# Supplementary material for: Chronic polypharmacy, monotherapy, and deprescribing: Understanding complex effects on the hepatic proteome of aging mice
Source: Aging Cell. 2024 Oct 27;24(1):e14357. doi: 10.1111/acel.14357 (PMC11709111; doi:10.1111/acel.14357)
Supplement: Supplementary file 1 — Tables S1–S9. [file ACEL-24-e14357-s002.xlsx]

## Sheet: Tables_of_content
Chronic polypharmacy, monotherapy, and deprescribing: Understanding complex effects on the hepatic proteome of aging mice.
Supplementary table
No	Brief description
ST1	Experimental design
ST2	Proteomics differential expression analysis
ST3	Drug effect over-representation analysis
ST4	Drug effect GSEA
ST5	Synergism and polypharmacy driver analysis
ST6	Polypharmacy driver over-representation analysis
ST7	Polypharmacy driver over-representation analysis with synergism considered
ST8	Protein-drug interaction network
ST9	Deprescribing outcomes
ST10	Deprescribing over-representation analysis
ST11	Transcriptomics differential expression analysis
ST12	2D Enrichment analysis
ST13	WGCNA module allocation
ST14	WGCNA module over-representation analysis (GO)
ST15	WGCNA module over-representation analysis (KEGG)

## Sheet: ST1_ExperimentalDesign
Supplementary table 1. Experimental design of chronic polypharmacy mouse model with sample sizes for different hepatic experiments
Group allocation		Oral dose (mg/kg/day)					Sample size
Treatment	Deprescribing	Oxybutynin	Oxycodone	Citalopram	Simvastatin	Metoprolol	Proteomics	Transcriptomics	Histology 1*	Histology 2*
Control	NA	NA	NA	NA	NA	NA	8	6	14	15
Oxybutynin	No/Continuous	27.2	NA	NA	NA	NA	6	NA	11	12
Oxycodone	No/Continuous	NA	5	NA	NA	NA	5	NA	9	11
Citalopram	No/Continuous	NA	NA	15	NA	NA	6	NA	6	6
Simvastatin	No/Continuous	NA	NA	NA	20	NA	6	NA	9	9
Metoprolol	No/Continuous	NA	NA	NA	NA	350	4	NA	8	9
Polypharmacy	No/Continuous	27.2	5	15	20	350	8	6	8	9
Oxybutynin	Yes/Deprescribed	27.2	NA	NA	NA	NA	6	NA	9	9
Oxycodone	Yes/Deprescribed	NA	5	NA	NA	NA	5	NA	8	10
Citalopram	Yes/Deprescribed	NA	NA	15	NA	NA	6	NA	10	10
Simvastatin	Yes/Deprescribed	NA	NA	NA	20	NA	6	NA	8	9
Metoprolol	Yes/Deprescribed	NA	NA	NA	NA	350	5	NA	7	8
Polypharmacy	Yes/Deprescribed	27.2	5	15	20	350	8	3	9	10
						Σ	79	15	116	127
*Histology 1 sample size for portal, lobular, and total inflammation, steatosis, and ballooning
*Histology 2 sample size for tumor, fibrosis, and α-SMA

## Sheet: ST2_DifferentialExpression
Supplementary table 2. Differential expression analysis result of hepatic proteomics data derived from LIMMA
Protein.Group	Protein.Ids	Protein.Names	Genes	First.Protein.Description	ENTREZID	Polypharmacy_vs_Control.logFC	Polypharmacy_vs_Control.AveExpr	Polypharmacy_vs_Control.t	Polypharmacy_vs_Control.P.Value	Polypharmacy_vs_Control.adj.P.Val	Polypharmacy_vs_Control.B	Polypharmacy_vs_Control.sig	Polypharmacy_vs_Control.adj.P.Val.signif	Polypharmacy_Deprescribed_vs_Control.logFC	Polypharmacy_Deprescribed_vs_Control.AveExpr	Polypharmacy_Deprescribed_vs_Control.t	Polypharmacy_Deprescribed_vs_Control.P.Value	Polypharmacy_Deprescribed_vs_Control.adj.P.Val	Polypharmacy_Deprescribed_vs_Control.B	Polypharmacy_Deprescribed_vs_Control.sig	Polypharmacy_Deprescribed_vs_Control.adj.P.Val.signif	Polypharmacy_vs_Deprescribed.logFC	Polypharmacy_vs_Deprescribed.AveExpr	Polypharmacy_vs_Deprescribed.t	Polypharmacy_vs_Deprescribed.P.Value	Polypharmacy_vs_Deprescribed.adj.P.Val	Polypharmacy_vs_Deprescribed.B	Polypharmacy_vs_Deprescribed.sig	Polypharmacy_vs_Deprescribed.adj.P.Val.signif	Oxybutynin_vs_Control.logFC	Oxybutynin_vs_Control.AveExpr	Oxybutynin_vs_Control.t	Oxybutynin_vs_Control.P.Value	Oxybutynin_vs_Control.adj.P.Val	Oxybutynin_vs_Control.B	Oxybutynin_vs_Control.sig	Oxybutynin_vs_Control.adj.P.Val.signif	Oxybutynin_Deprescribed_vs_Control.logFC	Oxybutynin_Deprescribed_vs_Control.AveExpr	Oxybutynin_Deprescribed_vs_Control.t	Oxybutynin_Deprescribed_vs_Control.P.Value	Oxybutynin_Deprescribed_vs_Control.adj.P.Val	Oxybutynin_Deprescribed_vs_Control.B	Oxybutynin_Deprescribed_vs_Control.sig	Oxybutynin_Deprescribed_vs_Control.adj.P.Val.signif	Oxybutynin_vs_Deprescribed.logFC	Oxybutynin_vs_Deprescribed.AveExpr	Oxybutynin_vs_Deprescribed.t	Oxybutynin_vs_Deprescribed.P.Value
P12791	P12791	CP2BA_MOUSE	Cyp2b10	Cytochrome P450 2B10	13088	4.1186	21.2449	10.5227	2.19159e-15	1.42212e-11	24.1918	up	****	0.822805	21.2449	2.14587	0.035835	0.398179	-3.82421	ns	ns	3.29579	21.2449	8.55642	4.55085e-12	9.84348e-09	17.0646	up	****	2.99852	21.2449	7.10564	1.46028e-09	9.47574e-06	9.71334	up	****	0.728058	21.2449	1.68244	0.0975498	0.998288	-4.22141	ns	ns	2.27046	21.2449	4.86127	8.40703e-06
Q8K0C4	Q8K0C4	CP51A_MOUSE	Cyp51a1	Lanosterol 14-alpha demethylase	13121	1.44878	23.5488	9.82805	2.97465e-14	9.65125e-11	21.639	up	****	0.0746467	23.5488	0.541721	0.589957	0.904029	-5.75764	ns	ns	1.37413	23.5488	9.0799	5.53292e-13	1.79516e-09	18.8649	up	****	-0.0228405	23.5488	-0.162557	0.871397	0.981615	-5.60764	ns	ns	0.0720897	23.5488	0.467258	0.641957	0.998288	-5.12347	ns	ns	-0.0949302	23.5488	-0.582527	0.562329
Q9D816	Q9D816	CP255_MOUSE	Cyp2c55	Cytochrome P450 2C55	72082	2.15483	22.391	9.32647	2.19877e-13	4.75594e-10	19.9528	up	****	0.376922	22.391	1.68925	0.0962319	0.542056	-4.63759	ns	ns	1.77791	22.391	7.73385	1.19651e-10	1.10916e-07	14.0048	up	****	0.82837	22.391	3.46312	0.000977279	0.318668	-0.818737	ns	ns	-0.0555971	22.391	-0.229146	0.819515	0.998288	-5.25326	ns	ns	0.883967	22.391	3.40663	0.00116374
Q64458	Q64458	CP2CT_MOUSE	Cyp2c29	Cytochrome P450 2C29	13095	1.48488	27.2515	8.43739	7.04495e-12	1.14287e-08	16.6818	up	****	0.0177157	27.2515	0.103727	0.917721	0.986985	-5.94602	ns	ns	1.46717	27.2515	8.43805	7.02659e-12	1.13989e-08	16.6834	up	****	0.979068	27.2515	5.27479	1.80195e-06	0.00292322	4.27397	up	***	0.0767321	27.2515	0.418869	0.676763	0.998288	-5.20951	ns	ns	0.902336	27.2515	4.56919	2.394e-05
Q9R008	Q9R008	KIME_MOUSE	Mvk	Mevalonate kinase	17855	1.56891	21.8764	8.14705	2.23438e-11	2.89978e-08	15.5203	up	****	-0.20573	21.8764	-1.1373	0.259799	0.740486	-5.3091	ns	ns	1.77463	21.8764	9.12571	4.62029e-13	1.79516e-09	19.1032	up	****	-0.00574783	21.8764	-0.0301634	0.976034	0.997851	-5.60664	ns	ns	0.322358	21.8764	1.61733	0.110895	0.998288	-4.2983	ns	ns	-0.328106	21.8764	-1.54369	0.127764
Q8VCI0	Q8VCI0	PLBL1_MOUSE	Plbd1	Phospholipase B-like 1	66857	1.15142	22.7289	7.75737	1.05803e-10	1.14426e-07	14.1163	up	****	0.306268	22.7289	2.09355	0.0404062	0.416476	-3.93146	ns	ns	0.84515	22.7289	5.6558	4.23755e-07	9.30049e-05	6.26787	up	****	0.436221	22.7289	2.83327	0.00621294	0.444194	-2.30593	ns	ns	0.255649	22.7289	1.64279	0.105501	0.998288	-4.27969	ns	ns	0.180572	22.7289	1.08764	0.280974
Q9CY27	Q9CY27	TECR_MOUSE	Tecr	Very-long-chain enoyl-CoA reductase	106529	0.581175	25.7356	7.62321	1.80804e-10	1.67606e-07	13.5922	ns	ns	0.143527	25.7356	1.96677	0.0536998	0.453721	-4.16088	ns	ns	0.437648	25.7356	5.8246	2.21261e-07	5.52216e-05	6.88102	ns	ns	0.228632	25.7356	2.84038	0.00609198	0.444194	-2.29306	ns	ns	0.255552	25.7356	3.28834	0.00166503	0.54022	-1.60737	ns	ns	-0.0269197	25.7356	-0.3176	0.751858
Q9R1J0	Q9R1J0	NSDHL_MOUSE	Nsdhl	Sterol-4-alpha-carboxylate 3-dehydrogenase, decarboxylating	18194	0.993511	23.3372	7.23091	8.65768e-10	7.02246e-07	12.1194	up	****	0.128555	23.3372	0.964648	0.338477	0.796656	-5.49088	ns	ns	0.864956	23.3372	6.28493	3.68035e-08	1.49261e-05	8.57298	up	****	0.0638222	23.3372	0.453999	0.651418	0.945686	-5.52869	ns	ns	0.0423665	23.3372	0.289699	0.773015	0.998288	-5.20922	ns	ns	0.0214557	23.3372	0.138358	0.890407
Q01237	Q01237	HMDH_MOUSE	Hmgcr	3-hydroxy-3-methylglutaryl-coenzyme A reductase	15357	3.16093	18.8482	7.14292	1.25909e-09	9.07804e-07	11.7756	up	****	-0.305369	18.8482	-0.706279	0.482679	0.867305	-5.70332	ns	ns	3.46629	18.8482	7.78414	9.7927e-11	1.05908e-07	14.1772	up	****	0.12672	18.8482	0.278576	0.781504	0.965918	-5.59815	ns	ns	0.435362	18.8482	0.940342	0.350718	0.998288	-4.93779	ns	ns	-0.308641	18.8482	-0.625818	0.533748
O88455	O88455	DHCR7_MOUSE	Dhcr7	7-dehydrocholesterol reductase	13360	1.3669	23.6111	7.08603	1.54894e-09	1.00511e-06	11.5801	up	****	-0.0361023	23.6111	-0.193166	0.847462	0.973953	-5.93155	ns	ns	1.403	23.6111	7.35219	5.36035e-10	4.34791e-07	12.5836	up	****	0.264507	23.6111	1.32234	0.190929	0.842524	-4.86405	ns	ns	0.403416	23.6111	1.99061	0.0509503	0.998288	-3.83647	ns	ns	-0.138909	23.6111	-0.644716	0.521497
O70475	O70475	UGDH_MOUSE	Ugdh	UDP-glucose 6-dehydrogenase	22235	0.753671	25.5065	6.85446	3.87616e-09	2.28658e-06	10.7078	up	****	0.0833105	25.5065	0.761044	0.449523	0.851939	-5.643	ns	ns	0.670361	25.5065	6.00189	1.11266e-07	3.36095e-05	7.52895	up	****	0.210861	25.5065	1.81076	0.0750348	0.726347	-4.19971	ns	ns	-0.0396622	25.5065	-0.34706	0.729724	0.998288	-5.22173	ns	ns	0.250523	25.5065	2.01416	0.0483469
Q9Z2G9	Q9Z2G9	HTAI2_MOUSE	Htatip2	Oxidoreductase HTATIP2	53415	0.842749	22.5491	6.68136	7.70329e-09	4.16556e-06	10.0517	up	****	0.4912	22.5491	3.97351	0.000187633	0.0482976	0.661788	ns	ns	0.351549	22.5491	2.74883	0.00782909	0.066846	-2.81741	ns	ns	0.281345	22.5491	2.18229	0.0328944	0.639456	-3.59696	ns	ns	0.0686114	22.5491	0.527545	0.599702	0.998288	-5.15473	ns	ns	0.212733	22.5491	1.53323	0.130317
Q9QYF1	Q9QYF1	RDH11_MOUSE	Rdh11	Retinol dehydrogenase 11	17252	1.06948	23.8128	6.64842	8.77693e-09	4.38104e-06	9.93624	up	****	0.0893483	23.8128	0.574157	0.567944	0.896407	-5.7923	ns	ns	0.980128	23.8128	6.08356	8.0941e-08	2.93391e-05	7.83151	up	****	0.0773929	23.8128	0.468686	0.640941	0.944254	-5.53674	ns	ns	0.24434	23.8128	1.42567	0.15899	0.998288	-4.5131	ns	ns	-0.166948	23.8128	-0.914699	0.363901
Q9WVT6	Q9WVT6	CAH14_MOUSE	Ca14	Carbonic anhydrase 14	23831	-1.55298	21.6715	-6.59568	1.10086e-08	5.10251e-06	9.72228	down	****	-0.236614	21.6715	-1.01796	0.31268	0.780077	-5.44251	ns	ns	-1.31637	21.6715	-5.61401	5.02977e-07	9.89036e-05	6.10634	down	****	-0.568615	21.6715	-2.31918	0.0237179	0.581842	-3.34998	ns	ns	-0.326809	21.6715	-1.3185	0.192221	0.998288	-4.62263	ns	ns	-0.241806	21.6715	-0.921742	0.360261
Q99JG3	Q99JG3	ANX13_MOUSE	Anxa13	Annexin A13	69787	2.05896	19.823	6.51217	1.53207e-08	6.62773e-06	9.41046	up	****	0.763747	19.823	2.45682	0.0168508	0.300398	-3.21986	ns	ns	1.29521	19.823	4.10509	0.000120999	0.00549579	0.957377	up	***	0.284849	19.823	0.866497	0.389583	0.892846	-5.29577	ns	ns	0.43184	19.823	1.31063	0.194852	0.998288	-4.63635	ns	ns	-0.146992	19.823	-0.419595	0.676242
Q9D379	Q9D379	HYEP_MOUSE	Ephx1	Epoxide hydrolase 1	13849	0.83858	27.1796	6.39924	2.34794e-08	9.50912e-06	8.99987	up	****	0.311895	27.1796	2.49003	0.0154744	0.290506	-3.14982	ns	ns	0.526685	27.1796	4.07504	0.000133362	0.00590141	0.87369	ns	ns	0.376421	27.1796	2.81308	0.00656853	0.444194	-2.35001	ns	ns	-0.0122276	27.1796	-0.0911371	0.927678	0.998288	-5.26311	ns	ns	0.388649	27.1796	2.73572	0.0081121
Q3TZZ7	Q3TZZ7	ESYT2_MOUSE	Esyt2	Extended synaptotagmin-2	52635	0.675639	20.8363	6.3842	2.49122e-08	9.50912e-06	8.94888	up	****	0.117856	20.8363	1.14609	0.256174	0.740451	-5.33175	ns	ns	0.557782	20.8363	5.33111	1.45709e-06	0.000225121	5.09971	ns	ns	0.104642	20.8363	0.900219	0.371495	0.888419	-5.2272	ns	ns	0.170905	20.8363	1.5413	0.128345	0.998288	-4.39661	ns	ns	-0.0662638	20.8363	-0.535285	0.594372
Q91WT9	Q91WT9	CBS_MOUSE	Cbs	Cystathionine beta-synthase	12411	-0.546941	25.3677	-6.26092	4.04392e-08	1.45783e-05	8.49122	ns	ns	-0.203954	25.3677	-2.37447	0.0206908	0.32747	-3.39709	ns	ns	-0.342987	25.3677	-3.98379	0.000181293	0.00715688	0.568354	ns	ns	-0.395233	25.3677	-4.30161	6.13446e-05	0.0663442	1.42581	ns	ns	-0.11899	25.3677	-1.29245	0.20101	0.998288	-4.65377	ns	ns	-0.276243	25.3677	-2.82679	0.00632501
P52430	P52430	PON1_MOUSE	Pon1	Serum paraoxonase/arylesterase 1	18979	0.696935	25.6981	6.235	4.47666e-08	1.48796e-05	8.39307	up	****	0.315852	25.6981	2.86819	0.00563926	0.194645	-2.29367	ns	ns	0.381084	25.6981	3.42486	0.0010974	0.0210696	-1.07629	ns	ns	0.256044	25.6981	2.20485	0.0311918	0.632512	-3.55946	ns	ns	0.163752	25.6981	1.37886	0.172903	0.998288	-4.56033	ns	ns	0.092292	25.6981	0.735492	0.46482
P18242	P18242	CATD_MOUSE	Ctsd	Cathepsin D	13033	0.813483	26.0039	6.22883	4.5861e-08	1.48796e-05	8.3721	up	****	0.258665	26.0039	2.01564	0.0481868	0.433081	-4.08795	ns	ns	0.554818	26.0039	4.27486	6.73046e-05	0.00373282	1.49475	ns	ns	0.0662991	26.0039	0.482971	0.630822	0.938078	-5.52576	ns	ns	0.0638722	26.0039	0.462846	0.645099	0.998288	-5.19244	ns	ns	0.00242695	26.0039	0.0164588	0.986921
Q61387	Q61387	COX7R_MOUSE	Cox7a2l	Cytochrome c oxidase subunit 7A-related protein, mitochondrial	20463	-0.621216	20.8211	-6.12443	6.90039e-08	2.13222e-05	7.98345	down	****	0.0295444	20.8211	0.298772	0.766116	0.956862	-5.89626	ns	ns	-0.65076	20.8211	-6.50756	1.53179e-08	7.646e-06	9.40854	down	****	-0.278063	20.8211	-2.61809	0.0111036	0.509139	-2.76186	ns	ns	-0.077003	20.8211	-0.709757	0.480522	0.998288	-5.06326	ns	ns	-0.20106	20.8211	-1.74425	0.0860826
P58044	P58044	IDI1_MOUSE	Idi1	Isopentenyl-diphosphate Delta-isomerase 1	319554	1.35294	23.9327	6.06614	8.76787e-08	2.58612e-05	7.75617	up	****	-0.225156	23.9327	-1.04889	0.298325	0.769292	-5.41831	ns	ns	1.5781	23.9327	7.06951	1.67806e-09	1.17699e-06	11.4879	up	****	0.0907177	23.9327	0.400509	0.690167	0.952249	-5.55479	ns	ns	0.405467	23.9327	1.7504	0.0850277	0.998288	-4.14938	ns	ns	-0.31475	23.9327	-1.28006	0.205321
O08553	O08553	DPYL2_MOUSE	Dpysl2	Dihydropyrimidinase-related protein 2	12934	0.859254	23.1263	5.91746	1.54447e-07	4.35743e-05	7.22104	up	****	0.0715357	23.1263	0.503951	0.616086	0.909149	-5.83345	ns	ns	0.787718	23.1263	5.4685	8.66256e-07	0.000156143	5.5894	up	****	0.150175	23.1263	0.986856	0.327558	0.874153	-5.2018	ns	ns	0.238367	23.1263	1.56399	0.122922	0.998288	-4.37432	ns	ns	-0.0881919	23.1263	-0.541346	0.590214
Q9QXD6	Q9QXD6	F16P1_MOUSE	Fbp1	Fructose-1,6-bisphosphatase 1	14121	-0.454846	28.3544	-5.90201	1.6398e-07	4.4336e-05	7.16447	ns	ns	-0.0739499	28.3544	-0.977474	0.332142	0.793838	-5.48223	ns	ns	-0.380896	28.3544	-5.00701	4.8847e-06	0.000551525	3.96099	ns	ns	-0.0434525	28.3544	-0.515867	0.607786	0.937486	-5.46004	ns	ns	-0.0902157	28.3544	-1.11898	0.267477	0.998288	-4.80068	ns	ns	0.0467632	28.3544	0.525797	0.600909
A2ASZ8	A2ASZ8	SCMC2_MOUSE	Slc25a25	Calcium-binding mitochondrial carrier protein SCaMC-2	227731	-0.471577	21.2192	-5.83519	2.12381e-07	5.47436e-05	6.91882	ns	ns	0.00867998	21.2192	0.113076	0.910337	0.986041	-5.91784	ns	ns	-0.480257	21.2192	-6.08216	8.13846e-08	2.93391e-05	7.82417	ns	ns	-0.108163	21.2192	-1.30938	0.19525	0.842524	-4.85673	ns	ns	-0.116442	21.2192	-1.38726	0.170339	0.998288	-4.54521	ns	ns	0.00827889	21.2192	0.0935503	0.925769
Q3UNX5	Q3UNX5	ACSM3_MOUSE	Acsm3	Acyl-coenzyme A synthetase ACSM3, mitochondrial	20216	-0.529393	23.5345	-5.81856	2.26483e-07	5.47436e-05	6.85913	ns	ns	0.0393321	23.5345	0.45296	0.652162	0.923185	-5.84508	ns	ns	-0.568725	23.5345	-6.31877	3.2223e-08	1.49122e-05	8.70092	ns	ns	-0.203547	23.5345	-2.15872	0.0347602	0.646264	-3.63616	ns	ns	-0.121598	23.5345	-1.30125	0.198	0.998288	-4.64136	ns	ns	-0.0819485	23.5345	-0.814357	0.418565
Q3UXZ9	Q3UXZ9	KDM5A_MOUSE	Kdm5a	Lysine-specific demethylase 5A	214899	-1.00854	18.799	-5.81708	2.27782e-07	5.47436e-05	6.85319	down	****	-0.695823	18.799	-4.06477	0.000138075	0.0426652	0.935399	down	**	-0.312714	18.799	-1.79302	0.0778592	0.247113	-4.81736	ns	ns	-0.361132	18.799	-1.9371	0.0573031	0.711212	-4.00557	ns	ns	-0.495082	18.799	-2.7007	0.0089145	0.890136	-2.71499	ns	ns	0.13395	18.799	0.665997	0.507889
P52019	P52019	ERG1_MOUSE	Sqle	Squalene monooxygenase	20775	1.85083	21.1016	5.76244	2.84901e-07	6.60257e-05	6.64288	up	****	-0.0765624	21.1016	-0.24598	0.806516	0.962866	-5.91956	ns	ns	1.92739	21.1016	6.01449	1.07506e-07	3.36095e-05	7.56455	up	****	0.0238637	21.1016	0.0719447	0.942879	0.994775	-5.62822	ns	ns	0.550153	21.1016	1.63105	0.107985	0.998288	-4.2939	ns	ns	-0.526289	21.1016	-1.46208	0.148805
Q64737	Q64737	PUR2_MOUSE	Gart	Trifunctional purine biosynthetic protein adenosine-3	14450	-0.262064	22.6092	-5.69558	3.63746e-07	8.13913e-05	6.40998	ns	ns	-0.315749	22.6092	-6.86806	3.67227e-09	2.38294e-05	10.2662	ns	ns	0.0536851	22.6092	1.15442	0.25277	0.485777	-5.709	ns	ns	-0.187524	22.6092	-3.89052	0.000247243	0.178262	0.291795	ns	ns	-0.0946583	22.6092	-1.93267	0.057859	0.998288	-3.91544	ns	ns	-0.0928654	22.6092	-1.77719	0.0804535
Q99JR6	Q99JR6	NMNA3_MOUSE	Nmnat3	Nicotinamide/nicotinic acid mononucleotide adenylyltransferase 3	74080	-0.819256	19.8003	-5.66448	4.09888e-07	8.86587e-05	6.29845	down	****	-0.0440279	19.8003	-0.315978	0.753083	0.954258	-5.89967	ns	ns	-0.775229	19.8003	-5.39913	1.12692e-06	0.000197638	5.34424	down	****	-0.104919	19.8003	-0.669213	0.50585	0.920746	-5.38704	ns	ns	-0.1578	19.8003	-1.05515	0.29546	0.998288	-4.85703	ns	ns	0.0528811	19.8003	0.316827	0.752442
Q62087	Q62087	PON3_MOUSE	Pon3	Serum paraoxonase/lactonase 3	269823	0.433777	23.8527	5.63476	4.59351e-07	9.54782e-05	6.19113	ns	ns	0.20785	23.8527	2.74771	0.00785284	0.22383	-2.57253	ns	ns	0.225927	23.8527	2.93319	0.00469993	0.0500786	-2.38465	ns	ns	0.175753	23.8527	2.06433	0.0431865	0.683178	-3.7793	ns	ns	0.0851631	23.8527	1.06336	0.291751	0.998288	-4.84502	ns	ns	0.0905895	23.8527	1.00331	0.319618
Q9D8X1	Q9D8X1	CUTC_MOUSE	Cutc	Copper homeostasis protein cutC homolog	66388	-0.380179	22.3238	-5.62831	4.70843e-07	9.54782e-05	6.16767	ns	ns	0.00408726	22.3238	0.0619381	0.950812	0.990781	-5.92947	ns	ns	-0.384266	22.3238	-5.641	4.48497e-07	9.38806e-05	6.21461	ns	ns	-0.206898	22.3238	-2.88638	0.00536027	0.444194	-2.19132	ns	ns	-0.0524881	22.3238	-0.742479	0.460608	0.998288	-5.05588	ns	ns	-0.15441	22.3238	-1.99134	0.0508637
Q920E5	Q920E5	FPPS_MOUSE	Fdps	Farnesyl pyrophosphate synthase	110196	1.10261	25.2294	5.61939	4.89343e-07	9.62226e-05	6.13086	up	****	-0.267411	25.2294	-1.40555	0.164869	0.661111	-5.02608	ns	ns	1.37002	25.2294	7.04745	1.81382e-09	1.17699e-06	11.4286	up	****	0.119872	25.2294	0.58916	0.557903	0.934973	-5.47284	ns	ns	0.455588	25.2294	2.18242	0.0328914	0.998288	-3.56364	ns	ns	-0.335716	25.2294	-1.51353	0.135246
P17047	P17047	LAMP2_MOUSE	Lamp2	Lysosome-associated membrane glycoprotein 2	16784	0.481951	24.7186	5.52352	7.02656e-07	0.000134104	5.78721	ns	ns	0.0489594	24.7186	0.575474	0.567058	0.896148	-5.7954	ns	ns	0.432992	24.7186	5.00453	4.92965e-06	0.000551525	3.94915	ns	ns	0.1151	24.7186	1.24802	0.216727	0.851683	-4.93952	ns	ns	0.112503	24.7186	1.23391	0.221904	0.998288	-4.71001	ns	ns	0.00259697	24.7186	0.0263909	0.979031
P48758	P48758	CBR1_MOUSE	Cbr1	Carbonyl reductase [NADPH] 1	12408	0.772631	25.4658	5.48021	8.28563e-07	0.000153616	5.63702	up	****	0.240413	25.4658	1.78428	0.0792829	0.512805	-4.45712	ns	ns	0.532218	25.4658	3.78669	0.000347692	0.0104453	0.00254289	ns	ns	0.224072	25.4658	1.50545	0.137298	0.801916	-4.6049	ns	ns	0.274059	25.4658	1.9095	0.0608377	0.998288	-3.94616	ns	ns	-0.0499866	25.4658	-0.315779	0.753233
Q8VD00	Q8VD00	SGMR2_MOUSE	Tmem97	Sigma intracellular receptor 2	69071	0.782058	21.629	5.46929	8.63657e-07	0.000155674	5.59825	up	****	0.316714	21.629	2.24997	0.0280184	0.362396	-3.60947	ns	ns	0.465343	21.629	3.3432	0.00140983	0.0250641	-1.29091	ns	ns	0.36693	21.629	2.33125	0.0230136	0.581842	-3.30684	ns	ns	0.317855	21.629	2.1061	0.0392608	0.998288	-3.68095	ns	ns	0.049075	21.629	0.296979	0.767478
Q9JI58	O08604	RAE1D_MOUSE	Raet1d	Retinoic acid early-inducible protein 1-delta	56554	-1.18227	18.7336	-5.40756	1.09154e-06	0.000191433	5.3725	down	****	-0.0312839	18.7336	-0.146918	0.883675	0.978861	-5.93309	ns	ns	-1.15098	18.7336	-5.37229	1.24735e-06	0.00020754	5.24529	down	****	-0.525228	18.7336	-2.30572	0.0244923	0.590504	-3.37538	ns	ns	0.175843	18.7336	0.770497	0.443938	0.998288	-5.04795	ns	ns	-0.701071	18.7336	-2.91019	0.00501435
Q8C7H1	Q8C7H1	MMAA_MOUSE	Mmaa	Methylmalonic aciduria type A homolog, mitochondrial	109136	-0.547824	21.5803	-5.37875	1.21726e-06	0.000207863	5.27444	ns	ns	-0.0971049	21.5803	-0.986487	0.327737	0.79026	-5.46123	ns	ns	-0.450719	21.5803	-4.47473	3.34609e-05	0.00219321	2.16722	ns	ns	-0.204715	21.5803	-1.96786	0.0535711	0.705399	-3.95815	ns	ns	-0.132066	21.5803	-1.19955	0.23489	0.998288	-4.70508	ns	ns	-0.0726485	21.5803	-0.629211	0.531528
Q9DBA8	Q9DBA8	HUTI_MOUSE	Amdhd1	Probable imidazolonepropionase	71761	-0.563968	24.8588	-5.34457	1.385e-06	0.000230443	5.14713	ns	ns	0.0258719	24.8588	0.247978	0.804973	0.962866	-5.9033	ns	ns	-0.58984	24.8588	-5.652	4.29981e-07	9.30049e-05	6.25261	down	****	-0.170644	24.8588	-1.49151	0.14091	0.804752	-4.63433	ns	ns	-0.0621996	24.8588	-0.556034	0.580193	0.998288	-5.14583	ns	ns	-0.108444	24.8588	-0.890303	0.376753
P20852	P20852	CP2A5_MOUSE	Cyp2a5	Cytochrome P450 2A5	13087	1.25254	24.7831	5.32353	1.51481e-06	0.00024574	5.06531	up	****	0.28149	24.7831	1.23115	0.22295	0.717289	-5.23031	ns	ns	0.971049	24.7831	4.19765	8.82507e-05	0.00445748	1.24865	up	***	0.370887	24.7831	1.51651	0.134508	0.796239	-4.62172	ns	ns	0.00398207	24.7831	0.0156036	0.987601	0.99995	-5.23669	ns	ns	0.366905	24.7831	1.36327	0.177764
P54731	P54731	FAF1_MOUSE	Faf1	FAS-associated factor 1	14084	-0.289402	20.6075	-5.29615	1.6622e-06	0.000259621	4.97925	ns	ns	-0.0329751	20.6075	-0.623061	0.535535	0.887096	-5.7453	ns	ns	-0.256427	20.6075	-4.72646	1.36126e-05	0.00122683	3.00471	ns	ns	-0.183328	20.6075	-3.10155	0.00289889	0.437462	-1.71465	ns	ns	-0.0803513	20.6075	-1.41177	0.163028	0.998288	-4.52802	ns	ns	-0.102977	20.6075	-1.63213	0.107733
Q8VC12	Q8VC12	HUTU_MOUSE	Uroc1	Urocanate hydratase	243537	-0.37307	26.6026	-5.29325	1.6804e-06	0.000259621	4.97112	ns	ns	-0.0565993	26.6026	-0.823093	0.413617	0.834046	-5.59006	ns	ns	-0.316471	26.6026	-4.63181	1.91354e-05	0.0015243	2.68278	ns	ns	-0.0749687	26.6026	-0.974429	0.333639	0.875726	-5.14318	ns	ns	0.0277686	26.6026	0.36639	0.715324	0.998288	-5.17299	ns	ns	-0.102737	26.6026	-1.24769	0.216847
P35492	P35492	HUTH_MOUSE	Hal	Histidine ammonia-lyase	15109	-0.844503	25.2739	-5.25835	1.91591e-06	0.000289124	4.84212	down	****	-0.133318	25.2739	-0.846067	0.400777	0.826555	-5.59694	ns	ns	-0.711186	25.2739	-4.50196	3.0389e-05	0.00210501	2.2424	down	***	-0.479197	25.2739	-2.81771	0.00648544	0.444194	-2.34045	ns	ns	-0.0463165	25.2739	-0.273785	0.785162	0.998288	-5.23303	ns	ns	-0.43288	25.2739	-2.39596	0.0196154
Q99JF5	Q99JF5	MVD1_MOUSE	Mvd	Diphosphomevalonate decarboxylase	192156	1.37362	21.3769	5.21697	2.25914e-06	0.000333172	4.68369	up	****	-0.148083	21.3769	-0.573614	0.568319	0.896407	-5.79538	ns	ns	1.52171	21.3769	5.81428	2.33345e-07	5.60806e-05	6.83142	up	****	0.230438	21.3769	0.834413	0.407275	0.896256	-5.32263	ns	ns	0.427393	21.3769	1.5326	0.130497	0.998288	-4.40679	ns	ns	-0.196955	21.3769	-0.661221	0.510938
Q3UEG6	Q3UEG6	AGT2_MOUSE	Agxt2	Alanine--glyoxylate aminotransferase 2, mitochondrial	268782	-0.370974	25.4558	-5.16673	2.69969e-06	0.000389295	4.52885	ns	ns	0.00894239	25.4558	0.127732	0.898775	0.983054	-5.87894	ns	ns	-0.379917	25.4558	-5.22372	2.18162e-06	0.000301261	4.73114	ns	ns	-0.056684	25.4558	-0.770788	0.443767	0.907785	-5.32662	ns	ns	-0.0389117	25.4558	-0.529552	0.598318	0.998288	-5.13761	ns	ns	-0.0177723	25.4558	-0.22542	0.822396
Q8R1K4	Q8R1K4	AT2L2_MOUSE	Phykpl	5-phosphohydroxy-L-lysine phospho-lyase	72947	-0.449811	19.9529	-5.15896	2.77917e-06	0.000392044	4.4947	ns	ns	0.123911	19.9529	1.45974	0.149422	0.640421	-4.93741	ns	ns	-0.573722	19.9529	-6.72343	6.52024e-09	3.52582e-06	10.2152	ns	ns	-0.0159609	19.9529	-0.177225	0.85991	0.97902	-5.60005	ns	ns	0.0531521	19.9529	0.584294	0.561147	0.998288	-5.12989	ns	ns	-0.069113	19.9529	-0.726102	0.470515
Q3TMH2	Q3TMH2	SCRN3_MOUSE	Scrn3	Secernin-3	74616	-0.578712	22.1773	-5.12687	3.13214e-06	0.00042773	4.37452	ns	ns	-0.128109	22.1773	-1.15834	0.251176	0.737601	-5.32189	ns	ns	-0.450604	22.1773	-4.02846	0.00015606	0.00656934	0.710474	ns	ns	-0.267499	22.1773	-2.26177	0.0272364	0.603834	-3.45914	ns	ns	-0.0280353	22.1773	-0.236391	0.813911	0.998288	-5.25472	ns	ns	-0.239463	22.1773	-1.89442	0.0628462
Q9QXG4	Q9QXG4	ACSA_MOUSE	Acss2	Acetyl-coenzyme A synthetase, cytoplasmic	60525	0.832321	24.4866	5.12415	3.16398e-06	0.00042773	4.37283	up	****	-0.115432	24.4866	-0.731099	0.467479	0.858952	-5.67557	ns	ns	0.947753	24.4866	5.84296	2.061e-07	5.46926e-05	6.9479	up	****	0.0657913	24.4866	0.375869	0.7083	0.955547	-5.51495	ns	ns	0.214866	24.4866	1.2377	0.220504	0.998288	-4.68389	ns	ns	-0.149075	24.4866	-0.779385	0.438725
Q8K0C9	Q8K0C9	GMDS_MOUSE	Gmds	GDP-mannose 4,6 dehydratase	218138	0.83751	19.6357	5.10362	3.41515e-06	0.000452264	4.29394	up	****	0.616388	19.6357	3.7544	0.000386207	0.0577373	0.0295939	up	*	0.221122	19.6357	1.32636	0.189598	0.411711	-5.49783	ns	ns	0.543503	19.6357	3.16584	0.00240037	0.408215	-1.54726	ns	ns	0.376282	19.6357	2.16697	0.0340967	0.998288	-3.58354	ns	ns	0.16722	19.6357	0.899814	0.371709
Q9CPT5	Q9CPT5	NOP16_MOUSE	Nop16	Nucleolar protein 16	28126	-0.444835	20.6083	-5.08766	3.62366e-06	0.000470279	4.23958	ns	ns	-0.33646	20.6083	-3.81188	0.000320229	0.0575913	0.19357	ns	ns	-0.108374	20.6083	-1.21408	0.229333	0.457608	-5.6247	ns	ns	-0.188721	20.6083	-2.0634	0.0432773	0.683178	-3.8066	ns	ns	-0.121345	20.6083	-1.32505	0.190029	0.998288	-4.62125	ns	ns	-0.0673763	20.6083	-0.688432	0.493755
P61922	P61922	GABT_MOUSE	Abat	4-aminobutyrate aminotransferase, mitochondrial	268860	-0.475768	25.4442	-5.04015	4.32143e-06	0.000549838	4.07632	ns	ns	-0.000602947	25.4442	-0.0066406	0.994723	0.998434	-5.94934	ns	ns	-0.475165	25.4442	-5.0634	3.965e-06	0.000485451	4.15907	ns	ns	-0.0948843	25.4442	-0.973718	0.333989	0.875726	-5.20863	ns	ns	-0.083732	25.4442	-0.7902	0.43243	0.998288	-4.98939	ns	ns	-0.0111523	25.4442	-0.0991858	0.921311
A0JNU3	A0JNU3	LPP60_MOUSE	Aspg	60 kDa lysophospholipase	104816	-0.572426	22.7971	-5.02902	4.50317e-06	0.000561798	4.04076	ns	ns	-0.200836	22.7971	-1.83595	0.0711726	0.498788	-4.38692	ns	ns	-0.37159	22.7971	-3.2618	0.0018036	0.0286852	-1.51548	ns	ns	-0.258074	22.7971	-2.22652	0.0296299	0.61495	-3.52186	ns	ns	-0.0403304	22.7971	-0.347125	0.729675	0.998288	-5.22712	ns	ns	-0.217743	22.7971	-1.75631	0.0839842
Q8BGC0	Q8BGC0	HTSF1_MOUSE	Htatsf1	HIV Tat-specific factor 1 homolog	72459	-0.279963	20.1689	-5.02394	4.58858e-06	0.000561798	4.03047	ns	ns	-0.0813385	20.1689	-1.50975	0.1362	0.617723	-4.84797	ns	ns	-0.198624	20.1689	-3.66733	0.000511486	0.0130477	-0.360748	ns	ns	-0.0481762	20.1689	-0.828169	0.410759	0.897446	-5.27695	ns	ns	-0.0220603	20.1689	-0.37913	0.70589	0.998288	-5.17812	ns	ns	-0.0261159	20.1689	-0.425142	0.672208
Q99JT9	Q99JT9	MTND_MOUSE	Adi1	1,2-dihydroxy-3-keto-5-methylthiopentene dioxygenase	104923	-0.443471	24.2556	-4.99674	5.07335e-06	0.000609648	3.92785	ns	ns	-0.109656	24.2556	-1.24893	0.216396	0.71419	-5.18803	ns	ns	-0.333815	24.2556	-3.84709	0.000285304	0.00927379	0.15976	ns	ns	-0.153443	24.2556	-1.65317	0.103364	0.767645	-4.4303	ns	ns	-0.111159	24.2556	-1.1874	0.239609	0.998288	-4.73489	ns	ns	-0.042284	24.2556	-0.432736	0.666712
Q8VCZ9	Q8VCZ9	HYPDH_MOUSE	Prodh2	Hydroxyproline dehydrogenase	56189	-0.688334	23.7508	-4.98504	5.29711e-06	0.000614268	3.88812	down	****	0.137908	23.7508	1.04327	0.300883	0.770752	-5.43074	ns	ns	-0.826242	23.7508	-6.03698	9.70583e-08	3.31479e-05	7.65927	down	****	-0.173316	23.7508	-1.17563	0.244246	0.857856	-4.98716	ns	ns	0.0574679	23.7508	0.402365	0.688803	0.998288	-5.20213	ns	ns	-0.230784	23.7508	-1.46356	0.148376
Q61112	Q61112	CAB45_MOUSE	Sdf4	45 kDa calcium-binding protein	20318	0.657655	18.9942	4.98483	5.30112e-06	0.000614268	3.87739	up	****	0.239322	18.9942	1.83995	0.0705744	0.498537	-4.3882	ns	ns	0.418333	18.9942	3.16178	0.0024293	0.0333679	-1.80875	ns	ns	0.23144	18.9942	1.63261	0.107631	0.774299	-4.46208	ns	ns	0.415502	18.9942	2.97582	0.00416508	0.733957	-2.20712	ns	ns	-0.184063	18.9942	-1.20424	0.233083
Q8CIM7	Q8CIM7	CP2DQ_MOUSE	Cyp2d26	Cytochrome P450 2D26	76279	-0.311242	26.4537	-4.96347	5.73499e-06	0.000652883	3.82043	ns	ns	0.10642	26.4537	1.77694	0.0804942	0.513219	-4.46544	ns	ns	-0.417662	26.4537	-6.81963	4.4513e-09	2.62586e-06	10.5657	ns	ns	-0.216662	26.4537	-3.19328	0.00221309	0.388127	-1.5135	ns	ns	0.010855	26.4537	0.165439	0.869138	0.998288	-5.22258	ns	ns	-0.227517	26.4537	-3.14212	0.00257411
Q9WUZ9	Q9WUZ9	ENTP5_MOUSE	Entpd5	Ectonucleoside triphosphate diphosphohydrolase 5	12499	0.484907	23.81	4.93658	6.33111e-06	0.000708321	3.7132	ns	ns	0.221729	23.81	2.3124	0.0240978	0.335541	-3.52312	ns	ns	0.263178	23.81	2.70028	0.00892469	0.0714216	-2.976	ns	ns	0.244216	23.81	2.37724	0.020549	0.562627	-3.24141	ns	ns	0.0278496	23.81	0.267188	0.790214	0.998288	-5.2364	ns	ns	0.216366	23.81	1.94557	0.0562545
Q8BTY1	Q8BTY1	KAT1_MOUSE	Kyat1	Kynurenine--oxoglutarate transaminase 1	70266	-0.543157	24.0213	-4.92624	6.5759e-06	0.000710035	3.68274	ns	ns	-0.252831	24.0213	-2.35791	0.021555	0.334461	-3.42272	ns	ns	-0.290325	24.0213	-2.62988	0.0107636	0.0795757	-3.12056	ns	ns	-0.179797	24.0213	-1.5831	0.118499	0.789468	-4.5372	ns	ns	-0.249006	24.0213	-2.18069	0.0330186	0.998288	-3.56313	ns	ns	0.0692099	24.0213	0.567994	0.572095
Q8VCH6	Q8VCH6	DHC24_MOUSE	Dhcr24	Delta(24)-sterol reductase	74754	0.749115	24.1353	4.92362	6.63959e-06	0.000710035	3.67235	up	****	0.051234	24.1353	0.353985	0.724554	0.946852	-5.89987	ns	ns	0.697881	24.1353	4.61993	1.9967e-05	0.0015243	2.64063	up	***	0.145965	24.1353	0.940483	0.350628	0.881089	-5.24528	ns	ns	0.187402	24.1353	1.20147	0.234151	0.998288	-4.74004	ns	ns	-0.0414363	24.1353	-0.248725	0.804397
Q5U5V2	Q5U5V2	HYKK_MOUSE	Hykk	Hydroxylysine kinase	235386	-0.459919	24.0558	-4.92218	6.6747e-06	0.000710035	3.66173	ns	ns	-0.19178	24.0558	-2.08604	0.0411053	0.416476	-3.95708	ns	ns	-0.268139	24.0558	-2.88138	0.00543563	0.0546003	-2.5359	ns	ns	-0.0265523	24.0558	-0.2653	0.791661	0.969079	-5.57848	ns	ns	-0.0507083	24.0558	-0.503974	0.61607	0.998288	-5.16204	ns	ns	0.024156	24.0558	0.221438	0.825481
Q91Z67	Q91Z69	SRGP2_MOUSE	Srgap2	SLIT-ROBO Rho GTPase-activating protein 2	14270	0.470943	19.1798	4.9073	7.04903e-06	0.00073776	3.61656	ns	ns	0.0276714	19.1798	0.294735	0.769183	0.957197	-5.89057	ns	ns	0.443272	19.1798	4.62953	1.92921e-05	0.0015243	2.67516	ns	ns	0.167446	19.1798	1.63694	0.106721	0.770314	-4.44646	ns	ns	0.0908618	19.1798	0.900743	0.371218	0.998288	-4.9585	ns	ns	0.0765842	19.1798	0.696876	0.488491
Q99LB7	Q99LB7	SARDH_MOUSE	Sardh	Sarcosine dehydrogenase, mitochondrial	192166	-0.459397	27.5869	-4.895	7.37377e-06	0.000759498	3.57524	ns	ns	0.00505523	27.5869	0.0543329	0.956845	0.991719	-5.91458	ns	ns	-0.464452	27.5869	-4.87456	7.94664e-06	0.000805714	3.51257	ns	ns	-0.12376	27.5869	-1.27578	0.206803	0.842524	-4.90952	ns	ns	-0.0317548	27.5869	-0.321262	0.749095	0.998288	-5.21651	ns	ns	-0.0920057	27.5869	-0.872751	0.386174
Q9D172	Q9D172	GAL3A_MOUSE	Gatd3a	Glutamine amidotransferase-like class 1 domain-containing protein 3A, mitochondrial	28295	-0.300625	25.0247	-4.89054	7.49537e-06	0.00075996	3.55338	ns	ns	-0.0514174	25.0247	-0.851524	0.397763	0.826211	-5.60318	ns	ns	-0.249208	25.0247	-4.11292	0.000117288	0.00539773	0.975781	ns	ns	-0.110471	25.0247	-1.67791	0.0984099	0.767645	-4.39678	ns	ns	-0.0793397	25.0247	-1.22643	0.224687	0.998288	-4.71332	ns	ns	-0.0311311	25.0247	-0.44552	0.657499
Q3TGW2	Q3TGW2	EEPD1_MOUSE	Eepd1	Endonuclease/exonuclease/phosphatase family domain-containing protein 1	67484	0.616581	19.5306	4.88403	7.67587e-06	0.000766288	3.53552	up	****	0.00184955	19.5306	0.0150634	0.98803	0.996012	-5.94003	ns	ns	0.614731	19.5306	4.83127	9.30654e-06	0.000901345	3.36065	up	****	0.0160683	19.5306	0.124333	0.901455	0.989435	-5.62688	ns	ns	0.131735	19.5306	1.01788	0.312702	0.998288	-4.89139	ns	ns	-0.115666	19.5306	-0.835949	0.406401
Q71B07	Q71B07	D19L3_MOUSE	Dpy19l3	Probable C-mannosyltransferase DPY19L3	233115	-0.996299	18.3219	-4.84543	8.83826e-06	0.000868962	3.3979	down	****	-0.768227	18.3219	-3.7848	0.000349842	0.0577373	0.116095	down	*	-0.228072	18.3219	-1.12819	0.263596	0.497471	-5.76312	ns	ns	-0.700228	18.3219	-3.23295	0.00196645	0.36458	-1.38884	ns	ns	-0.721465	18.3219	-3.32497	0.00149026	0.508963	-1.52545	ns	ns	0.0212367	18.3219	0.0925514	0.926559
Q9CR59	Q9CR59	G45IP_MOUSE	Gadd45gip1	Growth arrest and DNA damage-inducible proteins-interacting protein 1	102060	-0.445026	21.1047	-4.83919	9.04186e-06	0.000875711	3.39322	ns	ns	-0.205499	21.1047	-2.32809	0.0231925	0.335541	-3.47051	ns	ns	-0.239528	21.1047	-2.60221	0.0115765	0.0831889	-3.15811	ns	ns	-0.190948	21.1047	-2.01129	0.0486577	0.692645	-3.87905	ns	ns	-0.0448716	21.1047	-0.484175	0.629971	0.998288	-5.17439	ns	ns	-0.146076	21.1047	-1.45507	0.150706
Q8BGG9	Q8BGG9	ACNT2_MOUSE	Acnat2	Acyl-coenzyme A amino acid N-acyltransferase 2	209186	0.923845	22.5087	4.83423	9.21183e-06	0.000877478	3.36537	up	****	0.392805	22.5087	2.13139	0.0370389	0.398479	-3.87198	ns	ns	0.531041	22.5087	2.82129	0.00642232	0.0605733	-2.67713	ns	ns	0.249653	22.5087	1.23415	0.221815	0.856562	-4.93993	ns	ns	0.703128	22.5087	3.54762	0.000748427	0.451138	-1.06903	ns	ns	-0.453475	22.5087	-2.11058	0.03886
Q71KT5	Q71KT5	ERG24_MOUSE	Tm7sf2	Delta(14)-sterol reductase TM7SF2	73166	0.880881	23.4413	4.83068	9.33055e-06	0.000877478	3.3482	up	****	0.0290916	23.4413	0.164889	0.869569	0.976978	-5.94345	ns	ns	0.851789	23.4413	4.68116	1.6034e-05	0.00136901	2.84326	up	***	0.173684	23.4413	0.922632	0.359785	0.884809	-5.26127	ns	ns	0.210281	23.4413	1.10356	0.274062	0.998288	-4.82051	ns	ns	-0.0365972	23.4413	-0.179701	0.857975
P10649	P10649	GSTM1_MOUSE	Gstm1	Glutathione S-transferase Mu 1	14862	0.780025	29.1004	4.82558	9.50139e-06	0.000880779	3.32891	up	****	0.341368	29.1004	2.15232	0.0352819	0.397651	-3.83612	ns	ns	0.438657	29.1004	2.74112	0.00799433	0.0678108	-2.88532	ns	ns	0.373113	29.1004	2.1469	0.0357297	0.649439	-3.65641	ns	ns	0.133919	29.1004	0.786662	0.434483	0.998288	-5.04174	ns	ns	0.239193	29.1004	1.29095	0.201526
B2RX12	B2RX12	MRP3_MOUSE	Abcc3	Canalicular multispecific organic anion transporter 2	76408	0.92984	21.498	4.81773	9.7821e-06	0.000894029	3.30055	up	****	0.389243	21.498	2.05376	0.0442331	0.423304	-4.02019	ns	ns	0.540597	21.498	2.84349	0.00604018	0.0583255	-2.64157	ns	ns	0.462824	21.498	2.2823	0.025924	0.597968	-3.4213	ns	ns	-0.00683128	21.498	-0.0335584	0.973337	0.99995	-5.2745	ns	ns	0.469656	21.498	2.17465	0.0334909
Q9QZE7	Q9QZE7	TSNAX_MOUSE	Tsnax	Translin-associated protein X	53424	-0.286302	20.2085	-4.79132	1.07622e-05	0.000969945	3.21878	ns	ns	-0.0845946	20.2085	-1.44617	0.153177	0.645077	-4.95983	ns	ns	-0.201707	20.2085	-3.45174	0.00100978	0.0197053	-1.0089	ns	ns	-0.152582	20.2085	-2.40028	0.0194056	0.557936	-3.1906	ns	ns	-0.0926338	20.2085	-1.48184	0.14346	0.998288	-4.45864	ns	ns	-0.0599482	20.2085	-0.896242	0.373598
P53798	P53798	FDFT_MOUSE	Fdft1	Squalene synthase	14137	1.54764	22.3063	4.78893	1.0937e-05	0.000972192	3.20952	up	****	-0.326224	22.3063	-1.05546	0.29534	0.767813	-5.41566	ns	ns	1.87387	22.3063	5.84072	2.10713e-07	5.46926e-05	6.92801	up	****	0.0199052	22.3063	0.0604749	0.951973	0.995707	-5.62001	ns	ns	0.184814	22.3063	0.533595	0.595543	0.998288	-5.12938	ns	ns	-0.164909	22.3063	-0.45012	0.654205
Q9JKB1	Q9JKB1	UCHL3_MOUSE	Uchl3	Ubiquitin carboxyl-terminal hydrolase isozyme L3	50933	-0.315025	22.9421	-4.76609	1.17938e-05	0.00103419	3.1295	ns	ns	-0.114868	22.9421	-1.78426	0.0792865	0.512805	-4.47679	ns	ns	-0.200156	22.9421	-3.04735	0.00339277	0.0418229	-2.10678	ns	ns	-0.119152	22.9421	-1.72394	0.0897127	0.759144	-4.33999	ns	ns	-0.0887022	22.9421	-1.29162	0.201292	0.998288	-4.65568	ns	ns	-0.0304502	22.9421	-0.413409	0.680737
Q8C4X7	Q8C4X7	MNARL_MOUSE	Minar2	Major intrinsically disordered NOTCH2-binding receptor 1-like homolog	225583	3.05885	21.9248	4.73446	1.33195e-05	0.0011524	3.0181	up	***	0.179442	21.9248	0.279898	0.780495	0.959309	-5.88577	ns	ns	2.87941	21.9248	4.49404	3.14439e-05	0.00210501	2.21462	up	***	2.32423	21.9248	3.14671	0.00254445	0.408215	-1.62588	ns	ns	0.254243	21.9248	0.36849	0.713772	0.998288	-5.20043	ns	ns	2.06999	21.9248	2.63243	0.0107027
Q61247	Q61247	A2AP_MOUSE	Serpinf2	Alpha-2-antiplasmin	18816	-0.457066	21.6946	-4.72645	1.36128e-05	0.00115637	3.0119	ns	ns	-0.177296	21.6946	-1.94575	0.0562325	0.463438	-4.19277	ns	ns	-0.27977	21.6946	-2.87921	0.00546872	0.0548478	-2.48832	ns	ns	-0.202599	21.6946	-2.06392	0.043227	0.683178	-3.79569	ns	ns	0.226916	21.6946	2.23847	0.0287989	0.998288	-3.48952	ns	ns	-0.429515	21.6946	-3.9263	0.000219595
Q91XD4	Q91XD4	FTCD_MOUSE	Ftcd	Formimidoyltransferase-cyclodeaminase	14317	-0.461434	26.1008	-4.72425	1.37218e-05	0.00115637	2.99333	ns	ns	-0.180915	26.1008	-1.92247	0.059155	0.470293	-4.24269	ns	ns	-0.280519	26.1008	-2.87114	0.00559313	0.0554104	-2.5377	ns	ns	-0.202724	26.1008	-2.00299	0.0495655	0.693186	-3.90346	ns	ns	0.00568945	26.1008	0.0568217	0.95487	0.998712	-5.27083	ns	ns	-0.208414	26.1008	-1.92622	0.0586748
B1AR13	B1AR13	CISD3_MOUSE	Cisd3	CDGSH iron-sulfur domain-containing protein 3, mitochondrial	217149	-0.338295	22.7774	-4.71527	1.41739e-05	0.00117916	2.95768	ns	ns	0.030197	22.7774	0.423073	0.673709	0.930634	-5.83925	ns	ns	-0.368492	22.7774	-5.13774	3.00786e-06	0.000406624	4.419	ns	ns	-0.0833211	22.7774	-1.08419	0.282488	0.866288	-5.08714	ns	ns	-0.0484188	22.7774	-0.596513	0.55301	0.998288	-5.08414	ns	ns	-0.0349023	22.7774	-0.40105	0.689765
Q571F8	Q571F8	GLSL_MOUSE	Gls2	Glutaminase liver isoform, mitochondrial	216456	-0.714987	23.754	-4.70776	1.45631e-05	0.0011962	2.92997	down	***	-0.0479784	23.754	-0.324477	0.746672	0.951523	-5.89991	ns	ns	-0.667009	23.754	-4.40571	4.26609e-05	0.00261157	1.92651	down	***	-0.346777	23.754	-2.18265	0.0328669	0.639456	-3.60018	ns	ns	0.0167736	23.754	0.106072	0.915868	0.998288	-5.27255	ns	ns	-0.36355	23.754	-2.13672	0.0365833
Q8BLF1	Q8BLF1	NCEH1_MOUSE	Nceh1	Neutral cholesterol ester hydrolase 1	320024	0.561092	21.739	4.70115	1.49142e-05	0.00120973	2.90609	ns	ns	0.192245	21.739	1.63666	0.10678	0.570617	-4.70288	ns	ns	0.368848	21.739	3.11151	0.00281578	0.0369574	-1.94453	ns	ns	0.291811	21.739	2.32684	0.0232636	0.581842	-3.33655	ns	ns	0.150951	21.739	1.18717	0.239701	0.998288	-4.74264	ns	ns	0.14086	21.739	1.03967	0.302542
P01901	P01901	HA1B_MOUSE	H2-K1	H-2 class I histocompatibility antigen, K-B alpha chain	14972	0.999039	23.2432	4.69622	1.525e-05	0.00122169	2.8908	up	***	0.416951	23.2432	1.99147	0.050863	0.445261	-4.11649	ns	ns	0.582088	23.2432	2.74674	0.00787974	0.0670139	-2.85429	ns	ns	0.423459	23.2432	1.81627	0.0741902	0.726347	-4.17778	ns	ns	0.22783	23.2432	1.01674	0.313248	0.998288	-4.87828	ns	ns	0.195629	23.2432	0.786309	0.434698
Q8JZY2	Q8JZY2	COMDA_MOUSE	Commd10	COMM domain-containing protein 10	69456	0.59513	20.3154	4.69056	1.54945e-05	0.00122614	2.87636	up	***	0.195484	20.3154	1.56063	0.123712	0.599977	-4.79746	ns	ns	0.399646	20.3154	3.24022	0.00192415	0.0293094	-1.60209	ns	ns	0.285074	20.3154	2.13684	0.0365735	0.65741	-3.67458	ns	ns	0.469812	20.3154	3.45878	0.000987946	0.470151	-1.29923	ns	ns	-0.184738	20.3154	-1.30175	0.19783
Q8K3K8	Q8K3K8	OPTN_MOUSE	Optn	Optineurin	71648	-0.795339	19.2062	-4.67878	1.61659e-05	0.00126386	2.83891	down	***	-0.0317616	19.2062	-0.191354	0.848875	0.973953	-5.9113	ns	ns	-0.763577	19.2062	-4.62599	1.95382e-05	0.0015243	2.65534	down	***	-0.495252	19.2062	-2.79796	0.00684704	0.444194	-2.3829	ns	ns	-0.123163	19.2062	-0.694484	0.489979	0.998288	-5.08125	ns	ns	-0.372089	19.2062	-2.00851	0.0489596
Q8R238	Q8R238	SDSL_MOUSE	Sdsl	Serine dehydratase-like	257635	-0.685979	21.9506	-4.66571	1.69435e-05	0.00130516	2.79041	down	***	-0.259491	21.9506	-1.76947	0.0817441	0.513219	-4.48081	ns	ns	-0.426488	21.9506	-2.93085	0.00473112	0.0502062	-2.40641	ns	ns	-0.344016	21.9506	-2.22892	0.0294617	0.61495	-3.51382	ns	ns	-0.0997928	21.9506	-0.646695	0.520222	0.998288	-5.10934	ns	ns	-0.244223	21.9506	-1.50418	0.137624
Q571E4	Q571E4	GALNS_MOUSE	Galns	N-acetylgalactosamine-6-sulfatase	50917	0.522739	21.5587	4.65995	1.72975e-05	0.00130516	2.78042	ns	ns	0.325317	21.5587	2.91266	0.00497967	0.18254	-2.17499	ns	ns	0.197423	21.5587	1.79267	0.0779153	0.247113	-4.80588	ns	ns	0.196554	21.5587	1.67561	0.0988624	0.767645	-4.39254	ns	ns	0.099606	21.5587	0.839386	0.404485	0.998288	-4.98236	ns	ns	0.0969477	21.5587	0.78412	0.435962
Q9JHI5	Q9JHI5	IVD_MOUSE	Ivd	Isovaleryl-CoA dehydrogenase, mitochondrial	56357	-0.436008	26.1305	-4.66098	1.72339e-05	0.00130516	2.77011	ns	ns	0.0285474	26.1305	0.308098	0.759043	0.956294	-5.89317	ns	ns	-0.464555	26.1305	-4.97948	5.40671e-06	0.000594647	3.86356	ns	ns	-0.184749	26.1305	-1.87925	0.0649234	0.726347	-4.10784	ns	ns	-0.0439882	26.1305	-0.441622	0.660303	0.998288	-5.19074	ns	ns	-0.140761	26.1305	-1.32756	0.189204
P97372	P97372	PSME2_MOUSE	Psme2	Proteasome activator complex subunit 2	19188	0.450258	24.2419	4.64536	1.82282e-05	0.00135957	2.71545	ns	ns	0.0999946	24.2419	1.04733	0.29902	0.769886	-5.43289	ns	ns	0.350264	24.2419	3.64537	0.000548733	0.0136426	-0.454935	ns	ns	0.289351	24.2419	2.8383	0.00612702	0.444194	-2.29478	ns	ns	0.188574	24.2419	1.82382	0.0730107	0.998288	-4.05853	ns	ns	0.100777	24.2419	0.916113	0.363166
P97298	P97298	PEDF_MOUSE	Serpinf1	Pigment epithelium-derived factor	20317	-0.427601	20.1478	-4.60101	2.13651e-05	0.00157544	2.57242	ns	ns	-0.129884	20.1478	-1.42462	0.159294	0.649703	-4.99298	ns	ns	-0.297717	20.1478	-3.18885	0.00224234	0.0321205	-1.72365	ns	ns	-0.172071	20.1478	-1.77266	0.0812091	0.739082	-4.26821	ns	ns	-0.132511	20.1478	-1.36426	0.177428	0.998288	-4.5824	ns	ns	-0.0395607	20.1478	-0.378763	0.706161
Q9CZ44	Q9CZ44	NSF1C_MOUSE	Nsfl1c	NSFL1 cofactor p47	386649	-0.237446	23.4344	-4.59524	2.18095e-05	0.00159013	2.56572	ns	ns	-0.073189	23.4344	-1.43593	0.156059	0.647278	-4.94607	ns	ns	-0.164256	23.4344	-3.23635	0.00194659	0.0295818	-1.58703	ns	ns	-0.192018	23.4344	-3.4752	0.000938763	0.318668	-0.825818	ns	ns	-0.0984563	23.4344	-1.7863	0.078952	0.998288	-4.10126	ns	ns	-0.0935617	23.4344	-1.58568	0.117912
Q64133	Q64133	AOFA_MOUSE	Maoa	Amine oxidase [flavin-containing] A	17161	0.443313	23.8966	4.58861	2.23324e-05	0.00161016	2.535	ns	ns	0.188956	23.8966	2.04367	0.0452503	0.424216	-4.03756	ns	ns	0.254357	23.8966	2.65026	0.0101987	0.0773121	-3.07982	ns	ns	0.0359202	23.8966	0.362834	0.717966	0.957292	-5.56986	ns	ns	0.122249	23.8966	1.22985	0.223412	0.998288	-4.71135	ns	ns	-0.0863286	23.8966	-0.813312	0.419159
O70325	O70325	GPX4_MOUSE	Gpx4	Phospholipid hydroperoxide glutathione peroxidase	625249	0.464094	23.6346	4.58161	2.28973e-05	0.00163275	2.50278	ns	ns	-0.0151025	23.6346	-0.152381	0.879383	0.977391	-5.93997	ns	ns	0.479196	23.6346	4.76628	1.17858e-05	0.00107715	3.12853	ns	ns	0.139222	23.6346	1.3104	0.194904	0.842524	-4.87774	ns	ns	0.000835567	23.6346	0.00780824	0.993795	0.99995	-5.27063	ns	ns	0.138386	23.6346	1.21009	0.230849
Q8BXN7	Q8BXN7	PPM1K_MOUSE	Ppm1k	Protein phosphatase 1K, mitochondrial	243382	-0.744779	20.6116	-4.57021	2.3847e-05	0.00166402	2.47623	down	***	0.216073	20.6116	1.371	0.175329	0.674337	-5.05843	ns	ns	-0.960852	20.6116	-5.92442	1.50336e-07	4.24143e-05	7.2459	down	****	-0.267213	20.6116	-1.60341	0.113938	0.786882	-4.51032	ns	ns	0.0220965	20.6116	0.132235	0.895228	0.998288	-5.26374	ns	ns	-0.289309	20.6116	-1.63369	0.107404
G3X982	G3X982	AOXC_MOUSE	Aox3	Aldehyde oxidase 3	71724	-0.81545	25.0468	-4.57029	2.38487e-05	0.00166402	2.46573	down	***	-0.31222	25.0468	-1.77531	0.0807669	0.513219	-4.48785	ns	ns	-0.503231	25.0468	-2.83525	0.00617945	0.0591423	-2.64942	ns	ns	-0.162838	25.0468	-0.870276	0.387515	0.890434	-5.29214	ns	ns	-0.426288	25.0468	-2.27216	0.0265656	0.998288	-3.4229	ns	ns	0.26345	25.0468	1.318	0.192365
P40936	P40936	INMT_MOUSE	Inmt	Indolethylamine N-methyltransferase	21743	-0.505772	27.551	-4.55748	2.49523e-05	0.00169162	2.45155	ns	ns	0.0523107	27.551	0.518851	0.605716	0.908364	-5.8155	ns	ns	-0.558083	27.551	-5.05284	4.12313e-06	0.000486455	4.13468	ns	ns	0.170205	27.551	1.4808	0.143735	0.806518	-4.63129	ns	ns	0.013634	27.551	0.126409	0.899818	0.998288	-5.26494	ns	ns	0.156571	27.551	1.28485	0.203636
Q6DYE8	Q6DYE8	ENPP3_MOUSE	Enpp3	Ectonucleotide pyrophosphatase/phosphodiesterase family member 3	209558	-0.522915	20.653	-4.56198	2.4556e-05	0.00169162	2.44366	ns	ns	-0.20063	20.653	-1.76122	0.0831437	0.513912	-4.49421	ns	ns	-0.322285	20.653	-2.83394	0.00620134	0.0592644	-2.64433	ns	ns	-0.322789	20.653	-2.68736	0.00923907	0.476584	-2.61814	ns	ns	-0.0921447	20.653	-0.765487	0.446892	0.998288	-5.04473	ns	ns	-0.230644	20.653	-1.815	0.0743723
P61079	P61079	UB2D3_MOUSE	Ube2d3	Ubiquitin-conjugating enzyme E2 D3	66105	-0.308983	23.5394	-4.55665	2.50262e-05	0.00169162	2.43343	ns	ns	-0.136903	23.5394	-2.07635	0.0420235	0.416476	-3.95867	ns	ns	-0.17208	23.5394	-2.59662	0.0117473	0.084065	-3.20623	ns	ns	-0.0709562	23.5394	-0.962964	0.339315	0.878108	-5.16543	ns	ns	-0.147645	23.5394	-2.05436	0.0441722	0.998288	-3.7504	ns	ns	0.0766886	23.5394	0.975947	0.332892
Q8BLN5	Q8BLN5	ERG7_MOUSE	Lss	Lanosterol synthase	16987	1.10799	22.6313	4.54526	2.62258e-05	0.00175438	2.3811	up	***	-0.00951787	22.6313	-0.0403656	0.967932	0.993973	-5.94957	ns	ns	1.1175	22.6313	4.60867	2.09248e-05	0.0015607	2.59564	up	***	-0.114684	22.6313	-0.455408	0.650418	0.945686	-5.53866	ns	ns	0.195592	22.6313	0.758394	0.451109	0.998288	-5.04683	ns	ns	-0.310275	22.6313	-1.12945	0.263091
O88668	O88668	CREG1_MOUSE	Creg1	Protein CREG1	433375	0.722123	22.7503	4.54061	2.64954e-05	0.00175438	2.37106	up	***	0.462672	22.7503	2.98331	0.00407707	0.170685	-2.02143	ns	ns	0.259451	22.7503	1.65367	0.103262	0.289821	-5.05115	ns	ns	0.317149	22.7503	1.91587	0.0600059	0.716095	-4.04922	ns	ns	0.203573	22.7503	1.20066	0.234462	0.998288	-4.72567	ns	ns	0.113577	22.7503	0.633278	0.528887
Q9WTN3	Q9WTN3	SRBP1_MOUSE	Srebf1	Sterol regulatory element-binding protein 1	20787	-0.803428	18.336	-4.52109	2.83966e-05	0.00186127	2.32527	down	***	-0.189666	18.336	-1.11136	0.270716	0.749755	-5.33184	ns	ns	-0.613762	18.336	-3.48865	0.000900213	0.0183119	-0.868906	down	**	0.153424	18.336	0.802232	0.42549	0.905744	-5.27273	ns	ns	-0.189693	18.336	-1.02767	0.308106	0.998288	-4.85212	ns	ns	0.343117	18.336	1.67822	0.0983499
Q9Z2Q6	Q9Z2Q6	SEPT5_MOUSE	Septin5	Septin-5	18951	0.899552	18.4619	4.50398	3.01724e-05	0.00194022	2.25446	up	***	-0.125899	18.4619	-0.654154	0.515437	0.87815	-5.73903	ns	ns	1.02545	18.4619	5.22366	2.18204e-06	0.000301261	4.72062	up	****	-0.00098379	18.4619	-0.00471262	0.996255	0.999924	-5.60832	ns	ns	-0.0700112	18.4619	-0.339549	0.735346	0.998288	-5.22519	ns	ns	0.0690274	18.4619	0.312586	0.755647
P00186	P00186	CP1A2_MOUSE	Cyp1a2	Cytochrome P450 1A2	13077	0.928872	25.6876	4.50504	3.01991e-05	0.00194022	2.23766	up	***	0.241057	25.6876	1.17868	0.243057	0.727516	-5.30044	ns	ns	0.687815	25.6876	3.33988	0.0014267	0.0252257	-1.33352	up	**	0.531372	25.6876	2.44502	0.0173569	0.546743	-3.11349	ns	ns	0.159486	25.6876	0.731866	0.467024	0.998288	-5.07905	ns	ns	0.371886	25.6876	1.59732	0.115309
Q64191	Q64191	ASPG_MOUSE	Aga	N(4)-(beta-N-acetylglucosaminyl)-L-asparaginase	11593	0.367321	21.2219	4.48927	3.17842e-05	0.0020024	2.21568	ns	ns	0.164317	21.2219	2.02943	0.0467229	0.427021	-4.02203	ns	ns	0.203004	21.2219	2.48885	0.0155211	0.0978782	-3.42244	ns	ns	0.348929	21.2219	3.97321	0.000187823	0.152348	0.443721	ns	ns	-0.0950248	21.2219	-1.05377	0.296085	0.998288	-4.81016	ns	ns	0.443954	21.2219	4.56248	2.45122e-05
Q810B6	Q810B6	ANFY1_MOUSE	Ankfy1	Rabankyrin-5	11736	0.303235	20.9707	4.49121	3.15679e-05	0.0020024	2.21377	ns	ns	0.0517699	20.9707	0.794368	0.430018	0.843782	-5.63852	ns	ns	0.251465	20.9707	3.7659	0.000372043	0.0109239	-0.0782889	ns	ns	0.114753	20.9707	1.5867	0.117679	0.786882	-4.50641	ns	ns	0.136381	20.9707	1.95277	0.055375	0.998288	-3.88828	ns	ns	-0.0216276	20.9707	-0.281701	0.779113
Q9WVM8	Q9WVM8	AADAT_MOUSE	Aadat	Kynurenine/alpha-aminoadipate aminotransferase, mitochondrial	23923	-0.508526	23.8306	-4.47554	3.33646e-05	0.00208176	2.15814	ns	ns	-0.191644	23.8306	-1.72833	0.0889181	0.525658	-4.55629	ns	ns	-0.316881	23.8306	-2.83021	0.00626567	0.0594414	-2.65579	ns	ns	-0.31398	23.8306	-2.65248	0.0101389	0.485916	-2.69101	ns	ns	-0.223995	23.8306	-1.83355	0.071533	0.998288	-4.04372	ns	ns	-0.089985	23.8306	-0.697378	0.488179
Q8VDQ1	Q8VDQ1	PTGR2_MOUSE	Ptgr2	Prostaglandin reductase 2	77219	-0.311865	23.9316	-4.47119	3.38817e-05	0.00209389	2.13823	ns	ns	-0.0384406	23.9316	-0.561201	0.576688	0.90124	-5.79241	ns	ns	-0.273425	23.9316	-3.92058	0.000223806	0.00807014	0.384926	ns	ns	0.0387436	23.9316	0.534028	0.595236	0.93568	-5.503	ns	ns	-0.090064	23.9316	-1.23826	0.220299	0.998288	-4.70497	ns	ns	0.128808	23.9316	1.66072	0.10183
Q9DBL1	Q9DBL1	ACDSB_MOUSE	Acadsb	Short/branched chain specific acyl-CoA dehydrogenase, mitochondrial	66885	-0.431645	24.46	-4.45958	3.52986e-05	0.00216087	2.09712	ns	ns	-0.0549583	24.46	-0.576322	0.566489	0.895834	-5.78727	ns	ns	-0.376687	24.46	-3.91104	0.000231002	0.00828161	0.349501	ns	ns	-0.189637	24.46	-1.86514	0.0669064	0.726347	-4.13067	ns	ns	-0.273816	24.46	-2.62623	0.010868	0.893264	-2.85447	ns	ns	0.0841793	24.46	0.758232	0.451191
Q91X52	Q91X52	DCXR_MOUSE	Dcxr	L-xylulose reductase	67880	-0.494823	25.4559	-4.44673	3.69334e-05	0.00223982	2.05069	ns	ns	-0.0322175	25.4559	-0.295988	0.76823	0.957197	-5.91801	ns	ns	-0.462605	25.4559	-4.18158	9.27926e-05	0.00460045	1.19255	ns	ns	-0.106946	25.4559	-0.917208	0.362596	0.887546	-5.26524	ns	ns	0.06257	25.4559	0.535855	0.593981	0.998288	-5.17366	ns	ns	-0.169516	25.4559	-1.35637	0.179913
Q8R086	Q8R086	SUOX_MOUSE	Suox	Sulfite oxidase, mitochondrial	211389	-0.420783	24.9749	-4.43973	3.78555e-05	0.00227449	2.04967	ns	ns	0.0285139	24.9749	0.313602	0.754879	0.954497	-5.88127	ns	ns	-0.449297	24.9749	-4.78301	1.1092e-05	0.00104271	3.19903	ns	ns	-0.102842	24.9749	-1.00862	0.317084	0.872482	-5.12851	ns	ns	-0.0797523	24.9749	-0.792471	0.431115	0.998288	-5.00554	ns	ns	-0.0230902	24.9749	-0.20779	0.836075
P19639	P19639	GSTM3_MOUSE	Gstm3	Glutathione S-transferase Mu 3	14864	1.65477	25.851	4.43368	3.88959e-05	0.00231283	2.01033	up	***	0.553458	25.851	1.52358	0.132735	0.613038	-4.86922	ns	ns	1.10131	25.851	2.96231	0.00433488	0.0484149	-2.3267	up	**	0.543508	25.851	1.40143	0.166108	0.830509	-4.77262	ns	ns	0.266513	25.851	0.68571	0.49547	0.998288	-5.09855	ns	ns	0.276995	25.851	0.666636	0.507496
Q9Z329	Q9Z329	ITPR2_MOUSE	Itpr2	Inositol 1,4,5-trisphosphate receptor type 2	16439	-0.303181	20.5934	-4.42541	3.98103e-05	0.00232729	2.00316	ns	ns	-0.123959	20.5934	-1.88145	0.064618	0.484747	-4.3011	ns	ns	-0.179222	20.5934	-2.60363	0.0115335	0.0829721	-3.16189	ns	ns	0.0453143	20.5934	0.651383	0.517212	0.92364	-5.42928	ns	ns	0.125773	20.5934	1.78243	0.0795871	0.998288	-4.10934	ns	ns	-0.0804587	20.5934	-1.06882	0.289304
Q0VBD2	Q0VBD2	MCM10_MOUSE	Mcm10	Protein MCM10 homolog	70024	-1.44424	17.5182	-4.42976	3.92065e-05	0.00231283	1.99601	down	***	-0.610181	17.5182	-1.90023	0.0620659	0.474703	-4.28913	ns	ns	-0.834057	17.5182	-2.56998	0.0125935	0.0873999	-3.28646	down	*	-0.515075	17.5182	-1.50229	0.138109	0.802126	-4.64877	ns	ns	-0.571976	17.5182	-1.66469	0.101033	0.998288	-4.25759	ns	ns	0.056901	17.5182	0.154915	0.877393
Q8BFR5	Q8BFR5	EFTU_MOUSE	Tufm	Elongation factor Tu, mitochondrial	233870	-0.280521	25.4933	-4.41827	4.08221e-05	0.00236513	1.96733	ns	ns	0.060513	25.4933	0.961304	0.340142	0.797093	-5.49136	ns	ns	-0.341034	25.4933	-5.34006	1.40877e-06	0.000222964	5.13498	ns	ns	-0.149502	25.4933	-2.17697	0.0333081	0.639456	-3.59673	ns	ns	-0.032394	25.4933	-0.480906	0.63228	0.998288	-5.17036	ns	ns	-0.117108	25.4933	-1.58202	0.118745
Q9EQK5	Q9EQK5	MVP_MOUSE	Mvp	Major vault protein	78388	0.5593	23.9536	4.40912	4.2154e-05	0.00242069	1.93325	ns	ns	0.0833349	23.9536	0.657898	0.513045	0.877014	-5.72288	ns	ns	0.475966	23.9536	3.7069	0.000450373	0.0119773	-0.255123	ns	ns	0.246982	23.9536	1.85173	0.068839	0.726347	-4.14839	ns	ns	0.0451606	23.9536	0.336572	0.737579	0.998288	-5.22307	ns	ns	0.201821	23.9536	1.40179	0.165977
P24547	P24547	IMDH2_MOUSE	Impdh2	Inosine-5'-monophosphate dehydrogenase 2	23918	-0.304715	21.6976	-4.4032	4.30394e-05	0.00244985	1.91429	ns	ns	-0.193432	21.6976	-2.84115	0.00607889	0.196847	-2.36209	ns	ns	-0.111283	21.6976	-1.62828	0.108548	0.297955	-5.09508	ns	ns	-0.176972	21.6976	-2.44637	0.0172869	0.546743	-3.10776	ns	ns	-0.06285	21.6976	-0.865765	0.389965	0.998288	-4.99072	ns	ns	-0.114122	21.6976	-1.48667	0.142181
P08680	P08680	HEM0_MOUSE	Alas2	5-aminolevulinate synthase, erythroid-specific, mitochondrial	11656	-1.44169	18.8739	-4.40045	4.36148e-05	0.00246101	1.9022	down	***	-0.416184	18.8739	-1.28865	0.202334	0.702862	-5.16286	ns	ns	-1.02551	18.8739	-3.15842	0.00245657	0.0335593	-1.81914	down	**	-0.628332	18.8739	-1.82831	0.0723405	0.726347	-4.18517	ns	ns	-1.18109	18.8739	-3.40263	0.00117713	0.474889	-1.38027	ns	ns	0.552757	18.8739	1.50039	0.138616
Q9ERY9	Q9ERY9	ERG28_MOUSE	Erg28	Probable ergosterol biosynthetic protein 28	58520	0.763002	22.6733	4.39559	4.42016e-05	0.00247262	1.89989	up	***	0.117768	22.6733	0.697499	0.488104	0.867305	-5.69787	ns	ns	0.645234	22.6733	3.79945	0.000333506	0.0101602	0.0175562	up	**	0.277145	22.6733	1.48222	0.143359	0.806518	-4.63659	ns	ns	0.403917	22.6733	2.13324	0.0368796	0.998288	-3.64344	ns	ns	-0.126772	22.6733	-0.619476	0.537878
P70691	P70691	UD12_MOUSE	Ugt1a2	UDP-glucuronosyltransferase 1-2	22236	1.591	21.7027	4.39049	4.52533e-05	0.00250982	1.88203	up	***	0.865745	21.7027	2.43821	0.0176607	0.307569	-3.24475	ns	ns	0.725252	21.7027	2.04946	0.0446851	0.181794	-4.35313	ns	ns	1.53437	21.7027	3.76127	0.000378982	0.204934	-0.145419	ns	ns	0.870283	21.7027	2.19898	0.0316464	0.998288	-3.552	ns	ns	0.664083	21.7027	1.50444	0.137583
O09159	O09159	MA2B1_MOUSE	Man2b1	Lysosomal alpha-mannosidase	17159	0.489103	22.218	4.37964	4.67415e-05	0.00257039	1.83614	ns	ns	0.219403	22.218	2.02105	0.0476078	0.431462	-4.08011	ns	ns	0.2697	22.218	2.44056	0.0175421	0.105385	-3.57254	ns	ns	0.219308	22.218	1.86647	0.0667168	0.726347	-4.12577	ns	ns	0.244042	22.218	2.05341	0.0442675	0.998288	-3.74902	ns	ns	-0.0247338	22.218	-0.193997	0.846814
Q8K2I3	Q8K2I3	FMO2_MOUSE	Fmo2	Dimethylaniline monooxygenase [N-oxide-forming] 2	55990	0.918373	21.3516	4.3729	4.78892e-05	0.00258662	1.83569	up	***	0.510262	21.3516	2.5008	0.0150559	0.289724	-3.10781	ns	ns	0.40811	21.3516	1.9743	0.0528197	0.199387	-4.47052	ns	ns	0.230599	21.3516	1.0142	0.314439	0.872482	-5.10938	ns	ns	0.629667	21.3516	2.8344	0.00619447	0.819987	-2.52177	ns	ns	-0.399068	21.3516	-1.63821	0.106458
Q99MR8	Q99MR8	MCCA_MOUSE	Mccc1	Methylcrotonoyl-CoA carboxylase subunit alpha, mitochondrial	72039	-0.371666	25.162	-4.37667	4.72292e-05	0.00257538	1.82549	ns	ns	0.0553728	25.162	0.664774	0.508666	0.874243	-5.73765	ns	ns	-0.427039	25.162	-5.0661	3.92541e-06	0.000485451	4.16411	ns	ns	-0.125966	25.162	-1.39913	0.166767	0.830509	-4.76593	ns	ns	-0.0717173	25.162	-0.76954	0.444502	0.998288	-5.02404	ns	ns	-0.0542483	25.162	-0.543171	0.588964
Q8BH58	Q8BH58	TIPRL_MOUSE	Tiprl	TIP41-like protein	226591	-0.234196	21.0582	-4.369	4.8512e-05	0.00258662	1.81768	ns	ns	-0.152355	21.0582	-2.95814	0.00437965	0.174187	-2.07719	ns	ns	-0.0818404	21.0582	-1.54278	0.127986	0.32684	-5.18894	ns	ns	0.0181801	21.0582	0.333906	0.73958	0.959862	-5.56901	ns	ns	-0.0257278	21.0582	-0.463179	0.644861	0.998288	-5.1735	ns	ns	0.0439079	21.0582	0.751383	0.455272
O08966	O08966	S22A1_MOUSE	Slc22a1	Solute carrier family 22 member 1	20517	0.863658	23.1369	4.36885	4.86311e-05	0.00258662	1.79627	up	***	0.151694	23.1369	0.776356	0.440502	0.848348	-5.65949	ns	ns	0.711965	23.1369	3.60439	0.000625929	0.0146103	-0.570279	up	**	0.425639	23.1369	2.05363	0.0442519	0.683692	-3.82656	ns	ns	-0.0801941	23.1369	-0.385847	0.700936	0.998288	-5.21971	ns	ns	0.505833	23.1369	2.28066	0.0260313
Q9CQ85	Q9CQ85	TIM22_MOUSE	Timm22	Mitochondrial import inner membrane translocase subunit Tim22	56322	-0.654792	20.6117	-4.36088	4.99092e-05	0.00263301	1.77367	down	***	-0.0458504	20.6117	-0.311154	0.75673	0.954777	-5.90039	ns	ns	-0.608942	20.6117	-4.07432	0.000133689	0.00590141	0.858521	down	***	-0.274207	20.6117	-1.74312	0.086282	0.758422	-4.31542	ns	ns	-0.246595	20.6117	-1.51787	0.134142	0.998288	-4.41562	ns	ns	-0.0276115	20.6117	-0.159575	0.873736
P01899	P01897	HA11_MOUSE	H2-D1	H-2 class I histocompatibility antigen, D-B alpha chain	14964	1.0385	24.5355	4.35801	5.06908e-05	0.00264286	1.76123	up	***	0.174274	24.5355	0.749258	0.456556	0.854532	-5.68361	ns	ns	0.86423	24.5355	3.65945	0.00052622	0.0131875	-0.410662	up	**	0.450094	24.5355	1.81009	0.0751637	0.726347	-4.21624	ns	ns	0.211213	24.5355	0.840599	0.403826	0.998288	-5.00462	ns	ns	0.238881	24.5355	0.893028	0.37532
Q9DBX2	Q9DBX2	PHLP_MOUSE	Pdcl	Phosducin-like protein	67466	-0.54843	18.7968	-4.35519	5.09105e-05	0.00264286	1.75192	ns	ns	-0.111006	18.7968	-0.899459	0.371896	0.812354	-5.57279	ns	ns	-0.437424	18.7968	-3.49793	0.000874504	0.0179205	-0.883325	ns	ns	-0.118802	18.7968	-0.901471	0.370834	0.888419	-5.27561	ns	ns	-0.245763	18.7968	-1.86137	0.0674452	0.998288	-4.01144	ns	ns	0.126961	18.7968	0.901441	0.37085
Q9Z1G4	Q9Z1G4	VPP1_MOUSE	Atp6v0a1	V-type proton ATPase 116 kDa subunit a isoform 1	11975	0.383853	21.5366	4.34843	5.2124e-05	0.00267771	1.74525	ns	ns	-0.171422	21.5366	-2.00746	0.0490748	0.437642	-4.09057	ns	ns	0.555275	21.5366	6.3016	3.44712e-08	1.49122e-05	8.63632	ns	ns	-0.0625721	21.5366	-0.645621	0.520913	0.92364	-5.38202	ns	ns	0.0648655	21.5366	0.712175	0.479034	0.998288	-5.0766	ns	ns	-0.127438	21.5366	-1.23665	0.22089
Q8QZT1	Q8QZT1	THIL_MOUSE	Acat1	Acetyl-CoA acetyltransferase, mitochondrial	110446	-0.25361	27.1733	-4.34489	5.27712e-05	0.00267771	1.74144	ns	ns	0.0700759	27.1733	1.21523	0.228895	0.72213	-5.21077	ns	ns	-0.323685	27.1733	-5.67557	3.92798e-07	9.1031e-05	6.3395	ns	ns	-0.108337	27.1733	-1.69104	0.0958626	0.767645	-4.34232	ns	ns	-0.0235493	27.1733	-0.384228	0.702127	0.998288	-5.18522	ns	ns	-0.0847878	27.1733	-1.26529	0.210514
Q9CWP6	Q9CWP6	MSPD2_MOUSE	Mospd2	Motile sperm domain-containing protein 2	76763	0.416954	21.1656	4.34463	5.28197e-05	0.00267771	1.71937	ns	ns	0.0728481	21.1656	0.77478	0.441421	0.848777	-5.66724	ns	ns	0.344106	21.1656	3.62098	0.00059313	0.0143079	-0.52556	ns	ns	0.169214	21.1656	1.68549	0.0969327	0.767645	-4.401	ns	ns	0.191128	21.1656	1.89836	0.0623165	0.998288	-3.96203	ns	ns	-0.0219142	21.1656	-0.204592	0.838562
Q78KK3	Q78KK3	S22AI_MOUSE	Slc22a18	Solute carrier family 22 member 18	18400	0.55641	22.805	4.34021	5.36398e-05	0.00269821	1.70596	ns	ns	0.0809625	22.805	0.650995	0.517461	0.878851	-5.75717	ns	ns	0.475448	22.805	3.73696	0.000408676	0.0113264	-0.17936	ns	ns	0.274491	22.805	2.06182	0.0434325	0.683178	-3.81501	ns	ns	0.155553	22.805	1.16094	0.250128	0.998288	-4.77456	ns	ns	0.118937	22.805	0.831853	0.408692
Q5U4E2	Q5U4E2	REPI1_MOUSE	Repin1	Replication initiator 1	58887	-1.06502	17.7688	-4.33044	5.54961e-05	0.00272491	1.68894	down	***	-0.234536	17.7688	-0.982959	0.329457	0.790623	-5.4733	ns	ns	-0.83048	17.7688	-3.48049	0.000923416	0.0186634	-0.922664	down	**	-0.600614	17.7688	-2.34328	0.0223447	0.581842	-3.29955	ns	ns	-0.44908	17.7688	-1.74669	0.0856544	0.998288	-4.15293	ns	ns	-0.151533	17.7688	-0.561463	0.57651
Q91YH5	Q91YH5	ATLA3_MOUSE	Atl3	Atlastin-3	109168	0.371003	23.1835	4.32862	5.58498e-05	0.00272491	1.6799	ns	ns	0.176577	23.1835	2.13087	0.0370825	0.398479	-3.86738	ns	ns	0.194426	23.1835	2.31407	0.0239997	0.125405	-3.83257	ns	ns	0.209772	23.1835	2.24675	0.0282349	0.61495	-3.46772	ns	ns	0.0949491	23.1835	1.05759	0.294356	0.998288	-4.84428	ns	ns	0.114823	23.1835	1.1578	0.251398
O35405	O35405	PLD3_MOUSE	Pld3	Phospholipase D3	18807	0.751996	22.3651	4.32931	5.5714e-05	0.00272491	1.6772	up	***	0.406208	22.3651	2.38838	0.019989	0.322177	-3.36083	ns	ns	0.345788	22.3651	1.99898	0.0500089	0.193085	-4.45073	ns	ns	0.231523	22.3651	1.25997	0.212411	0.84729	-4.91639	ns	ns	-0.0150025	22.3651	-0.08207	0.934856	0.998288	-5.25887	ns	ns	0.246525	22.3651	1.249	0.216372
P40630	P40630	TFAM_MOUSE	Tfam	Transcription factor A, mitochondrial	21780	-0.503938	22.8375	-4.32861	5.58504e-05	0.00272491	1.67425	ns	ns	-0.135694	22.8375	-1.19402	0.237029	0.726637	-5.27236	ns	ns	-0.368245	22.8375	-3.19315	0.00221392	0.0319183	-1.7197	ns	ns	-0.147937	22.8375	-1.20679	0.232109	0.856562	-4.97696	ns	ns	-0.0101197	22.8375	-0.0834805	0.933739	0.998288	-5.26775	ns	ns	-0.137817	22.8375	-1.05827	0.294049
P62748	P62748	HPCL1_MOUSE	Hpcal1	Hippocalcin-like protein 1	53602	0.630946	20.945	4.31579	5.83977e-05	0.00276601	1.64817	up	***	0.24559	20.945	1.77745	0.0804108	0.513219	-4.47968	ns	ns	0.385356	20.945	2.66105	0.00991058	0.0759965	-3.03522	ns	ns	0.235584	20.945	1.55083	0.126045	0.790961	-4.55881	ns	ns	0.215993	20.945	1.40921	0.163781	0.998288	-4.52285	ns	ns	0.0195909	20.945	0.117873	0.90655
Q6P9N1	Q6P9N1	HYCCI_MOUSE	Fam126a	Hyccin	84652	0.655852	19.0641	4.32157	5.72355e-05	0.00276601	1.64102	up	***	0.0933436	19.0641	0.629352	0.531436	0.884962	-5.77193	ns	ns	0.562508	19.0641	3.7362	0.000409688	0.0113264	-0.187291	ns	ns	0.152823	19.0641	0.961408	0.34009	0.878704	-5.22835	ns	ns	0.187224	19.0641	1.15793	0.251343	0.998288	-4.77232	ns	ns	-0.0344011	19.0641	-0.199435	0.842576
Q9D9H8	Q9D9H8	CB069_MOUSE		UPF0565 protein C2orf69 homolog	73467	-0.533188	19.9938	-4.31619	5.83164e-05	0.00276601	1.63967	ns	ns	-0.0742308	19.9938	-0.618238	0.538688	0.888774	-5.7509	ns	ns	-0.458958	19.9938	-3.7293	0.000418938	0.0114222	-0.184848	ns	ns	-0.108667	19.9938	-0.852067	0.397464	0.892846	-5.29831	ns	ns	-0.0549556	19.9938	-0.43131	0.667742	0.998288	-5.1979	ns	ns	-0.0537114	19.9938	-0.395728	0.693667
Q8JZK9	Q8JZK9	HMCS1_MOUSE	Hmgcs1	Hydroxymethylglutaryl-CoA synthase, cytoplasmic	208715	1.11809	23.6862	4.32066	5.7727e-05	0.00276601	1.63823	up	***	-0.0594057	23.6862	-0.23549	0.81461	0.964842	-5.92646	ns	ns	1.17749	23.6862	4.55368	2.54536e-05	0.0018352	2.40984	up	***	-0.106591	23.6862	-0.397026	0.692721	0.952249	-5.56591	ns	ns	0.232953	23.6862	0.845805	0.400937	0.998288	-4.99771	ns	ns	-0.339544	23.6862	-1.15576	0.252244
Q9CZP7	Q9CZP7	CD37L_MOUSE	Cdc37l1	Hsp90 co-chaperone Cdc37-like 1	67072	-0.603731	18.552	-4.3128	5.9007e-05	0.00277461	1.62567	down	***	-0.3465	18.552	-2.49943	0.0151071	0.289724	-3.11973	ns	ns	-0.257231	18.552	-1.82703	0.0725197	0.238148	-4.74375	ns	ns	-0.314952	18.552	-2.16526	0.0342333	0.645756	-3.62823	ns	ns	-0.247912	18.552	-1.68653	0.0967306	0.998288	-4.22695	ns	ns	-0.0670401	18.552	-0.428853	0.66952
Q8BYM8	Q8BYM8	SYCM_MOUSE	Cars2	Probable cysteine--tRNA ligase, mitochondrial	71941	-0.388025	20.0358	-4.30885	5.98225e-05	0.00279272	1.60284	ns	ns	-0.0911078	20.0358	-1.02785	0.308023	0.776563	-5.45011	ns	ns	-0.296917	20.0358	-3.3127	0.00154676	0.0263103	-1.40107	ns	ns	-0.301333	20.0358	-3.15655	0.00246708	0.408215	-1.5715	ns	ns	-0.0658174	20.0358	-0.694063	0.490241	0.998288	-5.09294	ns	ns	-0.235515	20.0358	-2.30579	0.0244885
P58058	P58058	NADK_MOUSE	Nadk	NAD kinase	192185	0.383335	20.8622	4.30178	6.13085e-05	0.00282924	1.58967	ns	ns	0.0841132	20.8622	0.961216	0.340186	0.797093	-5.49518	ns	ns	0.299222	20.8622	3.38103	0.00125589	0.0230863	-1.1984	ns	ns	0.11882	20.8622	1.27509	0.207045	0.842524	-4.90508	ns	ns	0.142077	20.8622	1.51798	0.134114	0.998288	-4.41866	ns	ns	-0.0232569	20.8622	-0.233471	0.816167
Q9Z2H5	Q9Z2H5	E41L1_MOUSE	Epb41l1	Band 4.1-like protein 1	13821	1.22618	20.4394	4.30252	6.14768e-05	0.00282924	1.58964	up	***	0.924848	20.4394	3.30923	0.00156667	0.114226	-1.19084	ns	ns	0.301337	20.4394	1.0645	0.291259	0.522138	-5.7997	ns	ns	0.259697	20.4394	0.878187	0.383257	0.888932	-5.27737	ns	ns	-0.248592	20.4394	-0.841683	0.403223	0.998288	-5.00265	ns	ns	0.508288	20.4394	1.62434	0.109412
P51569	P51569	AGAL_MOUSE	Gla	Alpha-galactosidase A	11605	0.817615	19.961	4.2936	6.3074e-05	0.00288231	1.57199	up	***	0.348261	19.961	1.89635	0.0625865	0.474999	-4.27772	ns	ns	0.469354	19.961	2.48164	0.0158086	0.0987317	-3.45039	ns	ns	0.389721	19.961	1.95847	0.0546872	0.705618	-3.96731	ns	ns	0.0950883	19.961	0.460273	0.646934	0.998288	-5.14498	ns	ns	0.294633	19.961	1.32943	0.188589
Q9D0C4	Q9D0C4	TRM5_MOUSE	Trmt5	tRNA (guanine(37)-N1)-methyltransferase	76357	-0.289384	20.0723	-4.29075	6.36991e-05	0.00289051	1.55362	ns	ns	-0.265054	20.0723	-3.93683	0.000212042	0.0488322	0.554832	ns	ns	-0.0243303	20.0723	-0.368546	0.713724	0.851039	-6.30512	ns	ns	-0.203188	20.0723	-2.8473	0.0059763	0.444194	-2.27634	ns	ns	-0.199344	20.0723	-2.70427	0.00882961	0.890136	-2.74334	ns	ns	-0.00384397	20.0723	-0.0498301	0.960418
Q60680	Q60680	IKKA_MOUSE	Chuk	Inhibitor of nuclear factor kappa-B kinase subunit alpha	12675	-0.359066	19.4112	-4.28349	6.53229e-05	0.00294361	1.52533	ns	ns	-0.0910503	19.4112	-1.10821	0.272062	0.750696	-5.36531	ns	ns	-0.268015	19.4112	-3.25042	0.00186625	0.0290108	-1.57321	ns	ns	-0.176567	19.4112	-1.95622	0.0549579	0.705618	-3.97162	ns	ns	-0.0840568	19.4112	-0.950264	0.345676	0.998288	-4.9293	ns	ns	-0.0925101	19.4112	-0.964083	0.338758
P14429	P14429	HA17_MOUSE	H2-Q7	H-2 class I histocompatibility antigen, Q7 alpha chain	15018	1.42443	20.0067	4.28204	6.59948e-05	0.00295338	1.51308	up	***	0.220044	20.0067	0.663402	0.50955	0.874634	-5.72443	ns	ns	1.20438	20.0067	3.60769	0.000620619	0.0145913	-0.557093	up	**	0.580266	20.0067	1.6588	0.102243	0.767645	-4.43444	ns	ns	0.270825	20.0067	0.76413	0.447709	0.998288	-5.04577	ns	ns	0.309441	20.0067	0.819477	0.415676
A2ADY9	A2ADY9	DDI2_MOUSE	Ddi2	Protein DDI1 homolog 2	68817	-0.386385	24.0901	-4.27381	6.75481e-05	0.00300219	1.49167	ns	ns	-0.156991	24.0901	-1.75849	0.0836111	0.513912	-4.51238	ns	ns	-0.229394	24.0901	-2.55928	0.0129484	0.0880732	-3.30621	ns	ns	-0.137332	24.0901	-1.42719	0.158552	0.827047	-4.7287	ns	ns	0.0520169	24.0901	0.546251	0.586858	0.998288	-5.15801	ns	ns	-0.189349	24.0901	-1.8498	0.0691206
Q62425	Q62425	NDUA4_MOUSE	Ndufa4	Cytochrome c oxidase subunit NDUFA4	17992	-0.239933	27.0607	-4.26308	7.01016e-05	0.00307914	1.47565	ns	ns	-0.0490021	27.0607	-0.863974	0.39094	0.822571	-5.53331	ns	ns	-0.190931	27.0607	-3.33221	0.00145779	0.0256146	-1.30285	ns	ns	-0.113133	27.0607	-1.92731	0.058536	0.716095	-4.01583	ns	ns	-0.0705555	27.0607	-1.15881	0.250987	0.998288	-4.74014	ns	ns	-0.0425772	27.0607	-0.659052	0.512308
Q8BGF3	Q8BGF3	WDR92_MOUSE	Wdr92	WD repeat-containing protein 92	103784	-0.595226	18.2751	-4.25977	7.09096e-05	0.00307914	1.45766	down	***	-0.20191	18.2751	-1.46276	0.148595	0.640421	-4.92406	ns	ns	-0.393316	18.2751	-2.93055	0.00473512	0.0502062	-2.41791	ns	ns	-0.305184	18.2751	-2.06964	0.0426688	0.683178	-3.78507	ns	ns	-0.257892	18.2751	-1.74645	0.085696	0.998288	-4.15266	ns	ns	-0.0472919	18.2751	-0.308457	0.758771
P50285	P50285	FMO1_MOUSE	Fmo1	Dimethylaniline monooxygenase [N-oxide-forming] 1	14261	0.459999	25.1676	4.25867	7.11776e-05	0.00307914	1.45662	ns	ns	0.240777	25.1676	2.28563	0.0257147	0.340536	-3.56019	ns	ns	0.219222	25.1676	2.0576	0.0438498	0.17966	-4.33397	ns	ns	0.225114	25.1676	1.90376	0.0615966	0.716095	-4.03732	ns	ns	0.170652	25.1676	1.46795	0.147185	0.998288	-4.46063	ns	ns	0.0544617	25.1676	0.424833	0.672433
P59108	P59108	CPNE2_MOUSE	Cpne2	Copine-2	234577	0.481124	19.1715	4.25985	7.08899e-05	0.00307914	1.44957	ns	ns	0.180415	19.1715	1.59113	0.116677	0.58599	-4.74798	ns	ns	0.300709	19.1715	2.67608	0.00952155	0.0740832	-3.02772	ns	ns	0.297909	19.1715	2.5098	0.0147113	0.539491	-2.98112	ns	ns	-0.27094	19.1715	-2.18387	0.0327728	0.998288	-3.56759	ns	ns	0.56885	19.1715	4.37028	4.82954e-05
Q3UHK8	Q3UHK8	TNR6A_MOUSE	Tnrc6a	Trinucleotide repeat-containing gene 6A protein	233833	0.885852	16.333	4.25284	7.26257e-05	0.00308018	1.44029	up	***	0.367082	16.333	1.74508	0.0859362	0.518735	-4.49137	ns	ns	0.51877	16.333	2.50708	0.0148144	0.0951787	-3.39429	ns	ns	0.576857	16.333	2.61679	0.0111416	0.509139	-2.76217	ns	ns	0.393334	16.333	1.73972	0.0868811	0.998288	-4.15654	ns	ns	0.183523	16.333	0.772739	0.442619
Q5SSK3	Q5SSK3	TEFM_MOUSE	Tefm	Transcription elongation factor, mitochondrial	68550	-0.559171	19.8151	-4.254	7.23349e-05	0.00308018	1.42617	ns	ns	-0.0412601	19.8151	-0.322264	0.748339	0.952152	-5.90539	ns	ns	-0.517911	19.8151	-3.96391	0.000193748	0.00726724	0.512234	ns	ns	-0.149678	19.8151	-1.09197	0.27908	0.865393	-5.10839	ns	ns	0.017214	19.8151	0.125389	0.900622	0.998288	-5.27275	ns	ns	-0.166892	19.8151	-1.1367	0.26005
Q60759	Q60759	GCDH_MOUSE	Gcdh	Glutaryl-CoA dehydrogenase, mitochondrial	270076	-0.388991	26.1891	-4.25345	7.24723e-05	0.00308018	1.42448	ns	ns	-0.0149995	26.1891	-0.168296	0.866899	0.976978	-5.94053	ns	ns	-0.373992	26.1891	-4.11578	0.000116152	0.00539773	0.987836	ns	ns	-0.135749	26.1891	-1.41081	0.163311	0.829856	-4.75796	ns	ns	-0.00536353	26.1891	-0.0560914	0.95545	0.998712	-5.27656	ns	ns	-0.130386	26.1891	-1.26605	0.210244
Q8VCB3	Q8VCB3	GYS2_MOUSE	Gys2	Glycogen [starch] synthase, liver	232493	-0.534314	24.9571	-4.24817	7.38065e-05	0.00310994	1.40381	ns	ns	0.161019	24.9571	1.30244	0.197596	0.699715	-5.15974	ns	ns	-0.695334	24.9571	-5.57243	5.83041e-07	0.000111275	5.96319	down	****	0.0212777	24.9571	0.155649	0.876816	0.982716	-5.59221	ns	ns	-0.0313875	24.9571	-0.234231	0.815579	0.998288	-5.24881	ns	ns	0.0526652	24.9571	0.358188	0.721422
Q922M3	Q922M3	BACD3_MOUSE	Kctd10	BTB/POZ domain-containing adapter for CUL3-mediated RhoA degradation protein 3	330171	0.651852	18.6388	4.24266	7.52234e-05	0.00314919	1.40048	up	***	0.125527	18.6388	0.817024	0.41705	0.837294	-5.59563	ns	ns	0.526325	18.6388	3.50861	0.000845775	0.017704	-0.845188	ns	ns	0.443719	18.6388	2.745	0.00791064	0.458323	-2.49631	ns	ns	0.180788	18.6388	1.06653	0.290329	0.998288	-4.81362	ns	ns	0.262932	18.6388	1.49498	0.140004
Q8CBE3	Q8CBE3	WDR37_MOUSE	Wdr37	WD repeat-containing protein 37	207615	0.547419	18.5693	4.22571	7.97452e-05	0.00329597	1.35267	ns	ns	0.156531	18.5693	1.20888	0.231308	0.722322	-5.21652	ns	ns	0.390888	18.5693	2.957	0.00439385	0.0486547	-2.30063	ns	ns	0.169647	18.5693	1.27582	0.20679	0.842524	-4.90462	ns	ns	0.204598	18.5693	1.43099	0.157465	0.998288	-4.48954	ns	ns	-0.0349514	18.5693	-0.231913	0.817371
Q61419	Q61419	CMAH_MOUSE	Cmah	Cytidine monophosphate-N-acetylneuraminic acid hydroxylase	12763	-0.587529	21.789	-4.22906	7.88327e-05	0.00327914	1.35201	down	***	-0.366986	21.789	-2.66651	0.00976757	0.243776	-2.75799	ns	ns	-0.220543	21.789	-1.59419	0.115991	0.309681	-5.13357	ns	ns	-0.272005	21.789	-1.86989	0.0662329	0.726347	-4.1185	ns	ns	-0.300104	21.789	-2.03894	0.0457348	0.998288	-3.76971	ns	ns	0.028099	21.789	0.180087	0.857673
P70274	P70274	SEPP1_MOUSE	Selenop	Selenoprotein P	20363	-0.347232	19.9762	-4.21877	8.16731e-05	0.00331235	1.331	ns	ns	0.30821	19.9762	3.88452	0.000252191	0.0511776	0.403655	ns	ns	-0.655442	19.9762	-7.95491	4.8083e-11	6.24021e-08	14.8298	down	****	-0.0653192	19.9762	-0.782555	0.436874	0.907785	-5.3528	ns	ns	0.0726312	19.9762	0.85806	0.394172	0.998288	-4.98782	ns	ns	-0.13795	19.9762	-1.53728	0.129325
Q91X91	Q91X91	NADC_MOUSE	Qprt	Nicotinate-nucleotide pyrophosphorylase [carboxylating]	67375	-0.330694	25.5876	-4.22084	8.10949e-05	0.00331235	1.31938	ns	ns	-0.198285	25.5876	-2.57318	0.0124888	0.266579	-2.97472	ns	ns	-0.13241	25.5876	-1.71655	0.0910652	0.270074	-4.96424	ns	ns	-0.109435	25.5876	-1.32836	0.18894	0.842524	-4.85536	ns	ns	-0.0463811	25.5876	-0.562013	0.576138	0.998288	-5.1538	ns	ns	-0.0630544	25.5876	-0.720721	0.473796
Q9CXY9	Q9CXY9	GPI8_MOUSE	Pigk	GPI-anchor transamidase	329777	0.592898	19.3145	4.2195	8.14697e-05	0.00331235	1.30969	up	***	0.192729	19.3145	1.38752	0.170261	0.666062	-5.05288	ns	ns	0.400169	19.3145	2.85554	0.00584115	0.0568264	-2.60719	ns	ns	0.431775	19.3145	2.90592	0.00507486	0.444194	-2.14512	ns	ns	0.396972	19.3145	2.61852	0.011091	0.893264	-2.86221	ns	ns	0.0348022	19.3145	0.214539	0.830833
O88736	O88736	DHB7_MOUSE	Hsd17b7	3-keto-steroid reductase	15490	0.688902	22.1541	4.21545	8.26113e-05	0.00332367	1.30531	up	***	0.0351284	22.1541	0.221758	0.825232	0.96896	-5.92973	ns	ns	0.653773	22.1541	4.00161	0.00017079	0.0069266	0.635756	up	***	0.00549262	22.1541	0.0325582	0.974132	0.997851	-5.63512	ns	ns	0.265654	22.1541	1.54299	0.127933	0.998288	-4.39418	ns	ns	-0.260161	22.1541	-1.41474	0.16216
P29387	P29387	GBB4_MOUSE	Gnb4	Guanine nucleotide-binding protein subunit beta-4	14696	-0.682959	18.8	-4.21417	8.29766e-05	0.00332367	1.29788	down	***	-0.350699	18.8	-2.13681	0.036576	0.398479	-3.84437	ns	ns	-0.33226	18.8	-2.04344	0.0452743	0.182362	-4.37514	ns	ns	-0.270432	18.8	-1.58428	0.118229	0.788478	-4.53644	ns	ns	-0.0966851	18.8	-0.556105	0.580145	0.998288	-5.144	ns	ns	-0.173747	18.8	-0.948672	0.346479
P26928	P26928	HGFL_MOUSE	Mst1	Hepatocyte growth factor-like protein	15235	-0.864453	17.7738	-4.20341	8.61008e-05	0.00342766	1.27163	down	***	-0.265526	17.7738	-1.34093	0.184848	0.686675	-5.10988	ns	ns	-0.598927	17.7738	-2.92229	0.00484664	0.0511652	-2.42007	down	*	-0.592662	17.7738	-2.67516	0.00954514	0.480143	-2.64257	ns	ns	-0.285345	17.7738	-1.33202	0.187741	0.998288	-4.61311	ns	ns	-0.307317	17.7738	-1.29014	0.201805
Q64176	Q64176	EST1E_MOUSE	Ces1e	Carboxylesterase 1E	13897	-0.791177	23.8709	-4.19476	8.87525e-05	0.00351167	1.23629	down	***	-0.0646511	23.8709	-0.350818	0.726917	0.946852	-5.89162	ns	ns	-0.726526	23.8709	-3.88163	0.000254741	0.00870006	0.258622	down	***	-0.139342	23.8709	-0.706034	0.48282	0.917173	-5.40763	ns	ns	-0.119262	23.8709	-0.593926	0.554729	0.998288	-5.13144	ns	ns	-0.0200796	23.8709	-0.0937655	0.925599
Q8CHR6	Q8CHR6	DPYD_MOUSE	Dpyd	Dihydropyrimidine dehydrogenase [NADP(+)]	99586	-0.566593	25.1121	-4.18188	9.26969e-05	0.00364552	1.19294	ns	ns	-0.0880228	25.1121	-0.667883	0.506692	0.873674	-5.74819	ns	ns	-0.47857	25.1121	-3.55591	0.000728986	0.0159545	-0.714732	ns	ns	-0.269396	25.1121	-1.90428	0.0615276	0.716095	-4.07364	ns	ns	0.0640444	25.1121	0.452661	0.652376	0.998288	-5.20392	ns	ns	-0.33344	25.1121	-2.20024	0.0315337
Q91VH6	Q91VH6	MEMO1_MOUSE	Memo1	Protein MEMO1	76890	-0.325925	22.1104	-4.15675	0.000101018	0.00392979	1.11961	ns	ns	-0.0334559	22.1104	-0.43391	0.665863	0.927605	-5.84716	ns	ns	-0.292469	22.1104	-3.72617	0.000423201	0.0114423	-0.201119	ns	ns	-0.054537	22.1104	-0.636377	0.526879	0.926285	-5.40617	ns	ns	-0.240579	22.1104	-2.85044	0.00592445	0.817952	-2.46748	ns	ns	0.186042	22.1104	1.9904	0.0509706
P05063	P05063	ALDOC_MOUSE	Aldoc	Fructose-bisphosphate aldolase C	11676	0.717322	21.84	4.15641	0.000101136	0.00392979	1.11353	up	***	0.00913471	21.84	0.0533023	0.957663	0.991719	-5.93514	ns	ns	0.708187	21.84	4.09273	0.000125608	0.00562117	0.919501	up	***	0.132508	21.84	0.717339	0.475865	0.915035	-5.3836	ns	ns	0.361694	21.84	1.96817	0.053535	0.998288	-3.86732	ns	ns	-0.229185	21.84	-1.15013	0.254518
Q9WV54	Q9WV54	ASAH1_MOUSE	Asah1	Acid ceramidase	11886	0.498948	23.1015	4.14618	0.000104731	0.00402131	1.0871	ns	ns	0.37438	23.1015	3.12642	0.00269552	0.136888	-1.65905	ns	ns	0.124568	23.1015	1.0278	0.308048	0.53749	-5.83449	ns	ns	0.0469942	23.1015	0.375732	0.708401	0.955547	-5.56189	ns	ns	0.155391	23.1015	1.24054	0.219461	0.998288	-4.70088	ns	ns	-0.108396	23.1015	-0.814838	0.418291
Q8K1Z0	Q8K1Z0	COQ9_MOUSE	Coq9	Ubiquinone biosynthesis protein COQ9, mitochondrial	67914	-0.372287	23.8057	-4.14706	0.000104416	0.00402131	1.08334	ns	ns	0.105538	23.8057	1.19666	0.236005	0.7258	-5.27667	ns	ns	-0.477825	23.8057	-5.39052	1.16426e-06	0.000198813	5.30948	ns	ns	-0.125829	23.8057	-1.33376	0.187171	0.842524	-4.84996	ns	ns	0.0440133	23.8057	0.465521	0.643194	0.998288	-5.19148	ns	ns	-0.169842	23.8057	-1.68979	0.0961032
Q9Z2V5	Q9Z2V5	HDAC6_MOUSE	Hdac6	Histone deacetylase 6	15185	-0.348881	20.1553	-4.12589	0.000112228	0.0042838	1.02133	ns	ns	-0.0694757	20.1553	-0.823823	0.413205	0.833475	-5.60477	ns	ns	-0.279405	20.1553	-3.2903	0.00165525	0.0275408	-1.44937	ns	ns	-0.0902251	20.1553	-1.02324	0.310181	0.872482	-5.16436	ns	ns	-0.0702752	20.1553	-0.797494	0.428215	0.998288	-5.03479	ns	ns	-0.0199499	20.1553	-0.213519	0.831625
O35969	O35969	GAMT_MOUSE	Gamt	Guanidinoacetate N-methyltransferase	14431	-0.428349	23.8261	-4.11748	0.000115484	0.0043823	1.00753	ns	ns	-0.260786	23.8261	-2.60269	0.0115619	0.256058	-2.90218	ns	ns	-0.167563	23.8261	-1.622	0.109891	0.299992	-5.073	ns	ns	-0.235547	23.8261	-2.08712	0.0410043	0.679041	-3.74344	ns	ns	-0.0928352	23.8261	-0.861507	0.392286	0.998288	-4.98317	ns	ns	-0.142712	23.8261	-1.18583	0.240225
P01654	P01656	KV3A1_MOUSE		Ig kappa chain V-III region PC 2880/PC 1229		-1.7147	19.049	-4.1149	0.000117039	0.0044155	0.988871	down	***	-0.65188	19.049	-1.59536	0.115753	0.584532	-4.75066	ns	ns	-1.06282	19.049	-2.59403	0.0118394	0.08461	-3.21926	down	*	-0.896069	19.049	-2.06657	0.042988	0.683178	-3.79805	ns	ns	-0.690119	19.049	-1.5524	0.125692	0.998288	-4.37654	ns	ns	-0.20595	19.049	-0.441091	0.660693
Q9DCD0	Q9DCD0	6PGD_MOUSE	Pgd	6-phosphogluconate dehydrogenase, decarboxylating	110208	0.446508	24.3658	4.09125	0.000126238	0.00472597	0.915394	ns	ns	-0.131852	24.3658	-1.2303	0.223242	0.717491	-5.22462	ns	ns	0.57836	24.3658	5.34133	1.40201e-06	0.000222964	5.13781	ns	ns	0.252947	24.3658	2.22794	0.0295306	0.61495	-3.51713	ns	ns	0.0767355	24.3658	0.66992	0.505402	0.998288	-5.09534	ns	ns	0.176211	24.3658	1.45333	0.151187
Q91YI0	Q91YI0	ARLY_MOUSE	Asl	Argininosuccinate lyase	109900	-0.426881	27.2898	-4.09012	0.000126725	0.00472597	0.902293	ns	ns	-0.165058	27.2898	-1.60539	0.113501	0.58363	-4.75073	ns	ns	-0.261823	27.2898	-2.5097	0.014715	0.0947279	-3.41596	ns	ns	-0.191062	27.2898	-1.74845	0.085347	0.757004	-4.30976	ns	ns	-0.0318094	27.2898	-0.281042	0.779616	0.998288	-5.22306	ns	ns	-0.159252	27.2898	-1.32103	0.191357
Q99K28	Q99K28	ARFG2_MOUSE	Arfgap2	ADP-ribosylation factor GTPase-activating protein 2	77038	-0.237886	22.2815	-4.07432	0.00013369	0.00492907	0.870246	ns	ns	-0.126226	22.2815	-2.20787	0.03097	0.379536	-3.70958	ns	ns	-0.111659	22.2815	-1.91756	0.0597871	0.212605	-4.58203	ns	ns	-0.149876	22.2815	-2.47992	0.015878	0.539491	-3.03881	ns	ns	-0.0300911	22.2815	-0.494542	0.622676	0.998288	-5.16471	ns	ns	-0.119785	22.2815	-1.85424	0.0684739
Q9CW42	Q9CW42	MARC1_MOUSE	2001-03-01	Mitochondrial amidoxime-reducing component 1	66112	-0.43878	25.0869	-4.07456	0.00013358	0.00492907	0.85941	ns	ns	-0.0400474	25.0869	-0.381519	0.704126	0.941392	-5.87565	ns	ns	-0.398733	25.0869	-3.73959	0.000405209	0.0113264	-0.167464	ns	ns	-0.207736	25.0869	-1.84983	0.0691169	0.726347	-4.1529	ns	ns	-0.0143378	25.0869	-0.12577	0.900322	0.998288	-5.25533	ns	ns	-0.193398	25.0869	-1.59476	0.115862
P97807	P97807	FUMH_MOUSE	Fh	Fumarate hydratase, mitochondrial	14194	-0.28383	26.2435	-4.06777	0.000136683	0.00497257	0.836526	ns	ns	-0.0617775	26.2435	-0.90226	0.370419	0.812082	-5.55818	ns	ns	-0.222053	26.2435	-3.22858	0.0019923	0.0299955	-1.63217	ns	ns	-0.157755	26.2435	-2.15428	0.035121	0.646264	-3.64873	ns	ns	-0.0809495	26.2435	-1.08048	0.284125	0.998288	-4.82412	ns	ns	-0.0768054	26.2435	-0.967886	0.33687
Q9CZ13	Q9CZ13	QCR1_MOUSE	Uqcrc1	Cytochrome b-c1 complex subunit 1, mitochondrial	22273	-0.329001	27.0032	-4.06944	0.000135912	0.00497257	0.835616	ns	ns	0.00805475	27.0032	0.101394	0.919566	0.986985	-5.94613	ns	ns	-0.337056	27.0032	-4.21071	8.39678e-05	0.00429029	1.28607	ns	ns	-0.134504	27.0032	-1.5247	0.132431	0.796239	-4.59655	ns	ns	-0.0154575	27.0032	-0.1813	0.856725	0.998288	-5.26273	ns	ns	-0.119046	27.0032	-1.26741	0.209758
P18052	P18052	PTPRA_MOUSE	Ptpra	Receptor-type tyrosine-protein phosphatase alpha	19262	0.347926	19.6578	4.06672	0.000137169	0.00497257	0.820527	ns	ns	0.0685487	19.6578	0.810472	0.420776	0.837294	-5.64679	ns	ns	0.279377	19.6578	3.27756	0.00172004	0.0280436	-1.50768	ns	ns	0.0149178	19.6578	0.161606	0.872142	0.981615	-5.60622	ns	ns	0.0946307	19.6578	1.04632	0.299487	0.998288	-4.87152	ns	ns	-0.0797129	19.6578	-0.80781	0.422295
Q9CPY7	Q9CPY7	AMPL_MOUSE	Lap3	Cytosol aminopeptidase	66988	-0.206404	26.5251	-4.06241	0.000139182	0.0050175	0.819674	ns	ns	-0.105564	26.5251	-2.12989	0.0371668	0.398479	-3.8764	ns	ns	-0.10084	26.5251	-1.98781	0.0512641	0.195787	-4.47657	ns	ns	-0.120003	26.5251	-2.25991	0.0273582	0.603834	-3.46053	ns	ns	-0.0494808	26.5251	-0.935688	0.353072	0.998288	-4.94806	ns	ns	-0.0705222	26.5251	-1.24044	0.219498
Q9CYH2	Q9CYH2	PXL2A_MOUSE	Prxl2a	Peroxiredoxin-like 2A	70564	-0.295477	22.6587	-4.05834	0.000141109	0.00505886	0.815175	ns	ns	-0.0667149	22.6587	-0.919198	0.361563	0.80703	-5.51566	ns	ns	-0.228762	22.6587	-3.13328	0.00264184	0.0355641	-1.86509	ns	ns	-0.30432	22.6587	-3.83801	0.000293938	0.190736	0.100656	ns	ns	-0.0718203	22.6587	-0.917692	0.362344	0.998288	-4.93281	ns	ns	-0.2325	22.6587	-2.71011	0.00869217
Q9EQ20	Q9EQ20	MMSA_MOUSE	Aldh6a1	Methylmalonate-semialdehyde dehydrogenase [acylating], mitochondrial	104776	-0.315844	27.4599	-4.05491	0.000142751	0.00508963	0.79172	ns	ns	0.0289802	27.4599	0.377507	0.707089	0.942235	-5.87752	ns	ns	-0.344824	27.4599	-4.44348	3.73582e-05	0.00240017	2.04746	ns	ns	-0.114039	27.4599	-1.38759	0.170242	0.834077	-4.78496	ns	ns	-0.0383294	27.4599	-0.458886	0.647925	0.998288	-5.18169	ns	ns	-0.0757093	27.4599	-0.846985	0.400269
P05202	P05202	AATM_MOUSE	Got2	Aspartate aminotransferase, mitochondrial	14719	-0.224108	28.0138	-4.05038	0.000144952	0.00513985	0.777559	ns	ns	-0.0643058	28.0138	-1.18325	0.241236	0.727516	-5.29207	ns	ns	-0.159803	28.0138	-2.90367	0.00510701	0.0524601	-2.4816	ns	ns	-0.102949	28.0138	-1.76277	0.082879	0.747985	-4.28401	ns	ns	-0.0735144	28.0138	-1.23474	0.221596	0.998288	-4.6976	ns	ns	-0.0294345	28.0138	-0.461549	0.646024
P97333	P97333	NRP1_MOUSE	Nrp1	Neuropilin-1	18186	0.482691	18.6532	4.03988	0.000150173	0.0052391	0.761721	ns	ns	0.20828	18.6532	1.79971	0.0767838	0.509629	-4.43959	ns	ns	0.274411	18.6532	2.3057	0.0244937	0.126645	-3.83291	ns	ns	0.0745775	18.6532	0.592809	0.55547	0.934973	-5.44208	ns	ns	0.275698	18.6532	2.24149	0.0285917	0.998288	-3.47204	ns	ns	-0.201121	18.6532	-1.50397	0.137678
Q8BGT5	Q8BGT5	ALAT2_MOUSE	Gpt2	Alanine aminotransferase 2	108682	-0.435547	24.6252	-4.04317	0.000148517	0.00520934	0.760006	ns	ns	-0.0447685	24.6252	-0.421083	0.675154	0.931351	-5.85069	ns	ns	-0.390778	24.6252	-3.61025	0.000613743	0.0145349	-0.542263	ns	ns	-0.269219	24.6252	-2.38748	0.0200338	0.557936	-3.22086	ns	ns	-0.127147	24.6252	-1.06817	0.289595	0.998288	-4.81881	ns	ns	-0.142072	24.6252	-1.11993	0.267071
P20918	P20918	PLMN_MOUSE	Plg	Plasminogen	18815	-0.514634	23.2442	-4.04424	0.000147984	0.00520934	0.758396	ns	ns	-0.18027	23.2442	-1.43911	0.15516	0.647278	-4.9813	ns	ns	-0.334364	23.2442	-2.63869	0.0105159	0.0786151	-3.12309	ns	ns	-0.15886	23.2442	-1.19473	0.236754	0.856562	-5.00576	ns	ns	0.000880715	23.2442	0.00660529	0.994751	0.99995	-5.27709	ns	ns	-0.159741	23.2442	-1.12557	0.264694
P40142	P40142	TKT_MOUSE	Tkt	Transketolase	21881	0.344857	26.1847	4.03393	0.000153213	0.00528149	0.733297	ns	ns	0.0891777	26.1847	1.06204	0.292347	0.763924	-5.40627	ns	ns	0.25568	26.1847	2.98355	0.00407431	0.0469595	-2.26311	ns	ns	0.103446	26.1847	1.16594	0.248117	0.857856	-5.0301	ns	ns	0.111835	26.1847	1.2134	0.229589	0.998288	-4.70949	ns	ns	-0.00838869	26.1847	-0.0856412	0.932028
Q3TW96	Q3TW96	UAP1L_MOUSE	Uap1l1	UDP-N-acetylhexosamine pyrophosphorylase-like protein 1	227620	0.804969	21.7193	4.02932	0.000155688	0.00528149	0.726951	up	***	0.239654	21.7193	1.24637	0.217332	0.71419	-5.21246	ns	ns	0.565315	21.7193	2.85115	0.00591383	0.0573615	-2.59173	ns	ns	0.205151	21.7193	0.948578	0.346528	0.87986	-5.18501	ns	ns	0.0349939	21.7193	0.165133	0.869378	0.998288	-5.2355	ns	ns	0.170157	21.7193	0.723898	0.471859
P56389	P56389	CDD_MOUSE	Cda	Cytidine deaminase	72269	0.56594	20.89	4.03236	0.000154023	0.00528149	0.725647	ns	ns	0.165753	20.89	1.215	0.228984	0.72213	-5.25829	ns	ns	0.400187	20.89	2.86359	0.00571194	0.0561587	-2.57455	ns	ns	0.160252	20.89	1.10275	0.274408	0.86231	-5.09785	ns	ns	0.148667	20.89	1.02086	0.311297	0.998288	-4.88776	ns	ns	0.0115846	20.89	0.0745676	0.940799
P00375	P00375	DYR_MOUSE	Dhfr	Dihydrofolate reductase	13361	-0.339024	23.9293	-4.03148	0.00015448	0.00528149	0.719932	ns	ns	-0.292412	23.9293	-3.53842	0.000770253	0.0804127	-0.576561	ns	ns	-0.0466118	23.9293	-0.562493	0.575813	0.76073	-6.2265	ns	ns	-0.0510377	23.9293	-0.578545	0.564997	0.935033	-5.47776	ns	ns	-0.0412043	23.9293	-0.466657	0.642385	0.998288	-5.19148	ns	ns	-0.00983341	23.9293	-0.105102	0.916635
Q8VE09	Q8VE09	TT39C_MOUSE	Ttc39c	Tetratricopeptide repeat protein 39C	72747	-0.951594	23.1194	-4.02933	0.000156272	0.00528149	0.715675	down	***	-0.539826	23.1194	-2.32689	0.0232768	0.335541	-3.48606	ns	ns	-0.411768	23.1194	-1.75412	0.084387	0.257567	-4.88299	ns	ns	-0.334854	23.1194	-1.36142	0.178344	0.839122	-4.81491	ns	ns	-0.529511	23.1194	-2.14268	0.036101	0.998288	-3.61963	ns	ns	0.194657	23.1194	0.74217	0.460807
A3KMP2	A3KMP2	TTC38_MOUSE	Ttc38	Tetratricopeptide repeat protein 38	239570	-0.362528	24.3735	-4.02951	0.00015551	0.00528149	0.710141	ns	ns	-0.103757	24.3735	-1.17531	0.244373	0.728404	-5.30481	ns	ns	-0.258771	24.3735	-2.90186	0.00513304	0.0525367	-2.49156	ns	ns	-0.0840774	24.3735	-0.871638	0.386776	0.890367	-5.27943	ns	ns	-0.011801	24.3735	-0.124575	0.901264	0.998288	-5.27058	ns	ns	-0.0722764	24.3735	-0.702091	0.485256
P70236	P70236	MP2K6_MOUSE	Map2k6	Dual specificity mitogen-activated protein kinase kinase 6	26399	-0.542617	19.3498	-4.01909	0.000161054	0.005387	0.704958	ns	ns	0.0363911	19.3498	0.272435	0.786195	0.959632	-5.85977	ns	ns	-0.579008	19.3498	-4.40751	4.2393e-05	0.00261157	1.94024	ns	ns	0.131573	19.3498	0.939803	0.350974	0.881089	-5.20999	ns	ns	0.0731039	19.3498	0.520365	0.604667	0.998288	-5.14563	ns	ns	0.0584689	19.3498	0.403538	0.687944
Q8VCC2	Q8VCC2	EST1_MOUSE	Ces1	Liver carboxylesterase 1	12623	0.40258	25.8672	4.01967	0.000160739	0.005387	0.688055	ns	ns	0.173776	25.8672	1.7706	0.0815548	0.513219	-4.49282	ns	ns	0.228804	25.8672	2.31157	0.0241462	0.12575	-3.844	ns	ns	0.126299	25.8672	1.15838	0.251162	0.85875	-5.00467	ns	ns	0.202921	25.8672	1.87114	0.0660569	0.998288	-3.9958	ns	ns	-0.0766221	25.8672	-0.645449	0.521023
Q8VDC0	Q8VDC0	SYLM_MOUSE	Lars2	Probable leucine--tRNA ligase, mitochondrial	102436	-0.34689	20.5677	-4.01686	0.000162266	0.0053997	0.671976	ns	ns	-0.015051	20.5677	-0.177964	0.859333	0.975334	-5.93685	ns	ns	-0.331839	20.5677	-3.86491	0.000269047	0.00904033	0.206511	ns	ns	-0.0652539	20.5677	-0.721458	0.473346	0.915035	-5.40077	ns	ns	-0.118516	20.5677	-1.30015	0.198375	0.998288	-4.64607	ns	ns	0.0532626	20.5677	0.546954	0.586378
Q7TQ95	Q7TQ95	LNP_MOUSE	Lnpk	Endoplasmic reticulum junction formation protein lunapark	69605	0.290796	20.4514	4.0008	0.000171254	0.00561246	0.654125	ns	ns	-0.0262743	20.4514	-0.369265	0.713191	0.943122	-5.82882	ns	ns	0.317071	20.4514	4.56439	2.43462e-05	0.00177508	2.45664	ns	ns	-0.0411994	20.4514	-0.538709	0.592021	0.935436	-5.44529	ns	ns	-0.0743919	20.4514	-0.970363	0.335645	0.998288	-4.88679	ns	ns	0.0331925	20.4514	0.416915	0.678184
Q8C196	Q8C196	CPSM_MOUSE	Cps1	Carbamoyl-phosphate synthase [ammonia], mitochondrial	227231	-0.331375	30.4407	-4.00237	0.000170355	0.00561133	0.651128	ns	ns	0.0379642	30.4407	0.462871	0.645081	0.919782	-5.79633	ns	ns	-0.369339	30.4407	-4.53592	2.69405e-05	0.00190018	2.3664	ns	ns	-0.0997343	30.4407	-1.14195	0.257878	0.86231	-5.01931	ns	ns	0.0882501	30.4407	1.02471	0.309493	0.998288	-4.86351	ns	ns	-0.187984	30.4407	-2.06388	0.0432306
Q9JJK2	Q9JJK2	LANC2_MOUSE	Lancl2	LanC-like protein 2	71835	-0.267967	21.5286	-4.00447	0.000169154	0.00560021	0.634614	ns	ns	-0.0740333	21.5286	-1.12376	0.265459	0.744972	-5.35264	ns	ns	-0.193934	21.5286	-2.95064	0.00447379	0.0487907	-2.37115	ns	ns	0.00815142	21.5286	0.114788	0.908985	0.992718	-5.61139	ns	ns	-0.0263072	21.5286	-0.373007	0.710418	0.998288	-5.21961	ns	ns	0.0344586	21.5286	0.458304	0.64834
Q61694	Q61694	3BHS5_MOUSE	Hsd3b5	NADPH-dependent 3-keto-steroid reductase Hsd3b5	15496	-2.8148	22.7781	-3.98635	0.000180491	0.00588547	0.59428	down	***	-0.915463	22.7781	-1.32605	0.189723	0.691047	-5.09907	ns	ns	-1.89934	22.7781	-2.68754	0.00924495	0.0728925	-2.97598	down	*	-0.793624	22.7781	-1.08597	0.281727	0.865925	-5.09224	ns	ns	-1.78069	22.7781	-2.43532	0.0177895	0.981576	-3.17149	ns	ns	0.987064	22.7781	1.26521	0.210563
Q9ER80	Q9ER80	RTP4_MOUSE	Rtp4	Receptor-transporting protein 4	67775	1.15055	18.9274	3.97926	0.000184102	0.00597321	0.578351	up	***	0.263295	18.9274	0.943355	0.349171	0.80293	-5.50554	ns	ns	0.887258	18.9274	3.12604	0.00269881	0.0360341	-1.88539	up	**	1.44298	18.9274	4.84106	8.98424e-06	0.0116597	2.94962	up	**	0.351097	18.9274	1.13921	0.259007	0.998288	-4.76343	ns	ns	1.09189	18.9274	3.36695	0.00131139
Q8VE22	Q8VE22	RT23_MOUSE	Mrps23	28S ribosomal protein S23, mitochondrial	64656	-0.25159	21.2988	-3.95847	0.000197297	0.00636945	0.523072	ns	ns	0.0256555	21.2988	0.43215	0.667135	0.928132	-5.8484	ns	ns	-0.277246	21.2988	-4.3912	4.4888e-05	0.00269702	1.89963	ns	ns	-0.0502774	21.2988	-0.787996	0.433708	0.907785	-5.33961	ns	ns	-0.075803	21.2988	-1.15792	0.251347	0.998288	-4.75552	ns	ns	0.0255256	21.2988	0.365457	0.716017
A2ATU0	A2ATU0	DHTK1_MOUSE	Dhtkd1	Probable 2-oxoglutarate dehydrogenase E1 component DHKTD1, mitochondrial	209692	-0.46798	21.7312	-3.95078	0.00020242	0.00650248	0.475567	ns	ns	-0.0828505	21.7312	-0.719456	0.47457	0.864611	-5.69881	ns	ns	-0.385129	21.7312	-3.26302	0.00179702	0.0286852	-1.52618	ns	ns	-0.216544	21.7312	-1.75581	0.0840712	0.753505	-4.29322	ns	ns	-0.151674	21.7312	-1.18078	0.242209	0.998288	-4.73421	ns	ns	-0.0648702	21.7312	-0.473315	0.637654
Q9JM05	Q9JM05	PIAS4_MOUSE	Pias4	E3 SUMO-protein ligase PIAS4	59004	0.848727	23.0515	3.94529	0.000206676	0.00652224	0.473273	up	***	0.541186	23.0515	2.58889	0.0119951	0.261085	-2.92354	ns	ns	0.307542	23.0515	1.46396	0.148283	0.356916	-5.30993	ns	ns	0.779308	23.0515	3.36063	0.00133881	0.32176	-1.11056	ns	ns	0.632606	23.0515	2.81573	0.00652619	0.819987	-2.53512	ns	ns	0.146702	23.0515	0.600268	0.550528
E9PYK3	E9PYK3	PARP4_MOUSE	Parp4	Protein mono-ADP-ribosyltransferase PARP4	328417	0.266446	20.332	3.94715	0.000204883	0.00652224	0.466328	ns	ns	0.117821	20.332	1.75771	0.0837437	0.513912	-4.49874	ns	ns	0.148625	20.332	2.20206	0.0313986	0.147389	-4.05362	ns	ns	0.231906	20.332	3.3094	0.00156234	0.337934	-1.20491	ns	ns	0.116037	20.332	1.58604	0.11783	0.998288	-4.33661	ns	ns	0.115869	20.332	1.50541	0.137309
Q8K182	Q8K182	CO8A_MOUSE	C8a	Complement component C8 alpha chain	230558	-0.858411	21.8349	-3.94558	0.000206487	0.00652224	0.455673	down	***	-0.381935	21.8349	-1.77217	0.0813066	0.513219	-4.48291	ns	ns	-0.476476	21.8349	-2.19826	0.031693	0.148069	-4.0704	ns	ns	-0.145945	21.8349	-0.641982	0.523264	0.924265	-5.43935	ns	ns	-0.151753	21.8349	-0.649218	0.518608	0.998288	-5.09413	ns	ns	0.00580775	21.8349	0.0234998	0.981328
Q9D6K7	Q9D6K7	TTC33_MOUSE	Ttc33	Tetratricopeptide repeat protein 33	67515	0.754148	16.4235	3.94252	0.00020806	0.00652224	0.451246	up	***	0.452214	16.4235	2.46685	0.0164142	0.29556	-3.20857	ns	ns	0.301934	16.4235	1.58851	0.117269	0.311836	-5.14076	ns	ns	0.272064	16.4235	1.35702	0.179705	0.839531	-4.81338	ns	ns	0.242366	16.4235	1.22648	0.224666	0.998288	-4.71514	ns	ns	0.029698	16.4235	0.138141	0.890578
P10833	P10833	RRAS_MOUSE	Rras	Ras-related protein R-Ras	20130	0.562974	22.1204	3.94274	0.000207911	0.00652224	0.445675	ns	ns	0.17462	22.1204	1.24628	0.21736	0.71419	-5.21688	ns	ns	0.388355	22.1204	2.7608	0.00757861	0.0657771	-2.8365	ns	ns	0.21119	22.1204	1.41279	0.162728	0.829856	-4.75569	ns	ns	0.0482504	22.1204	0.322074	0.748482	0.998288	-5.23259	ns	ns	0.16294	22.1204	1.02737	0.308245
Q8K0Z7	Q8K0Z7	TACO1_MOUSE	Taco1	Translational activator of cytochrome c oxidase 1	70207	-0.371353	21.9354	-3.92942	0.000217331	0.00678011	0.414069	ns	ns	0.0664454	21.9354	0.726434	0.470313	0.861135	-5.6906	ns	ns	-0.437798	21.9354	-4.67263	1.65272e-05	0.00139279	2.81875	ns	ns	-0.0322124	21.9354	-0.312194	0.755943	0.961224	-5.53051	ns	ns	-0.0399377	21.9354	-0.396205	0.693318	0.998288	-5.18849	ns	ns	0.00772534	21.9354	0.0689611	0.945243
P09242	P09242	PPBT_MOUSE	Alpl	Alkaline phosphatase, tissue-nonspecific isozyme	11647	1.00787	18.229	3.9265	0.00021945	0.00681344	0.400181	up	***	0.735465	18.229	2.92116	0.00486206	0.18131	-2.16968	ns	ns	0.272406	18.229	1.07281	0.287526	0.518954	-5.80466	ns	ns	0.259866	18.229	0.946786	0.347432	0.880263	-5.20781	ns	ns	0.24295	18.229	0.905198	0.368873	0.998288	-4.96247	ns	ns	0.016916	18.229	0.058153	0.953814
Q8VDD9	Q8VDD9	PHIP_MOUSE	Phip	PH-interacting protein	83946	0.518241	17.7191	3.91381	0.000228888	0.00707263	0.362775	ns	ns	-0.068177	17.7191	-0.531134	0.597228	0.906602	-5.81028	ns	ns	0.586418	17.7191	4.49192	3.14881e-05	0.00210501	2.21056	up	***	-0.195535	17.7191	-1.39957	0.166637	0.830509	-4.75906	ns	ns	0.0640835	17.7191	0.452177	0.652723	0.998288	-5.17285	ns	ns	-0.259619	17.7191	-1.70658	0.0929156
Q9DC61	Q9DC61	MPPA_MOUSE	Pmpca	Mitochondrial-processing peptidase subunit alpha	66865	-0.274205	22.2821	-3.90145	0.000238461	0.00733352	0.323758	ns	ns	0.0639717	22.2821	0.938318	0.351731	0.804505	-5.53072	ns	ns	-0.338177	22.2821	-4.84688	8.79166e-06	0.00086438	3.40894	ns	ns	-0.0472345	22.2821	-0.629974	0.531032	0.927304	-5.42596	ns	ns	-0.0767636	22.2821	-1.04535	0.299931	0.998288	-4.86155	ns	ns	0.0295291	22.2821	0.367859	0.714234
Q9DCI3	Q9DCI3	STR3N_MOUSE	Stard3nl	STARD3 N-terminal-like protein	76205	0.630392	18.7917	3.89281	0.000245377	0.00751062	0.318374	up	***	0.450839	18.7917	2.88155	0.00543308	0.191605	-2.25449	ns	ns	0.179553	18.7917	1.12374	0.265464	0.49808	-5.71447	ns	ns	0.332476	18.7917	2.01599	0.0481499	0.692645	-3.87802	ns	ns	0.159947	18.7917	0.967262	0.33718	0.998288	-4.90987	ns	ns	0.172529	18.7917	0.995411	0.323414
Q8C6G8	Q8C6G8	WDR26_MOUSE	Wdr26	WD repeat-containing protein 26	226757	-0.237945	19.6668	-3.89133	0.000246581	0.00751204	0.296444	ns	ns	-0.0801607	19.6668	-1.33215	0.187699	0.691047	-5.0991	ns	ns	-0.157784	19.6668	-2.54178	0.0135489	0.0903586	-3.31324	ns	ns	-0.0560418	19.6668	-0.890131	0.376845	0.888419	-5.2761	ns	ns	-0.0364579	19.6668	-0.580637	0.563595	0.998288	-5.14843	ns	ns	-0.0195839	19.6668	-0.290913	0.772091
Q9D975	Q9D975	SRXN1_MOUSE	Srxn1	Sulfiredoxin-1	76650	0.801532	20.7843	3.88372	0.000252925	0.00763363	0.278961	up	***	0.0470194	20.7843	0.235474	0.814619	0.964842	-5.90419	ns	ns	0.754513	20.7843	3.72988	0.000418254	0.0114222	-0.189492	up	**	0.230103	20.7843	1.036	0.304236	0.870069	-5.1126	ns	ns	-0.025453	20.7843	-0.11864	0.905945	0.998288	-5.25275	ns	ns	0.255556	20.7843	1.08944	0.280186
Q9D7B6	Q9D7B6	ACAD8_MOUSE	Acad8	Isobutyryl-CoA dehydrogenase, mitochondrial	66948	-0.311765	24.5474	-3.8884	0.000248982	0.00754974	0.2788	ns	ns	0.109482	24.5474	1.39784	0.167153	0.663977	-5.03576	ns	ns	-0.421246	24.5474	-5.26769	1.84987e-06	0.000272814	4.87532	ns	ns	-0.00747989	24.5474	-0.0881556	0.930038	0.994698	-5.61136	ns	ns	-0.0207946	24.5474	-0.247732	0.805162	0.998288	-5.24967	ns	ns	0.0133147	24.5474	0.146323	0.884142
Q99N42	Q99N42	TYPH_MOUSE	Tymp	Thymidine phosphorylase	72962	-0.916306	19.6377	-3.87942	0.000256527	0.00770649	0.246547	down	***	0.207631	19.6377	0.89928	0.371992	0.812354	-5.57275	ns	ns	-1.12394	19.6377	-4.80101	1.03943e-05	0.000991889	3.24549	down	****	-0.249545	19.6377	-1.00832	0.31723	0.872482	-5.18335	ns	ns	-0.125911	19.6377	-0.505983	0.614668	0.998288	-5.17789	ns	ns	-0.123634	19.6377	-0.465411	0.643272
Q8JZV9	Q8JZV9	BDH2_MOUSE	Bdh2	3-hydroxybutyrate dehydrogenase type 2	69772	-0.970617	21.3318	-3.87195	0.000263873	0.00789067	0.223495	down	***	-0.0814592	21.3318	-0.333962	0.739543	0.94969	-5.90109	ns	ns	-0.889158	21.3318	-3.57141	0.000696179	0.0155241	-0.668642	down	**	-0.399979	21.3318	-1.52353	0.132747	0.796239	-4.6188	ns	ns	-0.394412	21.3318	-1.50641	0.137077	0.998288	-4.43829	ns	ns	-0.00556685	21.3318	-0.0198049	0.984263
Q9JJQ0	Q9JJQ0	PIGB_MOUSE	Pigb	GPI mannosyltransferase 3	55981	-0.457734	18.7723	-3.86636	0.000267771	0.00797048	0.215245	ns	ns	-0.0473403	18.7723	-0.412136	0.681664	0.934455	-5.86617	ns	ns	-0.410394	18.7723	-3.50133	0.000865258	0.0178811	-0.864108	ns	ns	-0.218226	18.7723	-1.77718	0.080455	0.735313	-4.26454	ns	ns	-0.210367	18.7723	-1.63258	0.107637	0.998288	-4.28461	ns	ns	-0.00785963	18.7723	-0.0575818	0.954267
Q8BYH7	Q8BYH7	TBC17_MOUSE	Tbc1d17	TBC1 domain family member 17	233204	-0.28112	20.4432	-3.86192	0.000271715	0.00805094	0.204171	ns	ns	-0.0268278	20.4432	-0.37711	0.707383	0.942235	-5.8684	ns	ns	-0.254292	20.4432	-3.55909	0.00072171	0.0159292	-0.70017	ns	ns	-0.166428	20.4432	-2.18621	0.0325932	0.639456	-3.59017	ns	ns	-0.115067	20.4432	-1.50991	0.136158	0.998288	-4.42915	ns	ns	-0.0513602	20.4432	-0.637188	0.526354
P97478	P97478	COQ7_MOUSE	Coq7	5-demethoxyubiquinone hydroxylase, mitochondrial	12850	-0.339242	22.4326	-3.85589	0.000277166	0.00817514	0.192491	ns	ns	0.0880589	22.4326	1.03774	0.303429	0.773048	-5.43138	ns	ns	-0.427301	22.4326	-4.88014	7.78595e-06	0.000801953	3.52796	ns	ns	-0.0295617	22.4326	-0.321988	0.748547	0.961074	-5.56063	ns	ns	-0.0252467	22.4326	-0.275958	0.783501	0.998288	-5.23177	ns	ns	-0.00431497	22.4326	-0.0436956	0.965288
P97432	P97432	NBR1_MOUSE	Nbr1	Next to BRCA1 gene 1 protein	17966	-0.624718	18.4971	-3.84025	0.000291788	0.00845275	0.157203	down	***	-0.00809209	18.4971	-0.0528114	0.958052	0.991719	-5.93574	ns	ns	-0.616625	18.4971	-3.8435	0.000288689	0.00927379	0.166585	down	***	-0.247919	18.4971	-1.51456	0.134977	0.796239	-4.62385	ns	ns	-0.222278	18.4971	-1.35129	0.181524	0.998288	-4.59214	ns	ns	-0.0256416	18.4971	-0.147415	0.883284
O70503	O70503	DHB12_MOUSE	Hsd17b12	Very-long-chain 3-oxoacyl-CoA reductase	56348	0.245576	25.1478	3.84725	0.000285155	0.00837272	0.153994	ns	ns	-0.110991	25.1478	-1.75257	0.0846313	0.513912	-4.51548	ns	ns	0.356567	25.1478	5.61394	4.97473e-07	9.89036e-05	6.11515	ns	ns	0.0722279	25.1478	1.06106	0.292788	0.86856	-5.11541	ns	ns	-0.0217948	25.1478	-0.324815	0.746417	0.998288	-5.229	ns	ns	0.0940227	25.1478	1.30145	0.197931
P16015	P16015	CAH3_MOUSE	Ca3	Carbonic anhydrase 3	12350	-1.03823	29.7208	-3.84436	0.00028894	0.00843702	0.151001	down	***	-0.162133	29.7208	-0.629696	0.531224	0.884962	-5.76599	ns	ns	-0.876096	29.7208	-3.26272	0.0018025	0.0286852	-1.52445	down	**	0.401534	29.7208	1.45571	0.150553	0.815612	-4.70759	ns	ns	-0.0726428	29.7208	-0.262756	0.793616	0.998288	-5.2507	ns	ns	0.474177	29.7208	1.60421	0.113786
P53395	P53395	ODB2_MOUSE	Dbt	Lipoamide acyltransferase component of branched-chain alpha-keto acid dehydrogenase complex, mitochondrial	13171	-0.347255	25.4625	-3.84218	0.000289946	0.00843702	0.135008	ns	ns	0.0268498	25.4625	0.298947	0.765982	0.956862	-5.89294	ns	ns	-0.374105	25.4625	-4.12919	0.000110974	0.00529493	1.03497	ns	ns	-0.212308	25.4625	-2.23519	0.0290249	0.61495	-3.50583	ns	ns	-0.0879388	25.4625	-0.910491	0.366098	0.998288	-4.95371	ns	ns	-0.124369	25.4625	-1.20779	0.231725
Q99N69	Q99N69	LPXN_MOUSE	Lpxn	Leupaxin	107321	1.34715	18.2107	3.83813	0.000294129	0.00848268	0.134479	up	***	0.354789	18.2107	1.04591	0.299676	0.769933	-5.42689	ns	ns	0.992357	18.2107	2.85595	0.00583682	0.0568264	-2.58632	up	*	0.858926	18.2107	2.37159	0.0208429	0.568275	-3.25114	ns	ns	0.804478	18.2107	2.15554	0.0350235	0.998288	-3.60497	ns	ns	0.0544485	18.2107	0.137644	0.89097
Q78PG9	Q78PG9	CCD25_MOUSE	Ccdc25	Coiled-coil domain-containing protein 25	67179	-0.195466	21.7872	-3.83068	0.000301103	0.0086073	0.131569	ns	ns	-0.150829	21.7872	-3.0885	0.00301124	0.143676	-1.75212	ns	ns	-0.0446366	21.7872	-0.887713	0.378134	0.604213	-5.94164	ns	ns	-0.0486111	21.7872	-0.900359	0.371421	0.888419	-5.2184	ns	ns	-0.177919	21.7872	-3.32533	0.00148862	0.508963	-1.5955	ns	ns	0.129308	21.7872	2.22175	0.029968
Q8CG72	Q8CG72	ARHL2_MOUSE	Adprhl2	ADP-ribose glycohydrolase ARH3	100206	-0.212887	21.731	-3.83199	0.000299813	0.0086073	0.115931	ns	ns	-0.0724479	21.731	-1.35227	0.181213	0.681418	-5.09028	ns	ns	-0.140439	21.731	-2.56185	0.0128624	0.0877412	-3.28931	ns	ns	-0.0460368	21.731	-0.794113	0.430166	0.907785	-5.33564	ns	ns	-0.116237	21.731	-1.95633	0.0549448	0.998288	-3.88389	ns	ns	0.0702001	21.731	1.10632	0.272873
Q9CXT8	Q9CXT8	MPPB_MOUSE	Pmpcb	Mitochondrial-processing peptidase subunit beta	73078	-0.362016	23.3452	-3.82888	0.000302878	0.00862008	0.103059	ns	ns	0.0234978	23.3452	0.251939	0.801924	0.962866	-5.89805	ns	ns	-0.385513	23.3452	-4.1386	0.000107472	0.00516581	1.06371	ns	ns	-0.114067	23.3452	-1.08313	0.282956	0.867237	-5.05737	ns	ns	-0.0528076	23.3452	-0.524108	0.602076	0.998288	-5.15036	ns	ns	-0.0612592	23.3452	-0.546274	0.586843
P68404	P68404	KPCB_MOUSE	Prkcb	Protein kinase C beta type	18751	0.876659	18.0158	3.8238	0.000307967	0.00871321	0.101204	up	***	0.210081	18.0158	0.933339	0.354274	0.804649	-5.50182	ns	ns	0.666579	18.0158	2.94313	0.0045699	0.0493412	-2.35663	up	**	0.183963	18.0158	0.772156	0.442962	0.907785	-5.33919	ns	ns	0.349995	18.0158	1.46874	0.14697	0.998288	-4.46799	ns	ns	-0.166031	18.0158	-0.660751	0.511225
Q99LJ1	Q99LJ1	FUCO_MOUSE	Fuca1	Tissue alpha-L-fucosidase	71665	0.706115	18.4049	3.82294	0.000308836	0.00871321	0.0980228	up	***	0.104018	18.4049	0.576008	0.5667	0.895834	-5.7582	ns	ns	0.602097	18.4049	3.31355	0.0015428	0.0263103	-1.37932	up	**	0.748558	18.4049	3.6912	0.000473726	0.236462	-0.298867	ns	ns	-0.267118	18.4049	-1.39102	0.169202	0.998288	-4.54752	ns	ns	1.01568	18.4049	4.76833	1.16987e-05
P70188	P70188	KIFA3_MOUSE	Kifap3	Kinesin-associated protein 3	16579	0.770968	17.0708	3.82112	0.000310685	0.00872743	0.0801342	up	***	0.156193	17.0708	0.790867	0.432043	0.844946	-5.63984	ns	ns	0.614774	17.0708	3.03403	0.00352559	0.0426025	-2.1288	up	**	0.00633993	17.0708	0.0299942	0.976168	0.997851	-5.61326	ns	ns	-0.032571	17.0708	-0.150968	0.880492	0.998288	-5.2404	ns	ns	0.0389109	17.0708	0.167587	0.867455
Q9CXF0	Q9CXF0	KYNU_MOUSE	Kynu	Kynureninase	70789	-0.311557	24.751	-3.81896	0.00031289	0.00875147	0.0746529	ns	ns	-0.163464	24.751	-2.05224	0.0443842	0.423304	-4.01111	ns	ns	-0.148093	24.751	-1.83355	0.0715321	0.2361	-4.74777	ns	ns	-0.154836	24.751	-1.81586	0.0742392	0.726347	-4.19939	ns	ns	-0.115833	24.751	-1.36007	0.178744	0.998288	-4.58416	ns	ns	-0.0390032	24.751	-0.429549	0.669016
Q6PB51	Q6PB51	CC117_MOUSE	Ccdc117	Coiled-coil domain-containing protein 117	104479	-0.541068	17.5955	-3.80451	0.000328046	0.00901988	0.062478	ns	ns	-0.212599	17.5955	-1.52147	0.133238	0.613255	-4.81041	ns	ns	-0.328469	17.5955	-2.43653	0.0177208	0.105641	-3.55652	ns	ns	-0.0769978	17.5955	-0.496407	0.621367	0.937761	-5.42123	ns	ns	-0.331509	17.5955	-2.19401	0.0319999	0.998288	-3.56194	ns	ns	0.254511	17.5955	1.58159	0.118842
P55065	P55065	PLTP_MOUSE	Pltp	Phospholipid transfer protein	18830	0.723642	19.8515	3.81397	0.000318051	0.00885764	0.0609315	up	***	-0.0336723	19.8515	-0.186093	0.85298	0.974307	-5.93797	ns	ns	0.757314	19.8515	4.01589	0.000162792	0.00672841	0.684847	up	***	0.146675	19.8515	0.722633	0.472629	0.915035	-5.36361	ns	ns	0.300572	19.8515	1.54547	0.127334	0.998288	-4.39497	ns	ns	-0.153897	19.8515	-0.710809	0.479874
Q9Z2Y8	Q9Z2Y8	PLPHP_MOUSE	Plpbp	Pyridoxal phosphate homeostasis protein	114863	-0.194294	24.279	-3.80972	0.000322496	0.00894305	0.0429938	ns	ns	-0.0986316	24.279	-1.96185	0.054284	0.454636	-4.16954	ns	ns	-0.0956623	24.279	-1.89507	0.0627588	0.218141	-4.64677	ns	ns	0.0341073	24.279	0.641008	0.523886	0.924439	-5.44006	ns	ns	-0.094463	24.279	-1.7574	0.0837979	0.998288	-4.14165	ns	ns	0.12857	24.279	2.26594	0.0269648
Q9CRB9	Q9CRB9	MIC19_MOUSE	Chchd3	MICOS complex subunit Mic19	66075	-0.349695	23.9245	-3.80587	0.000326587	0.00901798	0.0311609	ns	ns	-0.0175082	23.9245	-0.195242	0.845844	0.973953	-5.92359	ns	ns	-0.332187	23.9245	-3.68204	0.0004879	0.0126891	-0.342623	ns	ns	-0.157132	23.9245	-1.63964	0.106156	0.770286	-4.45953	ns	ns	-0.112907	23.9245	-1.17644	0.243928	0.998288	-4.75623	ns	ns	-0.0442247	23.9245	-0.436071	0.664303
Q91WD5	Q91WD5	NDUS2_MOUSE	Ndufs2	NADH dehydrogenase [ubiquinone] iron-sulfur protein 2, mitochondrial	226646	-0.292688	24.8407	-3.80316	0.000329496	0.00902151	0.0188802	ns	ns	0.0316486	24.8407	0.422984	0.673774	0.930634	-5.86718	ns	ns	-0.324337	24.8407	-4.25021	7.3289e-05	0.00399641	1.4183	ns	ns	-0.0464437	24.8407	-0.542181	0.589642	0.935436	-5.44402	ns	ns	-0.170126	24.8407	-2.09748	0.0400448	0.998288	-3.68519	ns	ns	0.123682	24.8407	1.3492	0.182192
Q91WK5	Q91WK5	GCSH_MOUSE	Gcsh	Glycine cleavage system H protein, mitochondrial	68133	-0.431565	23.6171	-3.79622	0.000337044	0.00910733	0.0127956	ns	ns	0.0566716	23.6171	0.510228	0.611708	0.909149	-5.79995	ns	ns	-0.488237	23.6171	-4.3259	5.63791e-05	0.00332586	1.67527	ns	ns	0.00710281	23.6171	0.0584543	0.953575	0.995707	-5.58242	ns	ns	-0.00561133	23.6171	-0.0478159	0.962017	0.998826	-5.26335	ns	ns	0.0127141	23.6171	0.0992249	0.921281
Q9QYY8	Q9QYY8	SPAST_MOUSE	Spast	Spastin	50850	-0.302039	19.7696	-3.80058	0.000332277	0.00905943	0.00676717	ns	ns	-0.0913265	19.7696	-1.16676	0.247787	0.734532	-5.309	ns	ns	-0.210713	19.7696	-2.69089	0.00915224	0.0724254	-3.0098	ns	ns	-0.103655	19.7696	-1.22422	0.225513	0.856562	-4.96246	ns	ns	-0.154371	19.7696	-1.82213	0.0732698	0.998288	-4.06061	ns	ns	0.0507159	19.7696	0.55899	0.578187
Q8BZ20	Q8BZ20	PAR12_MOUSE	Parp12	Protein mono-ADP-ribosyltransferase PARP12	243771	0.26885	20.9593	3.78751	0.000346769	0.00926002	-0.000289267	ns	ns	0.0597121	20.9593	0.837863	0.405334	0.828445	-5.5478	ns	ns	0.209138	20.9593	3.09216	0.00297932	0.0383587	-1.98677	ns	ns	0.243368	20.9593	3.27371	0.00174012	0.349333	-1.30849	ns	ns	0.117308	20.9593	1.51135	0.135791	0.998288	-4.40625	ns	ns	0.12606	20.9593	1.60642	0.113275
Q8C0I1	Q8C0I1	ADAS_MOUSE	Agps	Alkyldihydroxyacetonephosphate synthase, peroxisomal	228061	0.456109	19.714	3.79513	0.000338244	0.00910733	-0.00147874	ns	ns	0.156624	19.714	1.33173	0.187836	0.691047	-5.11226	ns	ns	0.299485	19.714	2.52021	0.0143233	0.092944	-3.39025	ns	ns	0.117199	19.714	0.919404	0.361456	0.886763	-5.23767	ns	ns	0.128914	19.714	1.02213	0.310699	0.998288	-4.87847	ns	ns	-0.0117154	19.714	-0.0862736	0.931528
O09110	O09110	MP2K3_MOUSE	Map2k3	Dual specificity mitogen-activated protein kinase kinase 3	26397	-0.336944	20.8402	-3.79538	0.000337971	0.00910733	-0.00352976	ns	ns	-0.203502	20.8402	-2.32956	0.0231089	0.335541	-3.48301	ns	ns	-0.133443	20.8402	-1.50905	0.136377	0.339149	-5.26434	ns	ns	-0.0665984	20.8402	-0.720059	0.474201	0.915035	-5.39855	ns	ns	-0.00976187	20.8402	-0.105354	0.916436	0.998288	-5.27009	ns	ns	-0.0568366	20.8402	-0.577292	0.565838
Q8R2Q4	Q8R2Q4	RRF2M_MOUSE	Gfm2	Ribosome-releasing factor 2, mitochondrial	320806	-0.379709	20.7598	-3.79052	0.000343373	0.00920723	-0.0262047	ns	ns	-0.107589	20.7598	-1.09341	0.278452	0.755497	-5.39199	ns	ns	-0.272119	20.7598	-2.73649	0.00809521	0.0682751	-2.8986	ns	ns	-0.153662	20.7598	-1.45054	0.151961	0.815612	-4.71087	ns	ns	-0.187497	20.7598	-1.77537	0.0807565	0.998288	-4.12188	ns	ns	0.0338348	20.7598	0.298341	0.766443
O08734	O08734	BAK_MOUSE	Bak1	Bcl-2 homologous antagonist/killer	12018	0.657288	20.3218	3.77958	0.000355841	0.00930886	-0.0402294	up	***	0.0982774	20.3218	0.574473	0.567731	0.896407	-5.76579	ns	ns	0.559011	20.3218	3.1917	0.00222349	0.0319208	-1.7046	ns	ns	0.388893	20.3218	2.06746	0.0428812	0.683178	-3.78078	ns	ns	0.196182	20.3218	1.07718	0.285581	0.998288	-4.82975	ns	ns	0.19271	20.3218	0.95445	0.343571
Q9D4H2	Q9D4H2	GCC1_MOUSE	Gcc1	GRIP and coiled-coil domain-containing protein 1	74375	-0.233109	19.7857	-3.77939	0.00035606	0.00930886	-0.0416759	ns	ns	-0.335587	19.7857	-5.5758	5.75591e-07	0.00115637	5.79233	ns	ns	0.102478	19.7857	1.67826	0.0983413	0.281738	-4.99867	ns	ns	-0.179625	19.7857	-2.7384	0.00805335	0.458582	-2.51037	ns	ns	-0.109681	19.7857	-1.69912	0.0943212	0.998288	-4.21182	ns	ns	-0.0699438	19.7857	-1.00053	0.32095
P29416	P29416	HEXA_MOUSE	Hexa	Beta-hexosaminidase subunit alpha	15211	0.46361	21.5372	3.77606	0.000359942	0.00933535	-0.0418247	ns	ns	0.173409	21.5372	1.47736	0.144652	0.631235	-4.91912	ns	ns	0.290201	21.5372	2.38223	0.0202965	0.113887	-3.66616	ns	ns	0.197122	21.5372	1.56754	0.122091	0.79067	-4.55016	ns	ns	-0.0205012	21.5372	-0.156242	0.876351	0.998288	-5.22198	ns	ns	0.217624	21.5372	1.56077	0.123679
Q8BPN8	Q8BPN8	DMXL2_MOUSE	Dmxl2	DmX-like protein 2	235380	0.669773	18.229	3.78526	0.000349321	0.00928993	-0.0442529	up	***	0.486503	18.229	2.76722	0.00744722	0.218579	-2.53803	ns	ns	0.183271	18.229	1.04177	0.301571	0.53098	-5.85471	ns	ns	0.409097	18.229	2.19214	0.0321414	0.639456	-3.5861	ns	ns	0.17882	18.229	0.947789	0.346925	0.998288	-4.93609	ns	ns	0.230277	18.229	1.14878	0.25507
Q9Z2I9	Q9Z2I9	SUCB1_MOUSE	Sucla2	Succinate--CoA ligase [ADP-forming] subunit beta, mitochondrial	20916	-0.279167	25.2622	-3.77917	0.000356323	0.00930886	-0.0459159	ns	ns	-0.0415057	25.2622	-0.566765	0.572925	0.899566	-5.77007	ns	ns	-0.237661	25.2622	-3.24869	0.00187596	0.0290108	-1.5669	ns	ns	-0.0947641	25.2622	-1.21881	0.227543	0.856562	-4.96205	ns	ns	-0.0592556	25.2622	-0.762556	0.448627	0.998288	-5.04401	ns	ns	-0.0355085	25.2622	-0.431025	0.667948
Q922B1	Q922B1	MACD1_MOUSE	Macrod1	ADP-ribose glycohydrolase MACROD1	107227	-0.536415	23.342	-3.77841	0.000357206	0.00930886	-0.048291	ns	ns	0.0921647	23.342	0.652206	0.516685	0.878851	-5.7177	ns	ns	-0.62858	23.342	-4.41979	4.06041e-05	0.00253346	1.97977	down	***	-0.0167318	23.342	-0.113098	0.910319	0.992813	-5.6118	ns	ns	-0.0390374	23.342	-0.263284	0.793207	0.998288	-5.23945	ns	ns	0.0223056	23.342	0.1421	0.887463
Q8VD31	Q8VD31	TPSNR_MOUSE	Tapbpl	Tapasin-related protein	213233	0.453119	21.3796	3.78017	0.000355156	0.00930886	-0.0544594	ns	ns	0.0243109	21.3796	0.202551	0.840151	0.973953	-5.91148	ns	ns	0.428808	21.3796	3.57536	0.00068555	0.0153928	-0.652908	ns	ns	0.13195	21.3796	1.04608	0.299595	0.86856	-5.14588	ns	ns	-0.0731297	21.3796	-0.577148	0.565934	0.998288	-5.14629	ns	ns	0.20508	21.3796	1.52579	0.132159
Q3TIU4	Q3TIU4	PDE12_MOUSE	Pde12	2',5'-phosphodiesterase 12	211948	-0.293	20.5833	-3.77508	0.000361099	0.00933535	-0.0559757	ns	ns	-0.144874	20.5833	-1.90025	0.0620632	0.474703	-4.27089	ns	ns	-0.148125	20.5833	-1.93535	0.057522	0.208875	-4.56978	ns	ns	-0.258676	20.5833	-3.03568	0.00350888	0.444194	-1.86513	ns	ns	-0.112344	20.5833	-1.35986	0.178809	0.998288	-4.576	ns	ns	-0.146332	20.5833	-1.60632	0.113297
Q811U4	Q811U4	MFN1_MOUSE	Mfn1	Mitofusin-1	67414	-0.316757	20.8471	-3.76721	0.000370461	0.00950166	-0.0811448	ns	ns	-0.0674052	20.8471	-0.837575	0.405494	0.828445	-5.62209	ns	ns	-0.249352	20.8471	-2.98287	0.00408225	0.0469676	-2.26607	ns	ns	-0.12061	20.8471	-1.39954	0.166645	0.830509	-4.77611	ns	ns	-0.00554825	20.8471	-0.0642112	0.949009	0.998288	-5.27482	ns	ns	-0.115062	20.8471	-1.24582	0.217529
Q9JK81	Q9JK81	MYG1_MOUSE	Myg1	UPF0160 protein MYG1, mitochondrial	60315	-0.241077	22.3197	-3.7676	0.000369993	0.00950166	-0.0888716	ns	ns	-0.055752	22.3197	-0.881007	0.381725	0.820394	-5.57191	ns	ns	-0.185325	22.3197	-2.96791	0.00425977	0.0479058	-2.32902	ns	ns	-0.105515	22.3197	-1.54601	0.127204	0.790961	-4.57725	ns	ns	0.00868982	22.3197	0.128626	0.898071	0.998288	-5.26162	ns	ns	-0.114205	22.3197	-1.59223	0.116432
P55050	P55050	FABPI_MOUSE	Fabp2	Fatty acid-binding protein, intestinal	14079	-0.742026	23.9522	-3.76367	0.000375298	0.00958784	-0.108497	down	***	-0.385382	23.9522	-1.97047	0.053274	0.453073	-4.16392	ns	ns	-0.356644	23.9522	-1.80576	0.0758313	0.243238	-4.80809	ns	ns	0.0376707	23.9522	0.178241	0.859118	0.97902	-5.6011	ns	ns	-0.232664	23.9522	-1.10059	0.275348	0.998288	-4.81624	ns	ns	0.270335	23.9522	1.17901	0.242917
P28063	P28063	PSB8_MOUSE	Psmb8	Proteasome subunit beta type-8	16913	0.741242	23.1326	3.75858	0.000381371	0.00970477	-0.114359	up	***	0.0511855	23.1326	0.263686	0.792899	0.960927	-5.90467	ns	ns	0.690057	23.1326	3.57266	0.000691984	0.0154837	-0.668378	up	**	0.446695	23.1326	2.15499	0.035069	0.646264	-3.64679	ns	ns	0.229951	23.1326	1.09443	0.278016	0.998288	-4.81661	ns	ns	0.216743	23.1326	0.979218	0.331292
P11438	P11438	LAMP1_MOUSE	Lamp1	Lysosome-associated membrane glycoprotein 1	16783	0.484253	23.5362	3.75061	0.000390993	0.00987515	-0.115249	ns	ns	0.243757	23.5362	2.01131	0.0486552	0.436686	-4.0918	ns	ns	0.240497	23.5362	1.8598	0.0676697	0.227754	-4.66774	ns	ns	0.165557	23.5362	1.28547	0.203421	0.842524	-4.90709	ns	ns	0.194283	23.5362	1.4742	0.1455	0.998288	-4.46575	ns	ns	-0.0287257	23.5362	-0.20427	0.838813
Q91YR5	Q91YR5	EFNMT_MOUSE	EEF1AKNMT	eEF1A lysine and N-terminal methyltransferase	71449	-0.338038	19.1799	-3.74908	0.000392942	0.00988295	-0.136678	ns	ns	-0.127954	19.1799	-1.43851	0.15533	0.647278	-4.96568	ns	ns	-0.210083	19.1799	-2.34053	0.022496	0.120642	-3.77235	ns	ns	-0.281164	19.1799	-2.94026	0.00460705	0.444194	-2.07142	ns	ns	-0.0426174	19.1799	-0.445258	0.657688	0.998288	-5.1803	ns	ns	-0.238547	19.1799	-2.31875	0.0237277
Q9ESX5	Q9ESX5	DKC1_MOUSE	Dkc1	H/ACA ribonucleoprotein complex subunit DKC1	245474	-0.171684	21.4903	-3.73559	0.0004105	0.010085	-0.144416	ns	ns	-0.0658257	21.4903	-1.45853	0.149752	0.641166	-4.89655	ns	ns	-0.105858	21.4903	-2.37524	0.0206511	0.114927	-3.672	ns	ns	-0.0917539	21.4903	-1.91336	0.0603322	0.716095	-4.02442	ns	ns	-0.0541564	21.4903	-1.07853	0.284984	0.998288	-4.78442	ns	ns	-0.0375975	21.4903	-0.720873	0.473703
Q923D2	Q923D2	BLVRB_MOUSE	Blvrb	Flavin reductase (NADPH)	233016	0.552783	25.5462	3.75052	0.00039111	0.00987515	-0.151721	ns	ns	0.185414	25.5462	1.26916	0.209138	0.712264	-5.19922	ns	ns	0.367369	25.5462	2.49299	0.0153577	0.0973207	-3.46418	ns	ns	0.397411	25.5462	2.55906	0.012956	0.526274	-2.88575	ns	ns	0.143459	25.5462	0.921815	0.360206	0.998288	-4.96258	ns	ns	0.253952	25.5462	1.5256	0.132207
O70252	O70252	HMOX2_MOUSE	Hmox2	Heme oxygenase 2	15369	0.363935	21.4213	3.74456	0.000398744	0.00999016	-0.157319	ns	ns	0.0456613	21.4213	0.480285	0.632719	0.918022	-5.83686	ns	ns	0.318274	21.4213	3.29455	0.00163412	0.0273294	-1.44758	ns	ns	0.069762	21.4213	0.674253	0.502662	0.920631	-5.41028	ns	ns	0.187157	21.4213	1.82565	0.0727311	0.998288	-4.05637	ns	ns	-0.117395	21.4213	-1.05601	0.295071
Q9ER35	Q9ER35	FN3K_MOUSE	Fn3k	Fructosamine-3-kinase	63828	-0.586677	19.9357	-3.73472	0.000411658	0.010085	-0.164413	down	**	-0.142033	19.9357	-0.963557	0.33902	0.796694	-5.51138	ns	ns	-0.444644	19.9357	-2.85045	0.00592431	0.0573774	-2.58219	ns	ns	0.0396022	19.9357	0.245779	0.806667	0.971293	-5.58161	ns	ns	0.0587434	19.9357	0.369291	0.713172	0.998288	-5.21755	ns	ns	-0.0191412	19.9357	-0.110848	0.912096
Q9DCQ2	Q9DCQ2	ASPD_MOUSE	Aspdh	Putative L-aspartate dehydrogenase	68352	-0.337826	25.1656	-3.73767	0.000407737	0.010085	-0.169966	ns	ns	-0.191564	25.1656	-2.19789	0.031709	0.381721	-3.74727	ns	ns	-0.146263	25.1656	-1.62611	0.109011	0.298344	-5.08035	ns	ns	-0.0747474	25.1656	-0.803445	0.424794	0.905546	-5.34275	ns	ns	-0.0330419	25.1656	-0.354289	0.724327	0.998288	-5.22646	ns	ns	-0.0417056	25.1656	-0.418885	0.676751
Q3ULD5	Q3ULD5	MCCB_MOUSE	Mccc2	Methylcrotonoyl-CoA carboxylase beta chain, mitochondrial	78038	-0.309231	23.9081	-3.73469	0.000411688	0.010085	-0.178184	ns	ns	0.0369023	23.9081	0.456786	0.649425	0.921692	-5.83588	ns	ns	-0.346133	23.9081	-4.23901	7.61745e-05	0.00411913	1.3868	ns	ns	-0.118775	23.9081	-1.31428	0.193604	0.842524	-4.83328	ns	ns	-0.0452385	23.9081	-0.508904	0.61263	0.998288	-5.14837	ns	ns	-0.0735361	23.9081	-0.752046	0.454875
Q9JIW9	Q9JIW9	RALB_MOUSE	Ralb	Ras-related protein Ral-B	64143	0.35948	21.2501	3.73282	0.000414195	0.010085	-0.187276	ns	ns	0.145561	21.2501	1.54692	0.126984	0.602606	-4.8285	ns	ns	0.21392	21.2501	2.23549	0.0290039	0.140034	-3.99468	ns	ns	0.119364	21.2501	1.19087	0.238253	0.857856	-5.00187	ns	ns	0.257524	21.2501	2.57399	0.0124626	0.944263	-2.93145	ns	ns	-0.13816	21.2501	-1.29607	0.199768
Q80X89	Q80X89	UD2A1_MOUSE	Ugt2a1	UDP-glucuronosyltransferase 2A1	94215	-0.623643	21.6584	-3.73554	0.000410559	0.010085	-0.194615	down	**	0.015029	21.6584	0.0908838	0.927879	0.98705	-5.94668	ns	ns	-0.638672	21.6584	-3.82866	0.000303099	0.0094558	0.0933057	down	***	-0.125975	21.6584	-0.715853	0.476776	0.91533	-5.40724	ns	ns	-0.0580065	21.6584	-0.329255	0.743075	0.998288	-5.23925	ns	ns	-0.0679682	21.6584	-0.360539	0.719672
P29788	P29788	VTNC_MOUSE	Vtn	Vitronectin	22370	-0.442893	23.5528	-3.73227	0.000414926	0.010085	-0.195375	ns	ns	-0.190653	23.5528	-1.60437	0.113726	0.58363	-4.73603	ns	ns	-0.25224	23.5528	-2.13625	0.0366237	0.161172	-4.20109	ns	ns	-0.246676	23.5528	-1.97614	0.0526035	0.705399	-3.95165	ns	ns	-0.0526694	23.5528	-0.420739	0.675404	0.998288	-5.20276	ns	ns	-0.194006	23.5528	-1.46847	0.147044
P07901	P07901	HS90A_MOUSE	Hsp90aa1	Heat shock protein HSP 90-alpha	15519	0.310807	25.1524	3.73225	0.000414964	0.010085	-0.197551	ns	ns	0.063041	25.1524	0.773808	0.441992	0.848777	-5.66871	ns	ns	0.247766	25.1524	2.98696	0.00403493	0.0466586	-2.26866	ns	ns	0.10992	25.1524	1.25454	0.214367	0.848186	-4.93742	ns	ns	0.0945027	25.1524	1.08601	0.28169	0.998288	-4.83759	ns	ns	0.0154171	25.1524	0.164586	0.869807
Q5SPW0	Q5SPW0	VPS54_MOUSE	Vps54	Vacuolar protein sorting-associated protein 54	245944	-0.439114	18.098	-3.72321	0.000427265	0.0102307	-0.198286	ns	ns	0.0390041	18.098	0.341597	0.733812	0.94791	-5.86332	ns	ns	-0.478119	18.098	-4.16243	9.90762e-05	0.0048509	1.14782	ns	ns	-0.28587	18.098	-2.29844	0.0249292	0.592547	-3.37751	ns	ns	-0.242706	18.098	-1.97229	0.0530518	0.998288	-3.86238	ns	ns	-0.0431643	18.098	-0.328876	0.74336
Q00519	Q00519	XDH_MOUSE	Xdh	Xanthine dehydrogenase/oxidase	22436	0.289902	24.524	3.72475	0.000425153	0.0102179	-0.204643	ns	ns	-0.0341255	24.524	-0.44114	0.66065	0.925418	-5.82037	ns	ns	0.324028	24.524	4.22786	7.91571e-05	0.00419749	1.35291	ns	ns	0.0904535	24.524	1.07985	0.284401	0.867237	-5.07798	ns	ns	0.0479074	24.524	0.576779	0.566182	0.998288	-5.12156	ns	ns	0.042546	24.524	0.477365	0.634784
P15626	P15626	GSTM2_MOUSE	Gstm2	Glutathione S-transferase Mu 2	14863	0.994065	25.7979	3.73095	0.000418111	0.0101236	-0.204876	up	**	0.279377	25.7979	1.07561	0.2863	0.76046	-5.41232	ns	ns	0.714688	25.7979	2.70116	0.00891395	0.0714216	-2.97974	up	*	0.459009	25.7979	1.64943	0.104153	0.767645	-4.45335	ns	ns	0.26406	25.7979	0.947227	0.347227	0.998288	-4.94241	ns	ns	0.19495	25.7979	0.654051	0.515515
Q75N62	Q75N62	GIMA8_MOUSE	Gimap8	GTPase IMAP family member 8	243374	0.764715	18.5096	3.72704	0.000422008	0.01018	-0.215623	up	**	0.443824	18.5096	2.18942	0.0323481	0.381721	-3.76326	ns	ns	0.320891	18.5096	1.55647	0.124699	0.323546	-5.19798	ns	ns	0.283678	18.5096	1.32008	0.191671	0.842524	-4.8708	ns	ns	0.327461	18.5096	1.52615	0.132069	0.998288	-4.41831	ns	ns	-0.0437831	18.5096	-0.190271	0.84972
Q8BFS6	Q8BFS6	CPPED_MOUSE	Cpped1	Serine/threonine-protein phosphatase CPPED1	223978	-0.336056	22.0822	-3.71297	0.000441642	0.0104975	-0.227763	ns	ns	-0.150012	22.0822	-1.69689	0.0947434	0.536935	-4.58413	ns	ns	-0.186045	22.0822	-2.12379	0.0376941	0.163282	-4.21169	ns	ns	-0.124413	22.0822	-1.32518	0.189985	0.842524	-4.83678	ns	ns	0.050639	22.0822	0.534279	0.595063	0.998288	-5.13736	ns	ns	-0.175052	22.0822	-1.78027	0.0799435
Q99JR1	Q99JR1	SFXN1_MOUSE	Sfxn1	Sideroflexin-1	14057	-0.409374	24.9837	-3.71557	0.000437948	0.010448	-0.251577	ns	ns	-0.111334	24.9837	-1.02759	0.308143	0.776563	-5.45659	ns	ns	-0.298039	24.9837	-2.73383	0.00815361	0.0682751	-2.90798	ns	ns	-0.287155	24.9837	-2.4745	0.0160984	0.539491	-3.05382	ns	ns	0.0146662	24.9837	0.125667	0.900403	0.998288	-5.26813	ns	ns	-0.301822	24.9837	-2.42672	0.0181634
E9Q3L2	E9Q3L2	PI4KA_MOUSE	Pi4ka	Phosphatidylinositol 4-kinase alpha	224020	0.269734	21.0025	3.70887	0.00044752	0.0105984	-0.261859	ns	ns	0.0585067	21.0025	0.829726	0.409884	0.831248	-5.62641	ns	ns	0.211227	21.0025	2.94236	0.00457981	0.0493661	-2.38235	ns	ns	0.0521834	21.0025	0.682426	0.497517	0.920631	-5.41275	ns	ns	0.0846372	21.0025	1.11725	0.268207	0.998288	-4.8091	ns	ns	-0.0324538	21.0025	-0.398586	0.691571
P98078	P98078	DAB2_MOUSE	Dab2	Disabled homolog 2	13132	0.599475	20.0477	3.70028	0.000460086	0.0108564	-0.264046	up	**	0.0143052	20.0477	0.0943793	0.925113	0.986985	-5.94204	ns	ns	0.585169	20.0477	3.63252	0.000571725	0.0139471	-0.45955	up	**	0.229574	20.0477	1.34456	0.183677	0.842524	-4.8029	ns	ns	0.283653	20.0477	1.74364	0.0861907	0.998288	-4.16035	ns	ns	-0.0540788	20.0477	-0.297523	0.767064
Q8BWU8	Q8BWU8	AT2L1_MOUSE	Etnppl	Ethanolamine-phosphate phospho-lyase	71760	-1.01189	22.6004	-3.69453	0.000470204	0.0110549	-0.311219	down	**	0.25794	22.6004	0.953989	0.343821	0.799374	-5.51333	ns	ns	-1.26983	22.6004	-4.69191	1.55271e-05	0.0013434	2.86933	down	***	-0.620052	22.6004	-2.15229	0.035304	0.646264	-3.65378	ns	ns	-0.467166	22.6004	-1.6049	0.113633	0.998288	-4.32376	ns	ns	-0.152887	22.6004	-0.495554	0.621973
Q9JKJ9	Q9JKJ9	CP39A_MOUSE	Cyp39a1	24-hydroxycholesterol 7-alpha-hydroxylase	56050	0.8209	21.4248	3.68915	0.000477859	0.0111943	-0.316489	up	**	0.324517	21.4248	1.52155	0.133233	0.613255	-4.87597	ns	ns	0.496383	21.4248	2.24537	0.0283397	0.138372	-3.97163	ns	ns	-0.0150787	21.4248	-0.0633403	0.9497	0.995707	-5.59297	ns	ns	0.307884	21.4248	1.316	0.193047	0.998288	-4.62441	ns	ns	-0.322962	21.4248	-1.25072	0.215762
Q60778	Q60778	IKBB_MOUSE	Nfkbib	NF-kappa-B inhibitor beta	18036	-0.563141	18.6266	-3.68528	0.000482844	0.0112704	-0.332557	ns	ns	-0.539351	18.6266	-3.61703	0.000600649	0.0697962	-0.358895	ns	ns	-0.0237893	18.6266	-0.156364	0.876255	0.941229	-6.35477	ns	ns	-0.650864	18.6266	-4.03036	0.000155067	0.143747	0.657169	ns	ns	-0.0566551	18.6266	-0.356371	0.722776	0.998288	-5.22815	ns	ns	-0.594209	18.6266	-3.45142	0.0010108
Q8BYL4	Q8BYL4	SYYM_MOUSE	Yars2	Tyrosine--tRNA ligase, mitochondrial	70120	-0.318921	21.1567	-3.67495	0.00049913	0.0115963	-0.350063	ns	ns	0.00426707	21.1567	0.0503099	0.960038	0.99217	-5.92258	ns	ns	-0.323188	21.1567	-3.77946	0.00035598	0.0106026	-0.0394884	ns	ns	-0.216978	21.1567	-2.40699	0.0190832	0.557936	-3.1805	ns	ns	-0.123554	21.1567	-1.3708	0.175391	0.998288	-4.57145	ns	ns	-0.0934241	21.1567	-0.982105	0.329874
Q9D0F9	Q9D0F9	PGM1_MOUSE	Pgm1	Phosphoglucomutase-1	72157	-0.182333	26.7443	-3.67191	0.000504016	0.011639	-0.3752	ns	ns	-0.0790449	26.7443	-1.62471	0.10931	0.572952	-4.72335	ns	ns	-0.103288	26.7443	-2.09228	0.0405241	0.171199	-4.28767	ns	ns	-0.0493618	26.7443	-0.94934	0.346142	0.87986	-5.23037	ns	ns	-0.0112322	26.7443	-0.216142	0.829588	0.998288	-5.25788	ns	ns	-0.0381296	26.7443	-0.686549	0.494932
Q9CZ04	Q9CZ04	CSN7A_MOUSE	Cops7a	COP9 signalosome complex subunit 7a	26894	-0.274018	21.9034	-3.67417	0.000500379	0.0115963	-0.375218	ns	ns	-0.133355	21.9034	-1.81457	0.0744401	0.503694	-4.4328	ns	ns	-0.140663	21.9034	-1.88671	0.0638949	0.220539	-4.67123	ns	ns	-0.159571	21.9034	-2.0397	0.0456571	0.686513	-3.85229	ns	ns	-0.0892445	21.9034	-1.13883	0.259165	0.998288	-4.79543	ns	ns	-0.0703269	21.9034	-0.838303	0.405088
Q63932	Q63932	MP2K2_MOUSE	Map2k2	Dual specificity mitogen-activated protein kinase kinase 2	26396	-0.209799	22.6775	-3.66551	0.000514481	0.0117875	-0.381038	ns	ns	-0.171038	22.6775	-2.97259	0.00420353	0.1725	-2.03287	ns	ns	-0.0387614	22.6775	-0.655066	0.514854	0.716928	-6.10359	ns	ns	-0.0387528	22.6775	-0.644593	0.521574	0.92364	-5.4225	ns	ns	-0.147069	22.6775	-2.50046	0.0150675	0.949254	-3.05534	ns	ns	0.108316	22.6775	1.6862	0.0967958
Q05685	Q05685	FOLR2_MOUSE	Folr2	Folate receptor beta	14276	1.0446	19.2284	3.66493	0.000515896	0.0117875	-0.383674	up	**	-0.167858	19.2284	-0.596418	0.553076	0.893286	-5.75216	ns	ns	1.21246	19.2284	4.21238	8.36039e-05	0.00429029	1.31278	up	***	0.119809	19.2284	0.394911	0.694269	0.952249	-5.52544	ns	ns	0.25811	19.2284	0.870172	0.387575	0.998288	-4.98211	ns	ns	-0.138301	19.2284	-0.42622	0.671429
P21958	P21958	TAP1_MOUSE	Tap1	Antigen peptide transporter 1	21354	0.955453	20.967	3.66919	0.000510061	0.0117368	-0.384332	up	**	0.142498	20.967	0.559456	0.577881	0.901453	-5.79864	ns	ns	0.812955	20.967	3.1669	0.00239754	0.0331712	-1.8016	up	**	0.639392	20.967	2.34542	0.0222439	0.581842	-3.30213	ns	ns	0.0898951	20.967	0.326857	0.744885	0.998288	-5.22707	ns	ns	0.549497	20.967	1.88294	0.0644363
Q793I8	Q793I8	TIFA_MOUSE	Tifa	TRAF-interacting protein with FHA domain-containing protein A	211550	0.911152	18.1507	3.66185	0.000520552	0.0118521	-0.397612	up	**	0.763791	18.1507	3.13389	0.00263715	0.136888	-1.64425	ns	ns	0.147361	18.1507	0.606692	0.546276	0.738113	-6.19785	ns	ns	0.69946	18.1507	2.68675	0.00925406	0.476584	-2.61957	ns	ns	0.452109	18.1507	1.73316	0.0880504	0.998288	-4.17192	ns	ns	0.24735	18.1507	0.901969	0.370572
Q9JLM9	Q9JLM9	GRB14_MOUSE	Grb14	Growth factor receptor-bound protein 14	50915	-0.389537	20.5907	-3.65659	0.000529397	0.0119695	-0.413966	ns	ns	-0.158545	20.5907	-1.51005	0.136123	0.617723	-4.87358	ns	ns	-0.230992	20.5907	-2.18577	0.0326268	0.149728	-4.09691	ns	ns	-0.315703	20.5907	-2.76976	0.00739589	0.444194	-2.44375	ns	ns	-0.179533	20.5907	-1.59559	0.115676	0.998288	-4.33292	ns	ns	-0.13617	20.5907	-1.11887	0.267524
P43006	P43006	EAA2_MOUSE	Slc1a2	Excitatory amino acid transporter 2	20511	0.835533	19.5104	3.65238	0.000536569	0.0120896	-0.417395	up	**	0.354568	19.5104	1.62341	0.109587	0.573476	-4.72506	ns	ns	0.480965	19.5104	2.13015	0.0371443	0.162015	-4.19829	ns	ns	0.524212	19.5104	2.24477	0.0283684	0.61495	-3.48886	ns	ns	0.359486	19.5104	1.53605	0.129627	0.998288	-4.40398	ns	ns	0.164726	19.5104	0.663833	0.509264
Q8BHG2	Q8BHG2	CZIB_MOUSE	Czib	CXXC motif containing zinc binding protein	74098	-0.27507	21.7418	-3.65798	0.00052704	0.0119579	-0.419879	ns	ns	-0.246166	21.7418	-3.34292	0.00141105	0.110317	-1.10691	ns	ns	-0.028904	21.7418	-0.385187	0.70142	0.844148	-6.30209	ns	ns	-0.125099	21.7418	-1.58146	0.118874	0.789533	-4.54285	ns	ns	-0.139924	21.7418	-1.72267	0.0899438	0.998288	-4.18287	ns	ns	0.0148247	21.7418	0.170169	0.865433
Q9WUL7	Q9WUL7	ARL3_MOUSE	Arl3	ADP-ribosylation factor-like protein 3	56350	-0.248377	20.9464	-3.64468	0.000549939	0.0122211	-0.434526	ns	ns	-0.0898143	20.9464	-1.36334	0.177716	0.677953	-5.06172	ns	ns	-0.158563	20.9464	-2.36568	0.0211456	0.116361	-3.71208	ns	ns	-0.0962323	20.9464	-1.27371	0.207531	0.842524	-4.85586	ns	ns	-0.0862044	20.9464	-1.12911	0.26321	0.998288	-4.75175	ns	ns	-0.0100278	20.9464	-0.118478	0.906073
Q4VC33	Q4VC33	MAEA_MOUSE	Maea	E3 ubiquitin-protein transferase MAEA	59003	-0.231162	19.5398	-3.64219	0.000554332	0.0122421	-0.434978	ns	ns	-0.140058	19.5398	-2.20133	0.0314527	0.381489	-3.69849	ns	ns	-0.0911037	19.5398	-1.41117	0.163205	0.376708	-5.34216	ns	ns	-0.107382	19.5398	-1.56871	0.121818	0.789851	-4.51505	ns	ns	0.0295256	19.5398	0.439345	0.661943	0.998288	-5.1616	ns	ns	-0.136907	19.5398	-1.855	0.0683631
Q8C0L6	Q8C0L6	PAOX_MOUSE	Paox	Peroxisomal N(1)-acetyl-spermine/spermidine oxidase	212503	0.955271	19.3251	3.64562	0.00054841	0.0122211	-0.44418	up	**	0.332152	19.3251	1.30136	0.197964	0.699826	-5.1484	ns	ns	0.623119	19.3251	2.41207	0.0188435	0.108496	-3.62725	ns	ns	0.546513	19.3251	1.95639	0.054939	0.705618	-3.97196	ns	ns	0.349937	19.3251	1.24749	0.216921	0.998288	-4.68061	ns	ns	0.196577	19.3251	0.649201	0.518613
Q78IQ7	Q78IQ7	S39A4_MOUSE	Slc39a4	Zinc transporter ZIP4	72027	1.48296	19.1962	3.65031	0.000541816	0.0121655	-0.4535	up	**	-0.0556955	19.1962	-0.139173	0.889768	0.980668	-5.95148	ns	ns	1.53865	19.1962	3.81038	0.000322957	0.00988523	0.0291182	up	***	0.96431	19.1962	2.22324	0.0298803	0.615197	-3.52863	ns	ns	0.288821	19.1962	0.659361	0.512123	0.998288	-5.10553	ns	ns	0.675489	19.1962	1.42982	0.157823
Q9CVD2	Q9CVD2	ATX3_MOUSE	Atxn3	Ataxin-3	110616	-0.452017	19.5239	-3.64685	0.000546141	0.0122204	-0.457511	ns	ns	-0.26019	19.5239	-2.13146	0.0370317	0.398479	-3.87922	ns	ns	-0.191826	19.5239	-1.56808	0.121964	0.320003	-5.20267	ns	ns	-0.313172	19.5239	-2.39788	0.0195218	0.557936	-3.204	ns	ns	-0.161943	19.5239	-1.23529	0.221393	0.998288	-4.70919	ns	ns	-0.151229	19.5239	-1.08538	0.281967
Q8K0F1	Q8K0F1	TBC23_MOUSE	Tbc1d23	TBC1 domain family member 23	67581	0.741239	17.881	3.64201	0.000554657	0.0122421	-0.458474	up	**	0.57658	17.881	2.92105	0.00486364	0.18131	-2.17553	ns	ns	0.164659	17.881	0.8101	0.420988	0.643532	-6.03888	ns	ns	0.627024	17.881	2.87433	0.0055437	0.444194	-2.21762	ns	ns	0.33738	17.881	1.58437	0.11821	0.998288	-4.34863	ns	ns	0.289644	17.881	1.23333	0.222121
P48722	P48722	HS74L_MOUSE	Hspa4l	Heat shock 70 kDa protein 4L	18415	0.26614	21.5639	3.63944	0.000559237	0.0123013	-0.462371	ns	ns	-0.100014	21.5639	-1.40534	0.164922	0.661111	-5.02015	ns	ns	0.366154	21.5639	5.05295	4.12144e-06	0.000486455	4.12151	ns	ns	-0.0332481	21.5639	-0.439226	0.662028	0.945996	-5.53895	ns	ns	0.0818443	21.5639	1.06857	0.289417	0.998288	-4.84117	ns	ns	-0.115092	21.5639	-1.41762	0.16132
Q8VEH3	Q8VEH3	ARL8A_MOUSE	Arl8a	ADP-ribosylation factor-like protein 8A	68724	0.576069	22.9184	3.62889	0.000578367	0.0126791	-0.488801	ns	ns	0.157781	22.9184	1.0167	0.313256	0.780708	-5.44415	ns	ns	0.418288	22.9184	2.66519	0.00980209	0.0755413	-3.047	ns	ns	0.165213	22.9184	1.00221	0.320146	0.873294	-5.17498	ns	ns	0.11957	22.9184	0.699073	0.487127	0.998288	-5.05921	ns	ns	0.045643	22.9184	0.253007	0.801102
P36371	P36371	TAP2_MOUSE	Tap2	Antigen peptide transporter 2	21355	0.992826	20.9821	3.6285	0.000580874	0.0126912	-0.50878	up	**	0.0594818	20.9821	0.221741	0.82525	0.96896	-5.92828	ns	ns	0.933344	20.9821	3.44891	0.00102131	0.0198422	-1.02623	up	**	0.546782	20.9821	1.90274	0.0617539	0.716095	-4.07328	ns	ns	0.233624	20.9821	0.806204	0.423229	0.998288	-5.02762	ns	ns	0.313158	20.9821	1.01475	0.314196
P56395	P56395	CYB5_MOUSE	Cyb5a	Cytochrome b5	109672	0.441123	28.1641	3.61776	0.000599243	0.0130486	-0.518546	ns	ns	0.128634	28.1641	1.08407	0.282541	0.758046	-5.37826	ns	ns	0.312489	28.1641	2.59828	0.0116963	0.0839573	-3.20071	ns	ns	0.369334	28.1641	2.76354	0.00752221	0.444194	-2.45912	ns	ns	0.342987	28.1641	2.67874	0.00945426	0.893264	-2.76659	ns	ns	0.0263474	28.1641	0.185251	0.853638
Q9JLJ4	Q9JLJ4	ELOV2_MOUSE	Elovl2	Elongation of very long chain fatty acids protein 2	54326	-0.609822	21.8074	-3.61234	0.000609675	0.0131579	-0.537122	down	**	-0.369666	21.8074	-2.26439	0.0270654	0.354088	-3.61253	ns	ns	-0.240156	21.8074	-1.4347	0.156408	0.366573	-5.35633	ns	ns	-0.409922	21.8074	-2.26076	0.0273026	0.603834	-3.44662	ns	ns	-0.17418	21.8074	-0.993692	0.324244	0.998288	-4.89826	ns	ns	-0.235743	21.8074	-1.22021	0.227016
Q9WTZ1	Q9WTZ1	RBX2_MOUSE	Rnf7	RING-box protein 2	19823	-0.402372	19.7626	-3.60575	0.000622583	0.0132893	-0.540321	ns	ns	-0.439719	19.7626	-3.98685	0.000179444	0.0482976	0.697938	ns	ns	0.0373468	19.7626	0.342279	0.733301	0.863435	-6.28343	ns	ns	-0.118599	19.7626	-1.00318	0.319683	0.873234	-5.13861	ns	ns	-0.212677	19.7626	-1.84548	0.0697554	0.998288	-4.02901	ns	ns	0.0940778	19.7626	0.770684	0.443828
Q8BMS4	Q8BMS4	COQ3_MOUSE	Coq3	Ubiquinone biosynthesis O-methyltransferase, mitochondrial	230027	-0.323198	21.8523	-3.61199	0.000610346	0.0131579	-0.541477	ns	ns	-0.014464	21.8523	-0.166691	0.868157	0.976978	-5.92788	ns	ns	-0.308734	21.8523	-3.50188	0.000863791	0.0178811	-0.861538	ns	ns	-0.114336	21.8523	-1.23197	0.222624	0.856562	-4.95778	ns	ns	-0.0975711	21.8523	-1.04137	0.301755	0.998288	-4.86114	ns	ns	-0.0167651	21.8523	-0.16891	0.866418
O09012	O09012	PEX5_MOUSE	Pex5	Peroxisomal targeting signal 1 receptor	19305	-0.335787	21.8135	-3.61021	0.000613816	0.0131889	-0.544823	ns	ns	-0.210689	21.8135	-2.31863	0.0237342	0.335541	-3.50015	ns	ns	-0.125098	21.8135	-1.35228	0.181209	0.401235	-5.46549	ns	ns	-0.280295	21.8135	-2.80811	0.00665899	0.444194	-2.36229	ns	ns	-0.116375	21.8135	-1.20555	0.232581	0.998288	-4.72914	ns	ns	-0.16392	21.8135	-1.54846	0.126613
Q9D7G0	Q9D7G0	PRPS1_MOUSE	Prps1	Ribose-phosphate pyrophosphokinase 1	19139	-0.312104	23.1559	-3.61255	0.000609262	0.0131579	-0.548015	ns	ns	-0.0735587	23.1559	-0.858614	0.393868	0.824602	-5.58628	ns	ns	-0.238545	23.1559	-2.73616	0.00810233	0.0682751	-2.87728	ns	ns	0.0319693	23.1559	0.319315	0.750563	0.961203	-5.49297	ns	ns	0.0134522	23.1559	0.14772	0.883044	0.998288	-5.25964	ns	ns	0.0185171	23.1559	0.173493	0.862831
P06909	P06909	CFAH_MOUSE	Cfh	Complement factor H	12628	-0.633152	22.4516	-3.60633	0.000621437	0.0132893	-0.556279	down	**	-0.203982	22.4516	-1.15224	0.253655	0.739529	-5.28398	ns	ns	-0.42917	22.4516	-2.42045	0.0184512	0.107671	-3.58579	ns	ns	-0.302711	22.4516	-1.65811	0.102358	0.767645	-4.42994	ns	ns	-0.00906534	22.4516	-0.0481549	0.961748	0.998826	-5.24236	ns	ns	-0.293646	22.4516	-1.4837	0.142967
Q9JKF7	Q9JKF7	RM39_MOUSE	Mrpl39	39S ribosomal protein L39, mitochondrial	27393	-0.2704	21.2888	-3.59881	0.000636452	0.0134965	-0.582916	ns	ns	-0.015087	21.2888	-0.205778	0.83764	0.973953	-5.91972	ns	ns	-0.255313	21.2888	-3.3964	0.00119799	0.0225711	-1.15425	ns	ns	-0.043606	21.2888	-0.559876	0.577586	0.935436	-5.48676	ns	ns	-0.0472977	21.2888	-0.607542	0.545715	0.998288	-5.13533	ns	ns	0.00369166	21.2888	0.0443343	0.964781
Q9CR09	Q9CR09	UFC1_MOUSE	Ufc1	Ubiquitin-fold modifier-conjugating enzyme 1	66155	-0.286347	23.3651	-3.6	0.000634059	0.0134899	-0.58798	ns	ns	-0.25953	23.3651	-3.33012	0.00146709	0.112012	-1.13982	ns	ns	-0.0268166	23.3651	-0.341202	0.734108	0.863914	-6.32382	ns	ns	-0.189458	23.3651	-2.26927	0.02675	0.603834	-3.44415	ns	ns	-0.159182	23.3651	-1.89264	0.0630868	0.998288	-3.96913	ns	ns	-0.0302758	23.3651	-0.338258	0.736314
Q9QZU9	Q9QZU9	UB2L6_MOUSE	Ube2l6	Ubiquitin/ISG15-conjugating enzyme E2 L6	56791	0.930965	21.1339	3.5949	0.000646307	0.0136596	-0.598996	up	**	-0.064985	21.1339	-0.255296	0.799345	0.962372	-5.90601	ns	ns	0.99595	21.1339	3.93534	0.000213941	0.00786587	0.417078	up	***	0.566865	21.1339	2.0843	0.0412893	0.680016	-3.76888	ns	ns	0.265438	21.1339	0.954274	0.343677	0.998288	-4.91581	ns	ns	0.301427	21.1339	1.03084	0.306649
Q8BJU0	Q8BJU0	SGTA_MOUSE	Sgta	Small glutamine-rich tetratricopeptide repeat-containing protein alpha	52551	-0.348695	22.1917	-3.59297	0.000648351	0.0136596	-0.604435	ns	ns	-0.13988	22.1917	-1.46394	0.148273	0.640421	-4.94194	ns	ns	-0.208815	22.1917	-2.17546	0.033426	0.151674	-4.12535	ns	ns	-0.0865594	22.1917	-0.829258	0.410147	0.897238	-5.29902	ns	ns	-0.0338345	22.1917	-0.327837	0.744142	0.998288	-5.22021	ns	ns	-0.0527249	22.1917	-0.471386	0.639023
Q9CPW2	Q9CPW2	FDX2_MOUSE	Fdx2	Ferredoxin-2, mitochondrial	68165	-0.333005	21.1904	-3.58139	0.000672595	0.0140337	-0.635211	ns	ns	-0.0566913	21.1904	-0.607159	0.545968	0.891336	-5.74199	ns	ns	-0.276314	21.1904	-2.9475	0.00451374	0.0489793	-2.35171	ns	ns	-0.0198347	21.1904	-0.203496	0.839416	0.976166	-5.59942	ns	ns	0.068824	21.1904	0.693103	0.490839	0.998288	-5.07584	ns	ns	-0.0886587	21.1904	-0.841662	0.403219
Q3TL44	Q3TL44	NLRX1_MOUSE	Nlrx1	NLR family member X1	270151	-0.282946	20.8474	-3.58225	0.000670765	0.0140337	-0.638125	ns	ns	-0.124606	20.8474	-1.60257	0.114125	0.583991	-4.7517	ns	ns	-0.15834	20.8474	-2.04278	0.0453411	0.182422	-4.39259	ns	ns	-0.117462	20.8474	-1.41408	0.162353	0.829856	-4.75259	ns	ns	-0.11826	20.8474	-1.41654	0.161634	0.998288	-4.52886	ns	ns	0.000798811	20.8474	0.00905804	0.992802
P30115	P30115	GSTA3_MOUSE	Gsta3	Glutathione S-transferase A3	14859	0.359916	29.5915	3.57779	0.000680298	0.0141489	-0.638996	ns	ns	0.0124171	29.5915	0.127131	0.899249	0.983257	-5.92883	ns	ns	0.347499	29.5915	3.47092	0.000951377	0.0189252	-0.94149	ns	ns	0.281957	29.5915	2.60803	0.0114011	0.517353	-2.78001	ns	ns	0.182325	29.5915	1.74058	0.0867289	0.998288	-4.16262	ns	ns	0.0996325	29.5915	0.862679	0.391646
Q9EP69	Q9EP69	SAC1_MOUSE	Sacm1l	Phosphatidylinositide phosphatase SAC1	83493	0.246816	22.7853	3.58274	0.000669726	0.0140337	-0.640456	ns	ns	0.0666242	22.7853	0.98716	0.32741	0.79026	-5.49379	ns	ns	0.180192	22.7853	2.64155	0.0104367	0.078489	-3.12248	ns	ns	0.112952	22.7853	1.55968	0.123939	0.790961	-4.57214	ns	ns	0.0886476	22.7853	1.22408	0.225565	0.998288	-4.7184	ns	ns	0.0243044	22.7853	0.314143	0.754469
P23492	P23492	PNPH_MOUSE	Pnp	Purine nucleoside phosphorylase	18950	0.269769	25.0256	3.57005	0.000697148	0.0144071	-0.667432	ns	ns	0.0670811	25.0256	0.902508	0.370288	0.812082	-5.5508	ns	ns	0.202688	25.0256	2.70912	0.00871524	0.0706032	-2.9507	ns	ns	0.0476192	25.0256	0.600476	0.550383	0.934197	-5.4568	ns	ns	0.158489	25.0256	2.00804	0.0490115	0.998288	-3.81214	ns	ns	-0.110869	25.0256	-1.31998	0.191705
P51910	P51910	APOD_MOUSE	Apod	Apolipoprotein D	11815	-0.922683	19.7341	-3.57014	0.000697903	0.0144071	-0.670799	down	**	-0.263107	19.7341	-1.03023	0.306921	0.776457	-5.43561	ns	ns	-0.659576	19.7341	-2.54099	0.0135824	0.0903961	-3.33365	down	*	-0.402443	19.7341	-1.48762	0.141942	0.805717	-4.66091	ns	ns	-0.0596641	19.7341	-0.221924	0.825105	0.998288	-5.25672	ns	ns	-0.342779	19.7341	-1.18933	0.238866
Q8BHJ9	Q8BHJ9	SLU7_MOUSE	Slu7	Pre-mRNA-splicing factor SLU7	193116	0.447753	18.1118	3.55958	0.000720588	0.0147476	-0.675402	ns	ns	0.263	18.1118	2.14942	0.0355209	0.397651	-3.81438	ns	ns	0.184753	18.1118	1.51001	0.136133	0.338975	-5.24503	ns	ns	0.188568	18.1118	1.36903	0.175941	0.837081	-4.75043	ns	ns	0.396719	18.1118	3.03832	0.00348229	0.733957	-2.12477	ns	ns	-0.20815	18.1118	-1.448	0.152666
O35945	O35945	AL1A7_MOUSE	Aldh1a7	Aldehyde dehydrogenase, cytosolic 1	26358	0.463544	25.6465	3.56904	0.000699373	0.0144071	-0.684472	ns	ns	0.00519155	25.6465	0.040677	0.967684	0.993973	-5.95483	ns	ns	0.458353	25.6465	3.55647	0.000727693	0.0159545	-0.7177	ns	ns	0.164847	25.6465	1.19458	0.236812	0.856562	-5.00029	ns	ns	-0.0371861	25.6465	-0.266508	0.790734	0.998288	-5.23849	ns	ns	0.202034	25.6465	1.34696	0.182907
P97379	P97379	G3BP2_MOUSE	G3bp2	Ras GTPase-activating protein-binding protein 2	23881	0.192342	22.0248	3.55864	0.00072272	0.0147476	-0.688994	ns	ns	-0.053654	22.0248	-1.02216	0.310685	0.777989	-5.43817	ns	ns	0.245996	22.0248	4.53992	2.65603e-05	0.00189395	2.38179	ns	ns	0.0610786	22.0248	1.10329	0.274173	0.86231	-5.08734	ns	ns	-0.0459726	22.0248	-0.833021	0.408038	0.998288	-5.01218	ns	ns	0.107051	22.0248	1.82004	0.0735917
Q9QY06	Q9QY06	MYO9B_MOUSE	Myo9b	Unconventional myosin-IXb	17925	0.531491	19.4347	3.55663	0.000727324	0.014795	-0.696812	ns	ns	-0.0585803	19.4347	-0.406898	0.685488	0.934944	-5.85995	ns	ns	0.590071	19.4347	3.9711	0.000189147	0.00720117	0.549562	up	***	0.0702865	19.4347	0.443467	0.658975	0.945996	-5.50674	ns	ns	0.111733	19.4347	0.695318	0.48946	0.998288	-5.05971	ns	ns	-0.0414461	19.4347	-0.236908	0.813511
Q9CZU4	Q9CZU4	ERAL1_MOUSE	Eral1	GTPase Era, mitochondrial	57837	-0.592354	17.3838	-3.55233	0.000737242	0.0149051	-0.699051	down	**	-0.53342	17.3838	-3.19147	0.00222502	0.129181	-1.48427	ns	ns	-0.0589336	17.3838	-0.345574	0.730835	0.861939	-6.24517	ns	ns	-1.04087	17.3838	-5.84988	2.00654e-07	0.000651022	5.89823	down	****	-0.0780595	17.3838	-0.440058	0.661429	0.998288	-5.16112	ns	ns	-0.962809	17.3838	-4.96882	5.62318e-06
Q8R1S0	Q8R1S0	COQ6_MOUSE	Coq6	Ubiquinone biosynthesis monooxygenase COQ6, mitochondrial	217707	-0.379922	22.0779	-3.56026	0.000719049	0.0147476	-0.703578	ns	ns	0.0480507	22.0779	0.458801	0.647985	0.921053	-5.8476	ns	ns	-0.427973	22.0779	-4.04448	0.000147864	0.00636037	0.762285	ns	ns	-0.0598355	22.0779	-0.509925	0.611918	0.937761	-5.47244	ns	ns	-0.0839069	22.0779	-0.739953	0.462128	0.998288	-5.06133	ns	ns	0.0240714	22.0779	0.191291	0.848924
Q9D404	Q9D404	OXSM_MOUSE	Oxsm	3-oxoacyl-[acyl-carrier-protein] synthase, mitochondrial	71147	-0.300426	22.8262	-3.55058	0.000741333	0.0149395	-0.715325	ns	ns	0.052111	22.8262	0.634036	0.528395	0.884156	-5.74262	ns	ns	-0.352537	22.8262	-4.22637	7.9564e-05	0.00419749	1.34924	ns	ns	-0.15453	22.8262	-1.65085	0.103837	0.767645	-4.40422	ns	ns	0.0368645	22.8262	0.414409	0.680008	0.998288	-5.19019	ns	ns	-0.191394	22.8262	-1.91994	0.0594797
Q923B0	Q923B0	GGACT_MOUSE	Ggact	Gamma-glutamylaminecyclotransferase	223267	-0.654196	22.0462	-3.55234	0.000737328	0.0149051	-0.72986	down	**	-0.156101	22.0462	-0.863026	0.391458	0.822667	-5.60026	ns	ns	-0.498095	22.0462	-2.72929	0.00825463	0.0685009	-2.91534	ns	ns	-0.178553	22.0462	-0.920202	0.361043	0.886419	-5.25481	ns	ns	-0.321218	22.0462	-1.6549	0.103012	0.998288	-4.26879	ns	ns	0.142665	22.0462	0.687606	0.494271
Q64505	Q64505	CP7A1_MOUSE	Cyp7a1	Cytochrome P450 7A1	13122	0.69886	20.6763	3.54235	0.000760796	0.0151603	-0.732083	up	**	0.0984544	20.6763	0.508831	0.612681	0.909149	-5.79051	ns	ns	0.600406	20.6763	2.99584	0.00393383	0.0458245	-2.2043	up	**	0.204155	20.6763	1.01515	0.313988	0.872482	-5.16692	ns	ns	0.211169	20.6763	1.04047	0.30217	0.998288	-4.86087	ns	ns	-0.00701397	20.6763	-0.0324204	0.974241
Q9CR16	Q9CR16	PPID_MOUSE	Ppid	Peptidyl-prolyl cis-trans isomerase D	67738	-0.22049	22.8018	-3.53992	0.000766619	0.0152128	-0.73602	ns	ns	-0.164813	22.8018	-2.74412	0.00792956	0.224429	-2.58036	ns	ns	-0.0556774	22.8018	-0.902361	0.370366	0.59648	-5.93828	ns	ns	-0.0406482	22.8018	-0.63921	0.525046	0.925063	-5.43307	ns	ns	-0.0399396	22.8018	-0.616333	0.539936	0.998288	-5.10907	ns	ns	-0.000708618	22.8018	-0.0103687	0.991761
Q8VBT2	Q8VBT2	SDHL_MOUSE	Sds	L-serine dehydratase/L-threonine deaminase	231691	-0.551375	25.395	-3.54693	0.000749899	0.0150653	-0.739256	ns	ns	-0.104847	25.395	-0.675831	0.501667	0.872215	-5.71218	ns	ns	-0.446528	25.395	-2.89192	0.00527786	0.0536886	-2.50741	ns	ns	-0.248306	25.395	-1.52184	0.133145	0.796239	-4.61757	ns	ns	0.176365	25.395	1.07854	0.284981	0.998288	-4.83708	ns	ns	-0.424671	25.395	-2.46235	0.0166023
Q75N73	Q75N73	S39AE_MOUSE	Slc39a14	Zinc transporter ZIP14	213053	-0.512644	20.982	-3.53686	0.000774039	0.0153132	-0.751841	ns	ns	0.0278033	20.982	0.198087	0.843627	0.973953	-5.91169	ns	ns	-0.540447	20.982	-3.77086	0.000366087	0.0107979	-0.0621248	ns	ns	-0.132791	20.982	-0.882821	0.380751	0.888419	-5.2674	ns	ns	0.0310263	20.982	0.207416	0.836366	0.998288	-5.24773	ns	ns	-0.163817	20.982	-1.02747	0.308201
Q9DCW4	Q9DCW4	ETFB_MOUSE	Etfb	Electron transfer flavoprotein subunit beta	110826	-0.256019	27.3294	-3.54443	0.000755835	0.0151377	-0.75191	ns	ns	-0.0479555	27.3294	-0.675849	0.501656	0.872215	-5.73424	ns	ns	-0.208064	27.3294	-2.91466	0.00495177	0.0514113	-2.46035	ns	ns	-0.181453	27.3294	-2.38855	0.0199805	0.557936	-3.22052	ns	ns	-0.0532189	27.3294	-0.689369	0.493169	0.998288	-5.08699	ns	ns	-0.128234	27.3294	-1.56253	0.123265
Q9D0R2	Q9D0R2	SYTC_MOUSE	Tars	Threonine--tRNA ligase, cytoplasmic	110960	-0.186387	24.5607	-3.52987	0.000791236	0.0154906	-0.755532	ns	ns	-0.176084	24.5607	-3.40084	0.00118176	0.0970685	-0.941187	ns	ns	-0.0103033	24.5607	-0.193455	0.847236	0.928198	-6.28527	ns	ns	-0.00377174	24.5607	-0.0664869	0.947205	0.995707	-5.55328	ns	ns	-0.00601835	24.5607	-0.111624	0.911483	0.998288	-5.24676	ns	ns	0.00224661	24.5607	0.0374888	0.970216
Q8R4U7	Q8R4U7	LUZP1_MOUSE	Luzp1	Leucine zipper protein 1	269593	0.348091	19.25	3.542	0.000761634	0.0151603	-0.758586	ns	ns	0.109952	19.25	1.13349	0.261381	0.74098	-5.34278	ns	ns	0.238139	19.25	2.41941	0.0184994	0.107855	-3.61464	ns	ns	-0.00264432	19.25	-0.025575	0.979679	0.998995	-5.62704	ns	ns	0.0179588	19.25	0.174157	0.862311	0.998288	-5.26601	ns	ns	-0.0206031	19.25	-0.186039	0.853023
P51855	P51855	GSHB_MOUSE	Gss	Glutathione synthetase	14854	-0.299473	23.7015	-3.52934	0.000792555	0.0154906	-0.767266	ns	ns	-0.0356598	23.7015	-0.421823	0.674617	0.931236	-5.81068	ns	ns	-0.263813	23.7015	-3.16121	0.00243337	0.0333679	-1.79114	ns	ns	-0.130765	23.7015	-1.41111	0.163221	0.829856	-4.70789	ns	ns	-0.0637082	23.7015	-0.676317	0.50136	0.998288	-5.04094	ns	ns	-0.0670565	23.7015	-0.660139	0.511615
P62878	P62878	RBX1_MOUSE	Rbx1	E3 ubiquitin-protein ligase RBX1	56438	-0.277141	22.03	-3.53362	0.000781978	0.0154233	-0.769256	ns	ns	-0.0732002	22.03	-0.949573	0.346025	0.800281	-5.50567	ns	ns	-0.203941	22.03	-2.57158	0.0125409	0.0873504	-3.25073	ns	ns	0.0767559	22.03	0.928065	0.356981	0.88382	-5.22964	ns	ns	0.0283893	22.03	0.352064	0.725987	0.998288	-5.22963	ns	ns	0.0483666	22.03	0.549273	0.584796
Q99N85	Q99N85	RT18A_MOUSE	Mrps18a	28S ribosomal protein S18a, mitochondrial	68565	-0.311225	21.9138	-3.53131	0.00078767	0.0154885	-0.777972	ns	ns	0.140558	21.9138	1.65743	0.102496	0.559939	-4.67842	ns	ns	-0.451784	21.9138	-5.13173	3.07598e-06	0.000407347	4.39847	ns	ns	-0.114086	21.9138	-1.26192	0.211713	0.846985	-4.93577	ns	ns	0.0278195	21.9138	0.302984	0.762918	0.998288	-5.23461	ns	ns	-0.141906	21.9138	-1.44641	0.153109
Q9DCJ9	Q9DCJ9	NPL_MOUSE	Npl	N-acetylneuraminate lyase	74091	0.330186	20.5455	3.50749	0.000848754	0.0161795	-0.802431	ns	ns	-0.0749977	20.5455	-0.851594	0.397724	0.826211	-5.56917	ns	ns	0.405183	20.5455	4.38168	4.64093e-05	0.00276284	1.87478	ns	ns	0.201483	20.5455	1.95179	0.055494	0.70608	-3.94174	ns	ns	0.449181	20.5455	4.3867	4.55998e-05	0.295897	0.458243	ns	ns	-0.247698	20.5455	-2.15239	0.035276
Q9CQH3	Q9CQH3	NDUB5_MOUSE	Ndufb5	NADH dehydrogenase [ubiquinone] 1 beta subcomplex subunit 5, mitochondrial	66046	-0.227929	24.4893	-3.51671	0.000824599	0.0159251	-0.804585	ns	ns	0.0216748	24.4893	0.345567	0.730841	0.947314	-5.86642	ns	ns	-0.249604	24.4893	-3.89557	0.000243145	0.00848263	0.32035	ns	ns	-0.0462754	24.4893	-0.688323	0.493823	0.919517	-5.39402	ns	ns	-0.061887	24.4893	-0.884831	0.379674	0.998288	-4.94243	ns	ns	0.0156116	24.4893	0.210414	0.834036
Q9JKX6	Q9JKX6	NUDT5_MOUSE	Nudt5	ADP-sugar pyrophosphatase	53893	0.314381	21.5598	3.52178	0.000811574	0.0158147	-0.808479	ns	ns	-0.112356	21.5598	-1.28217	0.204566	0.70608	-5.17015	ns	ns	0.426737	21.5598	4.85395	8.56773e-06	0.000855323	3.42945	ns	ns	0.281581	21.5598	3.01125	0.00376409	0.444194	-1.90862	ns	ns	3.37375e-05	21.5598	0.000348778	0.999723	0.99995	-5.24388	ns	ns	0.281547	21.5598	2.75726	0.0076519
Q8CB27	Q8CB27	OTU1_MOUSE	Yod1	Ubiquitin thioesterase OTU1	226418	-0.683506	17.9769	-3.5194	0.000817667	0.0158858	-0.809024	down	**	-0.217411	17.9769	-1.15974	0.250613	0.737601	-5.31374	ns	ns	-0.466095	17.9769	-2.42594	0.018199	0.106754	-3.59131	ns	ns	0.0729094	17.9769	0.353776	0.72471	0.957292	-5.54429	ns	ns	0.0639549	17.9769	0.319124	0.750708	0.998288	-5.23394	ns	ns	0.00895445	17.9769	0.0409654	0.967455
P27612	P27612	PLAP_MOUSE	Plaa	Phospholipase A-2-activating protein	18786	-0.193306	21.9255	-3.51693	0.000824017	0.0159251	-0.833328	ns	ns	-0.0402262	21.9255	-0.737705	0.463483	0.856784	-5.68716	ns	ns	-0.15308	21.9255	-2.79406	0.00692068	0.0627618	-2.75567	ns	ns	-0.0458633	21.9255	-0.7827	0.436789	0.907785	-5.34951	ns	ns	-0.0580231	21.9255	-0.998004	0.322165	0.998288	-4.90211	ns	ns	0.0121599	21.9255	0.194178	0.846673
Q9CR50	Q9CR50	ZN363_MOUSE	Rchy1	RING finger and CHY zinc finger domain-containing protein 1	68098	-0.46702	18.0678	-3.50925	0.000844099	0.0161574	-0.840549	ns	ns	-0.112005	18.0678	-0.869088	0.388159	0.821317	-5.58867	ns	ns	-0.355015	18.0678	-2.67717	0.00949411	0.0739583	-3.0185	ns	ns	0.0395565	18.0678	0.289639	0.773061	0.965175	-5.59448	ns	ns	-0.0407805	18.0678	-0.290979	0.772041	0.998288	-5.22846	ns	ns	0.080337	18.0678	0.540538	0.590767
Q9ET26	Q9ET26	RN114_MOUSE	Rnf114	E3 ubiquitin-protein ligase RNF114	81018	-0.295631	21.2409	-3.51168	0.000837693	0.0161299	-0.842141	ns	ns	-0.0754419	21.2409	-0.876161	0.384332	0.8204	-5.54689	ns	ns	-0.22019	21.2409	-2.56667	0.0127023	0.0876864	-3.26801	ns	ns	-0.0371207	21.2409	-0.410915	0.682555	0.949655	-5.5305	ns	ns	-0.0736233	21.2409	-0.825827	0.412076	0.998288	-5.01189	ns	ns	0.0365026	21.2409	0.379579	0.705558
Q60597	Q60597	ODO1_MOUSE	Ogdh	2-oxoglutarate dehydrogenase, mitochondrial	18293	0.192981	24.7518	3.50156	0.000864638	0.0164054	-0.845623	ns	ns	0.188719	24.7518	3.51754	0.000822457	0.0820341	-0.62959	ns	ns	0.00426235	24.7518	0.0795694	0.936837	0.9696	-6.35097	ns	ns	0.00187011	24.7518	0.0328907	0.973868	0.997851	-5.60251	ns	ns	0.0632253	24.7518	1.089	0.280377	0.998288	-4.80837	ns	ns	-0.0613552	24.7518	-1.01765	0.312807
Q9DB77	Q9DB77	QCR2_MOUSE	Uqcrc2	Cytochrome b-c1 complex subunit 2, mitochondrial	67003	-0.246055	26.6358	-3.50693	0.00085024	0.0161795	-0.847209	ns	ns	0.0231529	26.6358	0.342051	0.733472	0.94791	-5.89242	ns	ns	-0.269208	26.6358	-3.85139	0.000281298	0.00926571	0.177038	ns	ns	-0.0629333	26.6358	-0.853395	0.396733	0.892846	-5.29151	ns	ns	-0.00769456	26.6358	-0.105881	0.91602	0.998288	-5.26813	ns	ns	-0.0552388	26.6358	-0.698857	0.487261
Q9DAT5	Q9DAT5	MTU1_MOUSE	Trmu	Mitochondrial tRNA-specific 2-thiouridylase 1	72026	-0.410261	19.7112	-3.50978	0.000842693	0.0161574	-0.852175	ns	ns	-0.0886812	19.7112	-0.758473	0.451048	0.851939	-5.66278	ns	ns	-0.32158	19.7112	-2.7228	0.00840009	0.0691728	-2.91549	ns	ns	-0.108721	19.7112	-0.885978	0.379061	0.888419	-5.28412	ns	ns	-0.0483414	19.7112	-0.39336	0.695406	0.998288	-5.21838	ns	ns	-0.0603792	19.7112	-0.459502	0.647484
Q3UIU2	Q3UIU2	NDUB6_MOUSE	Ndufb6	NADH dehydrogenase [ubiquinone] 1 beta subcomplex subunit 6	230075	-0.336658	23.7109	-3.49861	0.000872651	0.0164205	-0.865135	ns	ns	-0.187296	23.7109	-2.00453	0.0493961	0.43883	-4.09519	ns	ns	-0.149363	23.7109	-1.56874	0.121811	0.319753	-5.16531	ns	ns	-0.150502	23.7109	-1.51601	0.134611	0.796239	-4.62258	ns	ns	-0.0236472	23.7109	-0.235373	0.814697	0.998288	-5.23871	ns	ns	-0.126854	23.7109	-1.19398	0.237045
Q9CQF8	Q9CQF8	RT63_MOUSE	Mrpl57	Ribosomal protein 63, mitochondrial	67840	-0.514631	18.936	-3.49847	0.000873026	0.0164205	-0.866796	ns	ns	-0.170359	18.936	-1.17937	0.242765	0.727516	-5.27494	ns	ns	-0.344272	18.936	-2.35119	0.0219145	0.1188	-3.74413	ns	ns	-0.164267	18.936	-1.03549	0.304472	0.870361	-5.11761	ns	ns	-0.255316	18.936	-1.59496	0.115818	0.998288	-4.32456	ns	ns	0.0910495	18.936	0.522096	0.603468
Q8BU33	Q8BU33	ILVBL_MOUSE	Ilvbl	Acetolactate synthase-like protein	216136	0.276184	21.7653	3.49887	0.000871934	0.0164205	-0.870314	ns	ns	0.202211	21.7653	2.61888	0.0110805	0.252587	-2.86834	ns	ns	0.0739727	21.7653	0.947189	0.347228	0.575975	-5.92446	ns	ns	-0.021058	21.7653	-0.247951	0.804993	0.970749	-5.56368	ns	ns	0.111603	21.7653	1.35313	0.180939	0.998288	-4.59138	ns	ns	-0.132661	21.7653	-1.47259	0.145931
Q8VCT3	Q8VCT3	AMPB_MOUSE	Rnpep	Aminopeptidase B	215615	0.26002	23.5634	3.49683	0.000877526	0.0164574	-0.874615	ns	ns	-0.0174903	23.5634	-0.240889	0.810438	0.963353	-5.90681	ns	ns	0.27751	23.5634	3.78703	0.000347304	0.0104453	-0.0224289	ns	ns	0.224499	23.5634	2.78511	0.00709234	0.444194	-2.41193	ns	ns	0.16377	23.5634	2.10493	0.039366	0.998288	-3.67525	ns	ns	0.0607292	23.5634	0.711307	0.479567
Q6PD26	Q6PD26	PIGS_MOUSE	Pigs	GPI transamidase component PIG-S	276846	0.294032	20.3404	3.49226	0.000890145	0.0165506	-0.887257	ns	ns	-0.118922	20.3404	-1.40315	0.165572	0.662294	-4.99328	ns	ns	0.412953	20.3404	4.91546	6.8413e-06	0.000727758	3.64761	ns	ns	0.121557	20.3404	1.36453	0.177343	0.839122	-4.79621	ns	ns	-0.0286403	20.3404	-0.319954	0.750082	0.998288	-5.2128	ns	ns	0.150197	20.3404	1.58519	0.118022
Q9CZW4	Q9CZW4	ACSL3_MOUSE	Acsl3	Long-chain-fatty-acid--CoA ligase 3	74205	0.598778	20.9089	3.49492	0.00088277	0.016508	-0.890872	up	**	0.0993198	20.9089	0.590542	0.556979	0.893286	-5.78053	ns	ns	0.499458	20.9089	2.91668	0.00492375	0.0513666	-2.44276	ns	ns	-0.0817928	20.9089	-0.458765	0.648011	0.944618	-5.53906	ns	ns	0.204464	20.9089	1.136	0.260339	0.998288	-4.79245	ns	ns	-0.286257	20.9089	-1.49211	0.140754
Q3THG9	Q3THG9	AASD1_MOUSE	Aarsd1	Alanyl-tRNA editing protein Aarsd1	69684	-0.321801	21.7877	-3.49227	0.000890109	0.0165506	-0.900776	ns	ns	-0.238554	21.7877	-2.64474	0.0103491	0.248581	-2.81945	ns	ns	-0.0832467	21.7877	-0.905439	0.368746	0.594927	-5.97143	ns	ns	-0.0719964	21.7877	-0.749272	0.456534	0.910864	-5.3855	ns	ns	-0.0834665	21.7877	-0.865177	0.390284	0.998288	-4.99685	ns	ns	0.0114701	21.7877	0.111236	0.911789
O89090	O89090	SP1_MOUSE	Sp1	Transcription factor Sp1	20683	-0.372759	18.8194	-3.47684	0.000934004	0.0173164	-0.93767	ns	ns	0.0303525	18.8194	0.289301	0.773319	0.957471	-5.90134	ns	ns	-0.403112	18.8194	-3.74491	0.000398288	0.0113264	-0.143663	ns	ns	-0.12258	18.8194	-1.04514	0.300027	0.86856	-5.10906	ns	ns	-0.101726	18.8194	-0.913703	0.364421	0.998288	-4.9628	ns	ns	-0.0208543	18.8194	-0.166812	0.868062
Q9R233	Q9R233	TPSN_MOUSE	Tapbp	Tapasin	21356	0.740984	22.6268	3.47225	0.000949037	0.017545	-0.950037	up	**	-0.00795528	22.6268	-0.0383191	0.969557	0.994092	-5.94293	ns	ns	0.748939	22.6268	3.52861	0.000795807	0.0169311	-0.783871	up	**	0.277933	22.6268	1.22081	0.226805	0.856562	-4.9541	ns	ns	0.117284	22.6268	0.51822	0.606159	0.998288	-5.15783	ns	ns	0.160649	22.6268	0.651224	0.517322
P70158	P70158	ASM3A_MOUSE	Smpdl3a	Acid sphingomyelinase-like phosphodiesterase 3a	57319	0.439831	20.155	3.46977	0.000954766	0.017573	-0.962621	ns	ns	0.489971	20.155	3.96195	0.000195018	0.0482976	0.631243	ns	ns	-0.0501404	20.155	-0.400741	0.689992	0.835483	-6.30087	ns	ns	0.346147	20.155	2.59793	0.011707	0.520709	-2.80424	ns	ns	0.15242	20.155	1.09723	0.276794	0.998288	-4.80319	ns	ns	0.193727	20.155	1.31118	0.194644
Q9CXE7	Q9CXE7	TMED5_MOUSE	Tmed5	Transmembrane emp24 domain-containing protein 5	73130	-0.263783	22.8654	-3.46414	0.000971644	0.0177606	-0.965163	ns	ns	0.0338005	22.8654	0.454927	0.650755	0.9224	-5.83309	ns	ns	-0.297583	22.8654	-3.98258	0.000182028	0.00715688	0.575916	ns	ns	-0.0728243	22.8654	-0.900285	0.37146	0.888419	-5.24213	ns	ns	-0.104684	22.8654	-1.32156	0.191183	0.998288	-4.62094	ns	ns	0.03186	22.8654	0.374194	0.70954
Q8K201	Q8K201	KCT2_MOUSE	Kct2	Keratinocyte-associated transmembrane protein 2	213673	0.393948	19.0358	3.46461	0.000970214	0.0177606	-0.968424	ns	ns	0.213134	19.0358	1.8803	0.0647779	0.484826	-4.29808	ns	ns	0.180814	19.0358	1.58597	0.117844	0.312757	-5.13661	ns	ns	0.096814	19.0358	0.806731	0.422913	0.905106	-5.3223	ns	ns	0.25384	19.0358	2.08877	0.0408501	0.998288	-3.70066	ns	ns	-0.157026	19.0358	-1.21011	0.230842
Q8K4Q8	Q8K4Q8	COL12_MOUSE	Colec12	Collectin-12	140792	0.707324	18.1713	3.45519	0.000999025	0.0181588	-0.97062	up	**	0.3322	18.1713	1.66512	0.100946	0.555146	-4.62677	ns	ns	0.375123	18.1713	1.80799	0.0754703	0.242809	-4.73836	ns	ns	0.29961	18.1713	1.38335	0.171531	0.834077	-4.75136	ns	ns	0.531199	18.1713	2.56329	0.0128145	0.944263	-2.95817	ns	ns	-0.231588	18.1713	-1.00899	0.31691
Q9D7N6	Q9D7N6	RM30_MOUSE	Mrpl30	39S ribosomal protein L30, mitochondrial	107734	-0.399654	20.8608	-3.46937	0.000955967	0.017573	-0.970961	ns	ns	-0.123788	20.8608	-1.09176	0.279174	0.755497	-5.39321	ns	ns	-0.275865	20.8608	-2.42327	0.0183215	0.107203	-3.62173	ns	ns	-0.198271	20.8608	-1.61665	0.111043	0.782442	-4.49122	ns	ns	-0.171739	20.8608	-1.38873	0.169895	0.998288	-4.55558	ns	ns	-0.0265314	20.8608	-0.200074	0.842079
Q8VC49	Q8VC49	IF27B_MOUSE	Ifi27l2b	Interferon alpha-inducible protein 27-like protein 2B	217845	1.62324	20.0914	3.45804	0.000992816	0.0180966	-0.99588	up	**	0.425215	20.0914	0.919062	0.361651	0.80703	-5.54132	ns	ns	1.19802	20.0914	2.59304	0.0118701	0.0847361	-3.23338	up	*	0.899746	20.0914	1.7939	0.0777406	0.726347	-4.22815	ns	ns	0.305893	20.0914	0.610216	0.543965	0.998288	-5.11968	ns	ns	0.593854	20.0914	1.10514	0.273398
Q9DC07	Q9DC07	LNEBL_MOUSE	Nebl	LIM zinc-binding domain-containing Nebulette	74103	0.904019	18.8064	3.45244	0.00100759	0.0182632	-1.01195	up	**	0.140238	18.8064	0.541764	0.589927	0.904029	-5.79987	ns	ns	0.763782	18.8064	2.9333	0.00469853	0.0500786	-2.40428	up	*	-0.100883	18.8064	-0.356906	0.722377	0.957292	-5.54423	ns	ns	0.254942	18.8064	0.92857	0.356721	0.998288	-4.95138	ns	ns	-0.355825	18.8064	-1.18753	0.239557
P56655	P56655	CP238_MOUSE	Cyp2c38	Cytochrome P450 2C38	13097	0.937589	18.1074	3.44289	0.00103787	0.0187077	-1.03376	up	**	0.776365	18.1074	2.8786	0.00547809	0.192148	-2.26884	ns	ns	0.161224	18.1074	0.587502	0.559005	0.747824	-6.18219	ns	ns	0.258405	18.1074	0.884721	0.379733	0.888419	-5.25683	ns	ns	0.376146	18.1074	1.30638	0.196259	0.998288	-4.63408	ns	ns	-0.117741	18.1074	-0.373788	0.70984
A2A8L5	A2A8L5	PTPRF_MOUSE	Ptprf	Receptor-type tyrosine-protein phosphatase F	19268	-0.380772	20.0924	-3.43946	0.00104894	0.018775	-1.03578	ns	ns	-0.155476	20.0924	-1.43185	0.157219	0.647615	-4.97455	ns	ns	-0.225296	20.0924	-2.06275	0.0433414	0.17834	-4.33312	ns	ns	-0.0884947	20.0924	-0.765367	0.446964	0.907785	-5.3539	ns	ns	-0.080321	20.0924	-0.680127	0.498961	0.998288	-5.07593	ns	ns	-0.00817374	20.0924	-0.0655103	0.947979
Q9JLF6	Q9JLF6	TGM1_MOUSE	Tgm1	Protein-glutamine gamma-glutamyltransferase K	21816	0.53277	23.2126	3.4404	0.00104592	0.018775	-1.03793	ns	ns	0.379409	23.2126	2.52563	0.014125	0.284648	-3.07707	ns	ns	0.153361	23.2126	0.995093	0.323568	0.552677	-5.87516	ns	ns	0.0787495	23.2126	0.493935	0.623102	0.937761	-5.52215	ns	ns	0.252748	23.2126	1.58305	0.118509	0.998288	-4.3527	ns	ns	-0.173999	23.2126	-1.02504	0.309337
P06339	P06339	HA15_MOUSE	H2-T23	H-2 class I histocompatibility antigen, D-37 alpha chain	15040	0.743493	19.5014	3.44367	0.00103537	0.0187077	-1.03933	up	**	0.0489529	19.5014	0.230447	0.818505	0.9663	-5.92129	ns	ns	0.69454	19.5014	3.26643	0.00177869	0.0286852	-1.53527	up	**	0.245607	19.5014	1.08077	0.283993	0.867237	-5.11303	ns	ns	0.0597126	19.5014	0.258755	0.796683	0.998288	-5.2375	ns	ns	0.185894	19.5014	0.76024	0.449999
Q3UCV8	Q3UCV8	OTUL_MOUSE	Otulin	Ubiquitin thioesterase otulin	432940	-0.339561	20.7526	-3.43905	0.00105029	0.018775	-1.05866	ns	ns	-0.159921	20.7526	-1.63343	0.107458	0.570618	-4.71136	ns	ns	-0.17964	20.7526	-1.82006	0.0735891	0.239719	-4.78844	ns	ns	-0.0139388	20.7526	-0.134022	0.893821	0.988725	-5.6252	ns	ns	0.0317332	20.7526	0.304719	0.761603	0.998288	-5.24436	ns	ns	-0.0456721	20.7526	-0.410251	0.683039
Q62392	Q62392	PHLA1_MOUSE	Phlda1	Pleckstrin homology-like domain family A member 1	21664	-0.630637	20.302	-3.42969	0.00108113	0.0192733	-1.06078	down	**	-0.216369	20.302	-1.15357	0.253115	0.739529	-5.26863	ns	ns	-0.414268	20.302	-2.20441	0.0312242	0.146715	-4.02346	ns	ns	-0.195617	20.302	-1.00709	0.317814	0.873075	-5.15582	ns	ns	-0.304477	20.302	-1.54649	0.127087	0.998288	-4.38072	ns	ns	0.108859	20.302	0.518006	0.606302
P54728	P54728	RD23B_MOUSE	Rad23b	UV excision repair protein RAD23 homolog B	19359	-0.214828	23.8482	-3.42772	0.00108774	0.0193379	-1.08709	ns	ns	-0.195588	23.8482	-3.15014	0.00251411	0.133722	-1.60557	ns	ns	-0.0192396	23.8482	-0.306466	0.760279	0.878205	-6.32692	ns	ns	-0.107138	23.8482	-1.62605	0.109024	0.77828	-4.48361	ns	ns	-0.0220635	23.8482	-0.333267	0.74006	0.998288	-5.23231	ns	ns	-0.0850742	23.8482	-1.20142	0.234169
P60904	P60904	DNJC5_MOUSE	Dnajc5	DnaJ homolog subfamily C member 5	13002	0.273204	19.8298	3.41919	0.00111677	0.0196255	-1.08806	ns	ns	0.186174	19.8298	2.35353	0.0217886	0.334461	-3.41733	ns	ns	0.0870304	19.8298	1.12476	0.265034	0.49808	-5.75315	ns	ns	0.232422	19.8298	2.71927	0.00848048	0.458582	-2.55079	ns	ns	0.189662	19.8298	2.1911	0.0322206	0.998288	-3.55882	ns	ns	0.0427601	19.8298	0.468275	0.641234
P56404	P56404	AQP8_MOUSE	Aqp8	Aquaporin-8	11833	0.943519	21.5275	3.42661	0.00109425	0.0194005	-1.08867	up	**	-0.226981	21.5275	-0.824331	0.412934	0.833229	-5.6107	ns	ns	1.1705	21.5275	4.21241	8.3892e-05	0.00429029	1.29895	up	***	-0.16524	21.5275	-0.565975	0.573468	0.935436	-5.47672	ns	ns	0.346074	21.5275	1.19466	0.236801	0.998288	-4.74267	ns	ns	-0.511314	21.5275	-1.63788	0.106549
Q8CFA2	Q8CFA2	GCST_MOUSE	Amt	Aminomethyltransferase, mitochondrial	434437	-0.327617	24.0752	-3.42056	0.00111206	0.0196255	-1.09713	ns	ns	0.025794	24.0752	0.27511	0.784149	0.959632	-5.90434	ns	ns	-0.353411	24.0752	-3.67479	0.000499386	0.0128592	-0.351774	ns	ns	-0.0669004	24.0752	-0.670743	0.504881	0.920631	-5.42589	ns	ns	0.03411	24.0752	0.341573	0.73383	0.998288	-5.22825	ns	ns	-0.10101	24.0752	-0.941724	0.349997
Q9D7V9	Q9D7V9	NAAA_MOUSE	Naaa	N-acylethanolamine-hydrolyzing acid amidase	67111	0.832118	19.6061	3.41912	0.00111723	0.0196255	-1.10569	up	**	0.2077	19.6061	0.86411	0.390867	0.822571	-5.58691	ns	ns	0.624418	19.6061	2.56122	0.0128842	0.0877412	-3.29333	up	*	0.268321	19.6061	1.0538	0.296076	0.86856	-5.13875	ns	ns	0.0575609	19.6061	0.225626	0.822237	0.998288	-5.25399	ns	ns	0.21076	19.6061	0.773173	0.442366
P01887	P01887	B2MG_MOUSE	B2m	Beta-2-microglobulin	12010	0.521641	23.9035	3.41605	0.00112764	0.0197231	-1.10648	ns	ns	-0.103562	23.9035	-0.692214	0.491393	0.867305	-5.70866	ns	ns	0.625203	23.9035	4.10347	0.000121112	0.00549579	0.958663	up	***	0.348012	23.9035	2.15532	0.0350365	0.646264	-3.64142	ns	ns	-0.073573	23.9035	-0.462623	0.645258	0.998288	-5.18878	ns	ns	0.421585	23.9035	2.4496	0.0171466
Q9D1R1	Q9D1R1	T126B_MOUSE	Tmem126b	Complex I assembly factor TMEM126B, mitochondrial	68472	-0.496459	21.3283	-3.41853	0.00111904	0.0196255	-1.10789	ns	ns	-0.00742666	21.3283	-0.0520738	0.958638	0.991805	-5.94317	ns	ns	-0.489033	21.3283	-3.36705	0.00131084	0.0236937	-1.24403	ns	ns	-0.18491	21.3283	-1.20399	0.233181	0.856562	-4.98494	ns	ns	-0.160916	21.3283	-1.04488	0.300146	0.998288	-4.86036	ns	ns	-0.0239946	21.3283	-0.144282	0.885747
Q8VD26	Q8VD26	TM143_MOUSE	Tmem143	Transmembrane protein 143	70209	-0.628347	18.0137	-3.40833	0.00115481	0.02009	-1.11135	down	**	0.0931541	18.0137	0.509828	0.611986	0.909149	-5.77687	ns	ns	-0.721501	18.0137	-4.03946	0.000150383	0.00641998	0.756227	down	***	-0.106408	18.0137	-0.522061	0.603492	0.93747	-5.42787	ns	ns	-0.50083	18.0137	-2.50947	0.0147237	0.947835	-3.0756	ns	ns	0.394422	18.0137	1.8193	0.0737065
Q5FW57	Q5FW57	GLYAL_MOUSE	Gm4952	Glycine N-acyltransferase-like protein	240549	-0.725003	24.2805	-3.41549	0.00113165	0.01974	-1.11704	down	**	-0.0521777	24.2805	-0.252104	0.801799	0.962866	-5.91999	ns	ns	-0.672825	24.2805	-3.19297	0.00221839	0.0319183	-1.72684	down	**	-0.0990724	24.2805	-0.433623	0.666076	0.945996	-5.51895	ns	ns	-0.132699	24.2805	-0.597538	0.552337	0.998288	-5.14028	ns	ns	0.0336271	24.2805	0.137936	0.890741
Q61553	Q61553	FSCN1_MOUSE	Fscn1	Fascin	14086	0.372959	20.3345	3.3995	0.00118663	0.0204245	-1.12043	ns	ns	0.121883	20.3345	1.16259	0.249464	0.736139	-5.27932	ns	ns	0.251076	20.3345	2.31235	0.0241008	0.125715	-3.79543	ns	ns	0.271767	20.3345	2.45363	0.0169729	0.543477	-3.0886	ns	ns	0.304595	20.3345	2.62704	0.0108448	0.893264	-2.88443	ns	ns	-0.0328278	20.3345	-0.269832	0.788188
Q9CQS2	Q9CQS2	NOP10_MOUSE	Nop10	H/ACA ribonucleoprotein complex subunit 3	66181	-0.507365	21.1161	-3.40362	0.00117168	0.0202209	-1.14597	ns	ns	-0.157106	21.1161	-1.06735	0.289964	0.761781	-5.39984	ns	ns	-0.350259	21.1161	-2.37619	0.0206027	0.114774	-3.70873	ns	ns	-0.252917	21.1161	-1.62388	0.109487	0.77867	-4.48201	ns	ns	-0.124783	21.1161	-0.798231	0.42779	0.998288	-5.031	ns	ns	-0.128134	21.1161	-0.776811	0.440231
Q8VI94	Q8VI94	OASL1_MOUSE	Oasl1	2'-5'-oligoadenylate synthase-like protein 1	231655	0.882257	21.0432	3.40676	0.00116329	0.0201834	-1.15043	up	**	-0.260435	21.0432	-1.02266	0.310471	0.777989	-5.46213	ns	ns	1.14269	21.0432	4.43787	3.83276e-05	0.00243831	2.02019	up	***	0.704111	21.0432	2.57609	0.012407	0.523713	-2.85034	ns	ns	0.0333326	21.0432	0.120222	0.904699	0.998288	-5.26148	ns	ns	0.670778	21.0432	2.25993	0.0273746
Q8BXA1	Q8BXA1	GOLI4_MOUSE	Golim4	Golgi integral membrane protein 4	73124	0.302417	20.6338	3.40374	0.00117125	0.0202209	-1.15147	ns	ns	-0.0385544	20.6338	-0.443527	0.658932	0.9249	-5.85744	ns	ns	0.340972	20.6338	3.84738	0.000285034	0.00927379	0.156184	ns	ns	0.0270116	20.6338	0.282643	0.778394	0.965175	-5.57039	ns	ns	0.0451992	20.6338	0.487126	0.627891	0.998288	-5.18922	ns	ns	-0.0181875	20.6338	-0.178326	0.85905
P53810	P53810	PIPNA_MOUSE	Pitpna	Phosphatidylinositol transfer protein alpha isoform	18738	0.339084	21.6921	3.38779	0.00123009	0.0208954	-1.1666	ns	ns	0.0908404	21.6921	0.948628	0.346501	0.801014	-5.50603	ns	ns	0.248243	21.6921	2.53577	0.0137608	0.0909358	-3.33647	ns	ns	0.208529	21.6921	2.04028	0.0455971	0.686513	-3.83992	ns	ns	0.224185	21.6921	2.18943	0.0323474	0.998288	-3.55206	ns	ns	-0.0156563	21.6921	-0.145626	0.88469
Q9CQE3	Q9CQE3	RT17_MOUSE	Mrps17	28S ribosomal protein S17, mitochondrial	66258	-0.423079	21.1113	-3.39246	0.00121259	0.0207613	-1.17126	ns	ns	0.0343123	21.1113	0.279554	0.780753	0.959309	-5.89098	ns	ns	-0.457391	21.1113	-3.72748	0.000421408	0.0114415	-0.202518	ns	ns	-0.297032	21.1113	-2.14077	0.0362418	0.654852	-3.65019	ns	ns	-0.229381	21.1113	-1.71425	0.0914904	0.998288	-4.19078	ns	ns	-0.067651	21.1113	-0.455134	0.650606
Q8WUR0	Q8WUR0	CS012_MOUSE		Protein C19orf12 homolog	72244	-0.388651	23.5989	-3.39252	0.00121235	0.0207613	-1.17386	ns	ns	0.0577852	23.5989	0.516308	0.60748	0.909149	-5.81287	ns	ns	-0.446436	23.5989	-3.90279	0.0002374	0.00837223	0.333703	ns	ns	0.0221237	23.5989	0.178317	0.859057	0.97902	-5.57354	ns	ns	-0.0862066	23.5989	-0.718541	0.475129	0.998288	-5.07354	ns	ns	0.10833	23.5989	0.815476	0.417929
Q91VX9	Q91VX9	TM168_MOUSE	Tmem168	Transmembrane protein 168	101118	0.522369	19.2804	3.39064	0.0012194	0.0208228	-1.17483	ns	ns	-0.130863	19.2804	-0.875733	0.384563	0.8204	-5.57847	ns	ns	0.653232	19.2804	4.28425	6.5151e-05	0.0036612	1.53451	up	***	0.0219956	19.2804	0.124503	0.901321	0.989435	-5.52619	ns	ns	0.275163	19.2804	1.66029	0.101918	0.998288	-4.25345	ns	ns	-0.253167	19.2804	-1.32433	0.190267
Q61702	Q61702	ITIH1_MOUSE	Itih1	Inter-alpha-trypsin inhibitor heavy chain H1	16424	-0.487988	22.2521	-3.38451	0.00124256	0.0209974	-1.1842	ns	ns	-0.0906487	22.2521	-0.661816	0.510547	0.875476	-5.74037	ns	ns	-0.39734	22.2521	-2.76784	0.00743458	0.065137	-2.7905	ns	ns	-0.271641	22.2521	-1.84044	0.0705013	0.726347	-4.16524	ns	ns	0.144985	22.2521	0.957008	0.342288	0.998288	-4.91339	ns	ns	-0.416626	22.2521	-2.56576	0.0127325
Q9DAK9	Q9DAK9	PHP14_MOUSE	Phpt1	14 kDa phosphohistidine phosphatase	75454	-0.320823	23.0502	-3.38908	0.00122525	0.0208679	-1.18646	ns	ns	-0.0246894	23.0502	-0.264018	0.792643	0.960863	-5.89971	ns	ns	-0.296133	23.0502	-3.1873	0.00225269	0.0321269	-1.74507	ns	ns	-0.0053551	23.0502	-0.0533666	0.957612	0.995707	-5.60869	ns	ns	-0.0728124	23.0502	-0.71727	0.475907	0.998288	-5.06208	ns	ns	0.0674573	23.0502	0.626968	0.532988
Q6QI06	Q6QI06	RICTR_MOUSE	Rictor	Rapamycin-insensitive companion of mTOR	78757	-0.27422	18.624	-3.38315	0.00124775	0.0210302	-1.18752	ns	ns	-0.197966	18.624	-2.50914	0.0147364	0.289724	-3.10111	ns	ns	-0.0762541	18.624	-0.96508	0.338263	0.56718	-5.90595	ns	ns	-0.292615	18.624	-3.40933	0.00115127	0.32176	-0.975508	ns	ns	-0.249141	18.624	-2.9683	0.00425514	0.733957	-2.23719	ns	ns	-0.0434742	18.624	-0.484915	0.629449
P18572	P18572	BASI_MOUSE	Bsg	Basigin	12215	0.270269	24.6711	3.38647	0.0012351	0.0209258	-1.19785	ns	ns	0.0537869	24.6711	0.696247	0.488882	0.867305	-5.72826	ns	ns	0.216482	24.6711	2.73533	0.00812048	0.0682751	-2.89418	ns	ns	-0.0747405	24.6711	-0.903817	0.369599	0.888419	-5.27471	ns	ns	0.0656154	24.6711	0.791549	0.431648	0.998288	-5.04442	ns	ns	-0.140356	24.6711	-1.5873	0.117544
Q9D1G2	Q9D1G2	PMVK_MOUSE	Pmvk	Phosphomevalonate kinase	68603	0.864283	21.3185	3.37721	0.00127373	0.0214126	-1.21861	up	**	-0.119988	21.3185	-0.47299	0.637893	0.918022	-5.81995	ns	ns	0.984271	21.3185	3.78943	0.000345817	0.0104453	-0.00466085	up	**	-0.211085	21.3185	-0.7791	0.438906	0.907785	-5.34111	ns	ns	0.288944	21.3185	1.05842	0.293999	0.998288	-4.84119	ns	ns	-0.500029	21.3185	-1.68632	0.0967963
P37040	P37040	NCPR_MOUSE	Por	NADPH--cytochrome P450 reductase	18984	0.362952	26.4714	3.36609	0.0013147	0.0219873	-1.24045	ns	ns	0.238725	26.4714	2.29512	0.0251307	0.335541	-3.55263	ns	ns	0.124227	26.4714	1.16093	0.250133	0.482208	-5.6954	ns	ns	0.0811086	26.4714	0.700377	0.486318	0.917504	-5.37091	ns	ns	0.104717	26.4714	0.913198	0.364684	0.998288	-4.94066	ns	ns	-0.0236083	26.4714	-0.187215	0.852105
Q9CW79	Q9CW79	GOGA1_MOUSE	Golga1	Golgin subfamily A member 1	76899	-0.48177	19.5801	-3.36799	0.00130706	0.021916	-1.25074	ns	ns	-0.458592	19.5801	-3.22398	0.00201985	0.125739	-1.41327	ns	ns	-0.0231782	19.5801	-0.159758	0.873592	0.940246	-6.342	ns	ns	-0.337219	19.5801	-2.25168	0.0279035	0.61171	-3.47676	ns	ns	-0.299853	19.5801	-2.01335	0.048434	0.998288	-3.80428	ns	ns	-0.0373651	19.5801	-0.233051	0.816491
Q99KQ4	Q99KQ4	NAMPT_MOUSE	Nampt	Nicotinamide phosphoribosyltransferase	59027	0.472807	24.0307	3.36404	0.00132296	0.0220686	-1.26126	ns	ns	0.0111698	24.0307	0.0811832	0.935558	0.987145	-5.94466	ns	ns	0.461637	24.0307	3.31835	0.00152048	0.0261016	-1.38648	ns	ns	0.0916843	24.0307	0.62276	0.535732	0.92926	-5.45513	ns	ns	0.0219144	24.0307	0.148337	0.88256	0.998288	-5.26394	ns	ns	0.0697699	24.0307	0.44337	0.659045
O89051	O89051	ITM2B_MOUSE	Itm2b	Integral membrane protein 2B	16432	0.399629	21.2581	3.35971	0.00134059	0.0221916	-1.26699	ns	ns	0.265698	21.2581	2.32583	0.0233208	0.335541	-3.50172	ns	ns	0.13393	21.2581	1.12645	0.264324	0.497737	-5.73931	ns	ns	0.187399	21.2581	1.53957	0.128765	0.795633	-4.60577	ns	ns	0.141281	21.2581	1.15917	0.250843	0.998288	-4.78029	ns	ns	0.0461177	21.2581	0.353474	0.724935
P24549	P24549	AL1A1_MOUSE	Aldh1a1	Retinal dehydrogenase 1	11668	0.346025	28.415	3.36059	0.00133699	0.0221916	-1.26795	ns	ns	0.017643	28.415	0.172984	0.863229	0.976322	-5.91848	ns	ns	0.328382	28.415	3.19372	0.00221023	0.0319183	-1.71779	ns	ns	0.282954	28.415	2.507	0.0148174	0.539491	-2.98141	ns	ns	-0.00550632	28.415	-0.0503727	0.959988	0.998826	-5.26063	ns	ns	0.28846	28.415	2.38578	0.0201184
Q61578	Q61578	ADRO_MOUSE	Fdxr	NADPH:adrenodoxin oxidoreductase, mitochondrial	14149	-0.291121	22.963	-3.35997	0.00133949	0.0221916	-1.2717	ns	ns	0.0127107	22.963	0.14849	0.882439	0.978494	-5.92753	ns	ns	-0.303832	22.963	-3.54651	0.000750886	0.0162417	-0.740294	ns	ns	-0.0992054	22.963	-1.08049	0.284118	0.867237	-5.10462	ns	ns	-0.03503	22.963	-0.381508	0.704134	0.998288	-5.21067	ns	ns	-0.0641753	22.963	-0.654922	0.514946
Q9DAS9	Q9DAS9	GBG12_MOUSE	Gng12	Guanine nucleotide-binding protein G(I)/G(S)/G(O) subunit gamma-12	14701	0.803239	22.174	3.35663	0.00135646	0.0223448	-1.27193	up	**	0.156955	22.174	0.66396	0.509195	0.87435	-5.7153	ns	ns	0.646284	22.174	2.69307	0.00910936	0.0722624	-2.97427	up	*	0.599645	22.174	2.40481	0.0192026	0.557936	-3.18644	ns	ns	-0.00131495	22.174	-0.00526031	0.99582	0.99995	-5.26365	ns	ns	0.60096	22.174	2.25533	0.0276783
Q6PDY2	Q6PDY2	AEDO_MOUSE	Ado	2-aminoethanethiol dioxygenase	211488	-0.234805	21.1387	-3.35351	0.00136621	0.0224439	-1.27959	ns	ns	-0.110454	21.1387	-1.58683	0.117649	0.5868	-4.75441	ns	ns	-0.12435	21.1387	-1.7629	0.082856	0.255018	-4.85109	ns	ns	-0.0944338	21.1387	-1.28941	0.202055	0.842524	-4.8896	ns	ns	-0.0977393	21.1387	-1.33906	0.185451	0.998288	-4.60509	ns	ns	0.00330548	21.1387	0.0423615	0.966347
Q3URE1	Q3URE1	ACSF3_MOUSE	Acsf3	Malonate--CoA ligase ACSF3, mitochondrial	257633	-0.345443	22.0776	-3.35579	0.00135673	0.0223448	-1.28865	ns	ns	-0.0666654	22.0776	-0.660913	0.511122	0.875804	-5.74655	ns	ns	-0.278777	22.0776	-2.72796	0.00828388	0.0686514	-2.91675	ns	ns	-0.167869	22.0776	-1.54611	0.127178	0.790961	-4.58865	ns	ns	-0.1411	22.0776	-1.29432	0.200365	0.998288	-4.65097	ns	ns	-0.0267686	22.0776	-0.228915	0.81969
O88441	O88441	MTX2_MOUSE	Mtx2	Metaxin-2	53375	-0.255952	22.1669	-3.34907	0.00138486	0.0226927	-1.3023	ns	ns	-0.00695505	22.1669	-0.0928169	0.926349	0.986985	-5.94122	ns	ns	-0.248997	22.1669	-3.2756	0.00173026	0.0281356	-1.50027	ns	ns	-0.0152818	22.1669	-0.187145	0.852159	0.978701	-5.59287	ns	ns	-0.0786271	22.1669	-0.976479	0.332631	0.998288	-4.91437	ns	ns	0.0633453	22.1669	0.72377	0.471935
Q8BH35	Q8BH35	CO8B_MOUSE	C8b	Complement component C8 beta chain	110382	-0.634487	19.9664	-3.34107	0.00141903	0.0230355	-1.30496	down	**	-0.597062	19.9664	-3.31212	0.00154949	0.114226	-1.18698	ns	ns	-0.0374258	19.9664	-0.198396	0.843386	0.926245	-6.32442	ns	ns	-0.492273	19.9664	-2.50953	0.0147215	0.539491	-2.98067	ns	ns	-0.401181	19.9664	-2.0054	0.0493007	0.998288	-3.81724	ns	ns	-0.0910915	19.9664	-0.422455	0.674158
P70704	P70704	AT8A1_MOUSE	Atp8a1	Phospholipid-transporting ATPase IA	11980	0.569229	18.7419	3.34142	0.00141749	0.0230355	-1.3105	ns	ns	0.276912	18.7419	1.67607	0.0987727	0.548606	-4.63841	ns	ns	0.292317	18.7419	1.71458	0.0914293	0.270289	-4.93208	ns	ns	0.157586	18.7419	0.880429	0.382035	0.888932	-5.26634	ns	ns	0.232837	18.7419	1.32615	0.189665	0.998288	-4.62043	ns	ns	-0.0752507	18.7419	-0.39376	0.695112
P81117	P81117	NUCB2_MOUSE	Nucb2	Nucleobindin-2	53322	1.06721	18.9673	3.33969	0.00142707	0.0230355	-1.31152	up	**	0.642287	18.9673	2.03605	0.0460464	0.424216	-4.02537	ns	ns	0.424928	18.9673	1.31102	0.194712	0.417681	-5.4922	ns	ns	0.954752	18.9673	2.8737	0.00555841	0.444194	-2.21869	ns	ns	0.0626735	18.9673	0.191348	0.848882	0.998288	-5.25606	ns	ns	0.892078	18.9673	2.52607	0.0141173
Q8BMD5	Q8BMD5	CDAC1_MOUSE	Cdadc1	Cytidine and dCMP deaminase domain-containing protein 1	71891	-0.434166	18.4195	-3.3408	0.00142018	0.0230355	-1.31268	ns	ns	0.0442595	18.4195	0.347876	0.729114	0.947314	-5.87163	ns	ns	-0.478425	18.4195	-3.66974	0.000507548	0.0130177	-0.360251	ns	ns	0.115238	18.4195	0.857416	0.394525	0.892846	-5.29669	ns	ns	0.10424	18.4195	0.773762	0.442019	0.998288	-5.04391	ns	ns	0.0109978	18.4195	0.0764852	0.93928
B2RVL6	B2RVL6	ZCH24_MOUSE	Zcchc24	Zinc finger CCHC domain-containing protein 24	71918	-0.475603	19.2137	-3.34691	0.00139398	0.0227847	-1.31609	ns	ns	-0.383952	19.2137	-2.71655	0.00854274	0.229065	-2.65282	ns	ns	-0.0916506	19.2137	-0.642907	0.52266	0.721514	-6.17141	ns	ns	-0.113932	19.2137	-0.762625	0.448586	0.90811	-5.37558	ns	ns	-0.207307	19.2137	-1.38551	0.170872	0.998288	-4.56583	ns	ns	0.0933755	19.2137	0.584196	0.561213
Q99L27	Q99L27	GMPR2_MOUSE	Gmpr2	GMP reductase 2	105446	-0.20291	21.1521	-3.33928	0.00142679	0.0230355	-1.32844	ns	ns	-0.060334	21.1521	-0.984477	0.328716	0.79026	-5.4638	ns	ns	-0.142576	21.1521	-2.28277	0.0258934	0.130287	-3.87715	ns	ns	-0.0701647	21.1521	-1.10519	0.273359	0.86231	-5.09063	ns	ns	-0.0105339	21.1521	-0.162102	0.871754	0.998288	-5.24766	ns	ns	-0.0596308	21.1521	-0.855755	0.395436
Q8QZY2	Q8QZY2	GLCTK_MOUSE	Glyctk	Glycerate kinase	235582	-0.266449	24.3492	-3.33336	0.0014527	0.0233331	-1.34107	ns	ns	-0.0546689	24.3492	-0.697839	0.487892	0.867305	-5.70918	ns	ns	-0.21178	24.3492	-2.6849	0.00929997	0.0731192	-3.01234	ns	ns	-0.0629211	24.3492	-0.747477	0.457608	0.910864	-5.36882	ns	ns	-0.103534	24.3492	-1.23767	0.220516	0.998288	-4.70187	ns	ns	0.0406126	24.3492	0.454953	0.650736
P23589	P23589	CAH5A_MOUSE	Ca5a	Carbonic anhydrase 5A, mitochondrial	12352	-0.646494	23.7691	-3.33399	0.00145086	0.0233331	-1.34426	down	**	-0.0876754	23.7691	-0.460626	0.646685	0.921039	-5.84332	ns	ns	-0.558818	23.7691	-2.89385	0.0052516	0.0535812	-2.50172	ns	ns	-0.124422	23.7691	-0.613804	0.541599	0.932953	-5.46028	ns	ns	-0.190451	23.7691	-0.914053	0.364243	0.998288	-4.94637	ns	ns	0.0660292	23.7691	0.297791	0.766862
Q91YJ2	Q91YJ2	SNX4_MOUSE	Snx4	Sorting nexin-4	69150	0.241392	20.8537	3.32996	0.00146782	0.0234223	-1.34537	ns	ns	-0.00172399	20.8537	-0.0243124	0.980682	0.994765	-5.93299	ns	ns	0.243116	20.8537	3.37374	0.00128424	0.0234085	-1.21893	ns	ns	0.179335	20.8537	2.23988	0.0287022	0.61495	-3.47874	ns	ns	0.129565	20.8537	1.71182	0.0919399	0.998288	-4.19791	ns	ns	0.0497702	20.8537	0.585662	0.560234
Q9Z1E4	Q9Z1E4	GYS1_MOUSE	Gys1	Glycogen [starch] synthase, muscle	14936	-0.422334	20.0505	-3.32139	0.00150653	0.023902	-1.34543	ns	ns	0.258507	20.0505	1.99091	0.0509123	0.445261	-4.06769	ns	ns	-0.680841	20.0505	-5.48589	8.10863e-07	0.000150334	5.65656	down	****	0.158165	20.0505	1.13689	0.259968	0.86231	-4.99178	ns	ns	0.087157	20.0505	0.645642	0.520899	0.998288	-5.07506	ns	ns	0.071008	20.0505	0.495803	0.62179
P59729	P59729	RIN3_MOUSE	Rin3	Ras and Rab interactor 3	217835	0.291777	19.6004	3.32988	0.00146818	0.0234223	-1.35245	ns	ns	0.300025	19.6004	3.45003	0.00101514	0.091011	-0.815017	ns	ns	-0.00824843	19.6004	-0.0932726	0.925988	0.964999	-6.34857	ns	ns	0.200913	19.6004	2.21032	0.0307912	0.626345	-3.55259	ns	ns	0.170427	19.6004	1.87294	0.0658039	0.998288	-3.99584	ns	ns	0.0304861	19.6004	0.314661	0.754078
O89023	O89023	TPP1_MOUSE	Tpp1	Tripeptidyl-peptidase 1	12751	0.426376	23.6091	3.32968	0.00146908	0.0234223	-1.35707	ns	ns	0.157954	23.6091	1.2523	0.215175	0.71419	-5.20917	ns	ns	0.268422	23.6091	2.11432	0.0385258	0.165778	-4.24752	ns	ns	0.247597	23.6091	1.84821	0.0693529	0.726347	-4.15773	ns	ns	0.0169193	23.6091	0.125932	0.900195	0.998288	-5.26777	ns	ns	0.230678	23.6091	1.61856	0.110629
Q9CTH6	Q9CTH6	FCF1_MOUSE	Fcf1	rRNA-processing protein FCF1 homolog	73736	-0.489641	17.7127	-3.31351	0.00154296	0.0242428	-1.36221	ns	ns	-0.0408468	17.7127	-0.28445	0.777015	0.959168	-5.85995	ns	ns	-0.448794	17.7127	-3.0418	0.00344755	0.0421005	-2.0809	ns	ns	0.0331424	17.7127	0.218803	0.827524	0.975456	-5.57145	ns	ns	-0.0299387	17.7127	-0.191142	0.849041	0.998288	-5.20853	ns	ns	0.063081	17.7127	0.380642	0.704773
Q80TH2	Q80TH2	ERBIN_MOUSE	Erbin	Erbin	59079	0.216757	19.7532	3.3239	0.0014951	0.0237786	-1.36545	ns	ns	0.0494898	19.7532	0.758962	0.450758	0.851939	-5.64697	ns	ns	0.167267	19.7532	2.55865	0.0129696	0.088083	-3.29088	ns	ns	-0.0826389	19.7532	-1.21323	0.229655	0.856562	-4.97636	ns	ns	-0.11593	19.7532	-1.6729	0.099398	0.998288	-4.24218	ns	ns	0.0332908	19.7532	0.454849	0.65081
Q6PGG2	Q6PGG2	GMIP_MOUSE	Gmip	GEM-interacting protein	78816	1.29258	17.4499	3.31919	0.00151757	0.0239599	-1.38307	up	**	0.315741	17.4499	0.828753	0.410435	0.831505	-5.62015	ns	ns	0.97684	17.4499	2.53519	0.0137848	0.0909358	-3.35942	up	*	0.613181	17.4499	1.46357	0.148383	0.815194	-4.67486	ns	ns	0.80364	17.4499	1.92652	0.0586428	0.998288	-3.92357	ns	ns	-0.19046	17.4499	-0.41976	0.676117
Q3THS6	Q3THS6	METK2_MOUSE	Mat2a	S-adenosylmethionine synthase isoform type-2	232087	0.24361	22.6007	3.32052	0.0015105	0.0239064	-1.3836	ns	ns	-0.048454	22.6007	-0.670029	0.505333	0.873674	-5.73129	ns	ns	0.292064	22.6007	3.99385	0.000175286	0.00703651	0.60688	ns	ns	0.152751	22.6007	1.99079	0.0509263	0.696528	-3.93116	ns	ns	0.103518	22.6007	1.34691	0.182922	0.998288	-4.60289	ns	ns	0.0492327	22.6007	0.601431	0.549751
P10126	P10126	EF1A1_MOUSE	Eef1a1	Elongation factor 1-alpha 1	13627	0.285768	29.5952	3.31132	0.00155325	0.0243455	-1.39401	ns	ns	-0.0561458	29.5952	-0.682401	0.497533	0.870855	-5.73303	ns	ns	0.341913	29.5952	4.00657	0.000167969	0.00685502	0.654078	ns	ns	-0.0519684	29.5952	-0.589768	0.557494	0.934973	-5.47676	ns	ns	0.00830402	29.5952	0.0941404	0.925302	0.998288	-5.27424	ns	ns	-0.0602724	29.5952	-0.642438	0.522963
Q99N57	Q99N57	RAF1_MOUSE	Raf1	RAF proto-oncogene serine/threonine-protein kinase	110157	-0.339753	19.7016	-3.31579	0.00153235	0.0241345	-1.40799	ns	ns	-0.262575	19.7016	-2.6105	0.0113273	0.252587	-2.90188	ns	ns	-0.0771783	19.7016	-0.758409	0.451086	0.667221	-6.10952	ns	ns	-0.358338	19.7016	-3.32174	0.00150493	0.33674	-1.16793	ns	ns	-0.183472	19.7016	-1.69799	0.0945355	0.998288	-4.21937	ns	ns	-0.174866	19.7016	-1.51175	0.135689
Q80YV4	Q80YV4	PANK4_MOUSE	Pank4	Pantothenate kinase 4	269614	-0.331314	20.0488	-3.30467	0.00158484	0.0247807	-1.41252	ns	ns	0.0244806	20.0488	0.247045	0.805691	0.962866	-5.89093	ns	ns	-0.355795	20.0488	-3.60533	0.000623419	0.0146042	-0.560357	ns	ns	-0.125904	20.0488	-1.20167	0.234071	0.856562	-4.98155	ns	ns	-0.0872068	20.0488	-0.830804	0.40928	0.998288	-5.00389	ns	ns	-0.0386972	20.0488	-0.350947	0.726821
Q3UIA2	Q3UIA2	RHG17_MOUSE	Arhgap17	Rho GTPase-activating protein 17	70497	0.259777	20.5653	3.3	0.00160743	0.0250134	-1.4178	ns	ns	0.0626967	20.5653	0.831511	0.408883	0.830697	-5.61274	ns	ns	0.19708	20.5653	2.51275	0.0146005	0.0941776	-3.38303	ns	ns	0.100585	20.5653	1.19529	0.236534	0.856562	-4.96429	ns	ns	-0.0528795	20.5653	-0.651408	0.517196	0.998288	-5.10445	ns	ns	0.153464	20.5653	1.70275	0.0936354
Q91YI4	Q91YI4	ARRB2_MOUSE	Arrb2	Beta-arrestin-2	216869	0.509913	20.2646	3.30085	0.00160328	0.0250088	-1.4217	ns	ns	0.0136845	20.2646	0.0916091	0.927305	0.986985	-5.93423	ns	ns	0.496228	20.2646	3.2583	0.00182266	0.028871	-1.53919	ns	ns	0.181	20.2646	1.134	0.26117	0.86231	-5.05636	ns	ns	0.17608	20.2646	1.0906	0.27968	0.998288	-4.82074	ns	ns	0.00492047	20.2646	0.028788	0.977126
Q05186	Q05186	RCN1_MOUSE	Rcn1	Reticulocalbin-1	19672	0.359222	20.7149	3.29647	0.00162467	0.0252212	-1.42561	ns	ns	0.0255499	20.7149	0.250373	0.803128	0.962866	-5.92674	ns	ns	0.333672	20.7149	3.07642	0.00311886	0.0395279	-2.0105	ns	ns	-0.0339103	20.7149	-0.296561	0.767795	0.963927	-5.55597	ns	ns	0.0882725	20.7149	0.800196	0.42666	0.998288	-5.03404	ns	ns	-0.122183	20.7149	-0.996626	0.322829
Q8BP40	Q8BP40	PPA6_MOUSE	Acp6	Lysophosphatidic acid phosphatase type 6	66659	-0.272496	23.1252	-3.29356	0.00163903	0.0252628	-1.45273	ns	ns	0.0157374	23.1252	0.194828	0.846166	0.973953	-5.92669	ns	ns	-0.288233	23.1252	-3.53389	0.000781306	0.0167323	-0.775739	ns	ns	-0.0336052	23.1252	-0.385248	0.701375	0.954535	-5.55009	ns	ns	0.00364505	23.1252	0.041704	0.966869	0.998826	-5.26342	ns	ns	-0.0372502	23.1252	-0.398618	0.691547
Q64459	Q64459	CP3AB_MOUSE	Cyp3a11	Cytochrome P450 3A11	13112	0.457237	26.1105	3.28499	0.00168196	0.025493	-1.45313	ns	ns	0.240893	26.1105	1.76348	0.0827573	0.513912	-4.47985	ns	ns	0.216344	26.1105	1.61136	0.112193	0.303718	-5.1087	ns	ns	0.401646	26.1105	2.78025	0.00718713	0.444194	-2.42134	ns	ns	-0.130103	26.1105	-0.887057	0.378484	0.998288	-4.95278	ns	ns	0.531749	26.1105	3.51679	0.000824394
P48776	P48776	T23O_MOUSE	Tdo2	Tryptophan 2,3-dioxygenase	56720	-0.376859	22.8185	-3.28893	0.00166207	0.0254491	-1.45465	ns	ns	-0.0345635	22.8185	-0.31394	0.754623	0.954497	-5.89773	ns	ns	-0.342295	22.8185	-3.01738	0.00369854	0.0441986	-2.17656	ns	ns	-0.14002	22.8185	-1.18831	0.239252	0.857856	-5.00544	ns	ns	-0.126479	22.8185	-1.02769	0.3081	0.998288	-4.85535	ns	ns	-0.0135411	22.8185	-0.103788	0.917674
Q6SKR2	Q6SKR2	N6MT1_MOUSE	N6amt1	Methyltransferase N6AMT1	67768	0.81579	18.0546	3.29366	0.00163852	0.0252628	-1.45582	up	**	0.313455	18.0546	1.30107	0.198061	0.699826	-5.1612	ns	ns	0.502335	18.0546	2.04755	0.0448564	0.182003	-4.37523	ns	ns	0.0386818	18.0546	0.14226	0.887337	0.985441	-5.57612	ns	ns	0.220289	18.0546	0.85277	0.397076	0.998288	-5.00426	ns	ns	-0.181607	18.0546	-0.628893	0.531735
Q9DAC7	Q9DAC7	TTC32_MOUSE	Ttc32	Tetratricopeptide repeat protein 32	75516	-0.439919	19.5115	-3.29555	0.00162918	0.0252309	-1.46177	ns	ns	-0.290747	19.5115	-2.2055	0.031144	0.379536	-3.73774	ns	ns	-0.149172	19.5115	-1.11994	0.267071	0.49943	-5.77163	ns	ns	-0.183669	19.5115	-1.30504	0.196715	0.842524	-4.88887	ns	ns	-0.22054	19.5115	-1.56798	0.121987	0.998288	-4.37168	ns	ns	0.0368701	19.5115	0.244633	0.80755
Q8R4H7	Q8R4H7	NAGS_MOUSE	Nags	N-acetylglutamate synthase, mitochondrial	217214	-0.483976	21.6538	-3.28752	0.0016692	0.0254491	-1.46691	ns	ns	-0.156743	21.6538	-1.08909	0.280338	0.755497	-5.38397	ns	ns	-0.327233	21.6538	-2.22656	0.0296274	0.141675	-4.01055	ns	ns	-0.108287	21.6538	-0.660803	0.511192	0.92364	-5.37635	ns	ns	-0.0639411	21.6538	-0.41678	0.678282	0.998288	-5.20612	ns	ns	-0.0443461	21.6538	-0.254615	0.799865
O35343	O35343	IMA3_MOUSE	Kpna4	Importin subunit alpha-3	16649	-0.257089	21.5682	-3.28644	0.00167465	0.0254491	-1.46704	ns	ns	-0.0979737	21.5682	-1.26689	0.209943	0.712704	-5.17752	ns	ns	-0.159116	21.5682	-2.03628	0.0460096	0.184408	-4.37825	ns	ns	-0.0802876	21.5682	-0.981918	0.329965	0.875007	-5.19365	ns	ns	0.0114855	21.5682	0.136201	0.892105	0.998288	-5.23663	ns	ns	-0.0917731	21.5682	-1.02563	0.309059
P51660	P51660	DHB4_MOUSE	Hsd17b4	Peroxisomal multifunctional enzyme type 2	15488	0.33571	26.8293	3.28763	0.0016686	0.0254491	-1.46792	ns	ns	-0.0232893	26.8293	-0.228667	0.819882	0.966608	-5.89854	ns	ns	0.358999	26.8293	3.49157	0.000892069	0.0182032	-0.883187	ns	ns	0.1164	26.8293	1.06335	0.291755	0.86856	-5.10737	ns	ns	-0.022369	26.8293	-0.204722	0.838461	0.998288	-5.23785	ns	ns	0.138769	26.8293	1.17012	0.24644
P16882	P16882	GHR_MOUSE	Ghr	Growth hormone receptor	14600	-0.527121	20.0553	-3.28648	0.00167442	0.0254491	-1.47618	ns	ns	-0.324243	20.0553	-2.06085	0.0435285	0.419943	-4.00327	ns	ns	-0.202878	20.0553	-1.27568	0.206838	0.430046	-5.58303	ns	ns	-0.227446	20.0553	-1.2855	0.203409	0.842524	-4.86952	ns	ns	-0.357838	20.0553	-2.11903	0.0381103	0.998288	-3.6535	ns	ns	0.130392	20.0553	0.692308	0.491334
Q283N4	Q283N4	URAD_MOUSE	Urad	2-oxo-4-hydroxy-4-carboxy-5-ureidoimidazoline decarboxylase	231903	-0.508857	23.3887	-3.27584	0.00172899	0.0257325	-1.47775	ns	ns	-0.418147	23.3887	-2.76241	0.00754535	0.218579	-2.53367	ns	ns	-0.0907097	23.3887	-0.592148	0.55591	0.746039	-6.16822	ns	ns	-0.375554	23.3887	-2.3552	0.0216991	0.577438	-3.27841	ns	ns	0.0205461	23.3887	0.128532	0.898145	0.998288	-5.25084	ns	ns	-0.3961	23.3887	-2.36501	0.0211803
Q9QUK3	Q9QUK3	CLN8_MOUSE	Cln8	Protein CLN8	26889	0.683446	18.6821	3.28432	0.00168539	0.025493	-1.47948	up	**	0.156354	18.6821	0.757399	0.451687	0.852281	-5.66165	ns	ns	0.527092	18.6821	2.59001	0.0119523	0.0851357	-3.24425	ns	ns	0.455632	18.6821	2.03592	0.0460467	0.686813	-3.84261	ns	ns	0.183194	18.6821	0.833009	0.408044	0.998288	-5.00681	ns	ns	0.272438	18.6821	1.15861	0.251071
Q9EQI8	Q9EQI8	RM46_MOUSE	Mrpl46	39S ribosomal protein L46, mitochondrial	67308	-0.395391	20.9768	-3.28113	0.00170167	0.0255605	-1.48	ns	ns	0.0116546	20.9768	0.100067	0.920615	0.986985	-5.93971	ns	ns	-0.407046	20.9768	-3.40784	0.00115656	0.0220085	-1.12514	ns	ns	0.0295303	20.9768	0.218113	0.828059	0.975456	-5.53135	ns	ns	-0.0861725	20.9768	-0.686658	0.494864	0.998288	-5.09077	ns	ns	0.115703	20.9768	0.803916	0.424524
Q9D820	Q9D820	PRXD1_MOUSE	Prorsd1	Prolyl-tRNA synthetase associated domain-containing protein 1	67939	-0.334921	20.8363	-3.28759	0.00166884	0.0254491	-1.48405	ns	ns	-0.196859	20.8363	-1.96443	0.0539765	0.454636	-4.18437	ns	ns	-0.138061	20.8363	-1.36379	0.177577	0.396653	-5.48428	ns	ns	-0.0728924	20.8363	-0.673818	0.502937	0.920631	-5.42794	ns	ns	-0.204505	20.8363	-1.85613	0.0682002	0.998288	-4.01652	ns	ns	0.131613	20.8363	1.11227	0.270328
Q5HZI9	Q5HZI9	S2551_MOUSE	Slc25a51	Solute carrier family 25 member 51	230125	-0.372114	20.0819	-3.27644	0.00172587	0.0257325	-1.48667	ns	ns	0.0335251	20.0819	0.299842	0.765303	0.956857	-5.87619	ns	ns	-0.405639	20.0819	-3.61387	0.000606708	0.014474	-0.529883	ns	ns	-0.00196996	20.0819	-0.0159931	0.987291	0.999562	-5.57404	ns	ns	-0.105408	20.0819	-0.833869	0.407563	0.998288	-4.96344	ns	ns	0.103438	20.0819	0.755336	0.452914
O89016	O89016	ABCD4_MOUSE	Abcd4	ATP-binding cassette sub-family D member 4	19300	0.547724	18.8737	3.28189	0.00169779	0.0255605	-1.48677	ns	ns	-0.106289	18.8737	-0.655747	0.514418	0.877744	-5.74903	ns	ns	0.654012	18.8737	3.93328	0.000214557	0.00786587	0.421714	up	***	0.0277696	18.8737	0.158122	0.874876	0.982532	-5.60876	ns	ns	0.175317	18.8737	0.996701	0.322793	0.998288	-4.89836	ns	ns	-0.147547	18.8737	-0.775962	0.440728
Q99K67	Q99K67	AASS_MOUSE	Aass	Alpha-aminoadipic semialdehyde synthase, mitochondrial	30956	-0.418244	25.6794	-3.2827	0.00169361	0.0255578	-1.49189	ns	ns	0.138877	25.6794	1.10606	0.272984	0.751865	-5.37477	ns	ns	-0.557121	25.6794	-4.39691	4.39981e-05	0.00266826	1.89183	ns	ns	-0.374504	25.6794	-2.77371	0.00731665	0.444194	-2.4351	ns	ns	-0.0254431	25.6794	-0.183855	0.854728	0.998288	-5.24125	ns	ns	-0.349061	25.6794	-2.3553	0.0216941
P26150	P26150	3BHS3_MOUSE	Hsd3b3	3 beta-hydroxysteroid dehydrogenase/Delta 5-->4-isomerase type 3	15494	-0.377005	23.583	-3.27757	0.00172001	0.0257325	-1.49799	ns	ns	-0.0395556	23.583	-0.350844	0.726897	0.946852	-5.8846	ns	ns	-0.337449	23.583	-2.95154	0.00446234	0.0487907	-2.35553	ns	ns	-0.110261	23.583	-0.894142	0.374712	0.888419	-5.25333	ns	ns	-0.188018	23.583	-1.53553	0.129754	0.998288	-4.39958	ns	ns	0.077757	23.583	0.583682	0.561557
Q91WG0	Q91WG0	EST2C_MOUSE	Ces2c	Acylcarnitine hydrolase	234671	0.676462	23.3795	3.27693	0.00172573	0.0257325	-1.50832	up	**	-0.0575678	23.3795	-0.281863	0.778993	0.959309	-5.90703	ns	ns	0.73403	23.3795	3.60082	0.000633615	0.014684	-0.589864	up	**	0.43504	23.3795	1.99579	0.0503791	0.694076	-3.92118	ns	ns	-0.217455	23.3795	-0.995599	0.323336	0.998288	-4.90272	ns	ns	0.652495	23.3795	2.81379	0.00656138
O35522	O35522	PSB9_MOUSE	Psmb9	Proteasome subunit beta type-9	16912	0.736311	21.9038	3.27563	0.00173313	0.0257352	-1.50857	up	**	0.165135	21.9038	0.750559	0.455775	0.854532	-5.6839	ns	ns	0.571176	21.9038	2.55064	0.0132521	0.0891115	-3.32484	ns	ns	0.428952	21.9038	1.82953	0.0721593	0.726347	-4.1889	ns	ns	0.187547	21.9038	0.798333	0.427743	0.998288	-5.03834	ns	ns	0.241405	21.9038	0.962253	0.339684
Q8BPE4	Q8BPE4	TM177_MOUSE	Tmem177	Transmembrane protein 177	66343	-0.351795	19.7749	-3.26851	0.00176755	0.0260083	-1.50868	ns	ns	0.025123	19.7749	0.240274	0.810912	0.963353	-5.90413	ns	ns	-0.376918	19.7749	-3.56878	0.00069996	0.0155549	-0.665808	ns	ns	0.029351	19.7749	0.244166	0.80791	0.971918	-5.52368	ns	ns	-0.0855658	19.7749	-0.760085	0.450091	0.998288	-5.04309	ns	ns	0.114917	19.7749	0.905115	0.368916
P35293	P35293	RAB18_MOUSE	Rab18	Ras-related protein Rab-18	19330	-0.158786	23.5877	-3.26916	0.00176413	0.0260083	-1.51095	ns	ns	-0.0588533	23.5877	-1.23602	0.221124	0.717079	-5.21571	ns	ns	-0.0999326	23.5877	-2.07082	0.0425549	0.176334	-4.31304	ns	ns	0.0177031	23.5877	0.347517	0.729382	0.957292	-5.55555	ns	ns	-0.0691661	23.5877	-1.35456	0.180486	0.998288	-4.58595	ns	ns	0.0868691	23.5877	1.59191	0.116503
P70303	P70303	PYRG2_MOUSE	Ctps2	CTP synthase 2	55936	0.712258	19.7328	3.27379	0.0017397	0.0257738	-1.51932	up	**	0.231743	19.7328	1.08021	0.284243	0.759169	-5.40425	ns	ns	0.480515	19.7328	2.21843	0.0302052	0.143801	-4.04746	ns	ns	0.36673	19.7328	1.58909	0.117139	0.786882	-4.5314	ns	ns	0.244438	19.7328	1.06504	0.290999	0.998288	-4.85404	ns	ns	0.122292	19.7328	0.495059	0.622313
E9Q4N7	E9Q4N7	ARI1B_MOUSE	Arid1b	AT-rich interactive domain-containing protein 1B	239985	0.250126	19.0861	3.26984	0.00176054	0.0260083	-1.52879	ns	ns	0.126857	19.0861	1.695	0.0951035	0.538337	-4.6264	ns	ns	0.123268	19.0861	1.61518	0.111361	0.302968	-5.11862	ns	ns	0.0872337	19.0861	1.09232	0.278928	0.865393	-5.113	ns	ns	0.0836713	19.0861	1.04443	0.300352	0.998288	-4.87294	ns	ns	0.00356239	19.0861	0.0415499	0.966991
Q9D9B4	Q9D9B4	LRMDA_MOUSE	Lrmda	Leucine-rich melanocyte differentiation-associated protein	76633	0.727881	18.0881	3.25534	0.00183893	0.0269364	-1.53891	up	**	0.12875	18.0881	0.588222	0.558525	0.89368	-5.75343	ns	ns	0.599131	18.0881	2.68141	0.00938719	0.0733897	-2.99167	up	*	0.00035119	18.0881	0.00145966	0.99884	0.999924	-5.57386	ns	ns	0.245458	18.0881	1.01224	0.315368	0.998288	-4.85582	ns	ns	-0.245107	18.0881	-0.924487	0.358825
Q2EMV9	Q2EMV9	PAR14_MOUSE	Parp14	Protein mono-ADP-ribosyltransferase PARP14	547253	0.43289	19.9007	3.25989	0.00181395	0.0266305	-1.54356	ns	ns	-0.0194371	19.9007	-0.149502	0.881644	0.978318	-5.92939	ns	ns	0.452327	19.9007	3.46774	0.000960811	0.0189614	-0.966361	ns	ns	0.23623	19.9007	1.66444	0.101083	0.767645	-4.41227	ns	ns	0.0928318	19.9007	0.666516	0.50756	0.998288	-5.10156	ns	ns	0.143398	19.9007	0.955048	0.343271
Q61475	Q61475	DAF1_MOUSE	Cd55	Complement decay-accelerating factor, GPI-anchored	13136	-1.22365	18.535	-3.25067	0.00186857	0.027157	-1.56124	down	**	-0.684983	18.535	-1.80618	0.0757784	0.508507	-4.40733	ns	ns	-0.538665	18.535	-1.45272	0.15138	0.361137	-5.33831	ns	ns	-0.801386	18.535	-2.02099	0.0476339	0.692645	-3.86881	ns	ns	-0.0853859	18.535	-0.215147	0.830364	0.998288	-5.23698	ns	ns	-0.716	18.535	-1.73088	0.0884819
Q8BH43	Q8BH43	WASF2_MOUSE	Wasf2	Wiskott-Aldrich syndrome protein family member 2	242687	0.369092	21.1218	3.24954	0.00187121	0.027157	-1.5656	ns	ns	0.0689887	21.1218	0.630637	0.530601	0.884932	-5.75874	ns	ns	0.300103	21.1218	2.65754	0.0100035	0.0763676	-3.0641	ns	ns	0.0452544	21.1218	0.376924	0.70752	0.955547	-5.54089	ns	ns	0.0613522	21.1218	0.520188	0.604789	0.998288	-5.16686	ns	ns	-0.0160978	21.1218	-0.12499	0.900937
P0C7L0	P0C7L0	WIPF3_MOUSE	Wipf3	WAS/WASL-interacting protein family member 3	330319	0.508841	19.1581	3.25178	0.00185868	0.027157	-1.5667	ns	ns	0.00324262	19.1581	0.020651	0.98359	0.995796	-5.91823	ns	ns	0.505599	19.1581	3.17906	0.00230838	0.0324925	-1.74368	ns	ns	0.0285117	19.1581	0.174951	0.861689	0.979385	-5.61206	ns	ns	0.150329	19.1581	0.903132	0.369959	0.998288	-4.95649	ns	ns	-0.121818	19.1581	-0.688166	0.493921
Q60766	Q60766	IRGM1_MOUSE	Irgm1	Immunity-related GTPase family M protein 1	15944	0.616429	23.2465	3.24962	0.00187122	0.027157	-1.57037	up	**	-0.0533788	23.2465	-0.282966	0.778148	0.959214	-5.88571	ns	ns	0.669808	23.2465	3.60768	0.000618999	0.0145913	-0.563333	up	**	0.367741	23.2465	1.84129	0.0703785	0.726347	-4.16016	ns	ns	-0.0347589	23.2465	-0.171995	0.864004	0.998288	-5.24368	ns	ns	0.402499	23.2465	1.90333	0.0616559
Q3UFY8	Q3UFY8	TM10C_MOUSE	Trmt10c	tRNA methyltransferase 10 homolog C	52575	-0.330757	20.376	-3.24888	0.00187491	0.027157	-1.57076	ns	ns	0.0757138	20.376	0.762743	0.448516	0.851939	-5.6657	ns	ns	-0.406471	20.376	-4.06318	0.000138819	0.00608647	0.823728	ns	ns	-0.112726	20.376	-1.06368	0.291609	0.86856	-5.12519	ns	ns	-0.115065	20.376	-1.07387	0.287054	0.998288	-4.8355	ns	ns	0.00233909	20.376	0.0206801	0.983567
Q6PHQ8	Q6PHQ8	NAA35_MOUSE	Naa35	N-alpha-acetyltransferase 35, NatC auxiliary subunit	78689	-0.273976	20.604	-3.24577	0.00189243	0.0273496	-1.58498	ns	ns	-0.240641	20.604	-2.91061	0.0050085	0.18254	-2.19843	ns	ns	-0.0333345	20.604	-0.398682	0.691501	0.836686	-6.29455	ns	ns	-0.183244	20.604	-2.03523	0.0461182	0.686813	-3.84695	ns	ns	-0.163744	20.604	-1.83685	0.0710379	0.998288	-4.04174	ns	ns	-0.0195001	20.604	-0.202159	0.840455
O54909	O54909	RDH16_MOUSE	Rdh16	Retinol dehydrogenase 16	19683	0.545049	24.14	3.24124	0.00191829	0.0275155	-1.58816	ns	ns	0.324307	24.14	1.94479	0.0563497	0.463438	-4.18986	ns	ns	0.220742	24.14	1.31412	0.193658	0.415989	-5.5123	ns	ns	0.523698	24.14	2.79788	0.00684866	0.444194	-2.38728	ns	ns	0.11715	24.14	0.654019	0.515524	0.998288	-5.0916	ns	ns	0.406548	24.14	2.02686	0.0469922
Q91VD9	Q91VD9	NDUS1_MOUSE	Ndufs1	NADH-ubiquinone oxidoreductase 75 kDa subunit, mitochondrial	227197	-0.223117	25.1832	-3.24379	0.00190369	0.0274512	-1.59015	ns	ns	0.110375	25.1832	1.6259	0.109055	0.572227	-4.71269	ns	ns	-0.333492	25.1832	-4.91892	6.75507e-06	0.000727758	3.65218	ns	ns	-0.0844027	25.1832	-1.16231	0.249572	0.857856	-5.02591	ns	ns	-0.0242501	25.1832	-0.334897	0.738836	0.998288	-5.22581	ns	ns	-0.0601527	25.1832	-0.781969	0.437216
Q9CWG8	Q9CWG8	NDUF7_MOUSE	Ndufaf7	Protein arginine methyltransferase NDUFAF7, mitochondrial	73694	-0.252885	20.5464	-3.23526	0.0019529	0.0276982	-1.59538	ns	ns	-0.0509302	20.5464	-0.669377	0.505746	0.873674	-5.71323	ns	ns	-0.201955	20.5464	-2.56469	0.0127679	0.0876867	-3.25804	ns	ns	-0.161671	20.5464	-2.00455	0.0493935	0.693186	-3.90025	ns	ns	0.0327178	20.5464	0.406782	0.685572	0.998288	-5.20303	ns	ns	-0.194389	20.5464	-2.24833	0.0281284
Q9CQ69	Q9CQ69	QCR8_MOUSE	Uqcrq	Cytochrome b-c1 complex subunit 8	22272	-0.480923	24.5996	-3.24144	0.00191714	0.0275155	-1.59745	ns	ns	-0.0721482	24.5996	-0.500804	0.618287	0.910182	-5.83386	ns	ns	-0.408775	24.5996	-2.78053	0.00718168	0.0640136	-2.784	ns	ns	-0.254465	24.5996	-1.64898	0.104222	0.767645	-4.45192	ns	ns	-0.0439632	24.5996	-0.282888	0.778207	0.998288	-5.24246	ns	ns	-0.210501	24.5996	-1.27047	0.208677
P14847	P14847	CRP_MOUSE	Crp	C-reactive protein	12944	0.48966	20.5071	3.23311	0.00196555	0.0276982	-1.59888	ns	ns	0.128594	20.5071	0.875432	0.384726	0.8204	-5.56445	ns	ns	0.361067	20.5071	2.42974	0.0180261	0.106271	-3.57659	ns	ns	0.38211	20.5071	2.36132	0.0213743	0.573325	-3.26007	ns	ns	0.0133394	20.5071	0.0850295	0.932513	0.998288	-5.25479	ns	ns	0.36877	20.5071	2.16482	0.0342685
Q8VCA8	Q8VCA8	SCRN2_MOUSE	Scrn2	Secernin-2	217140	-0.279453	23.5168	-3.23994	0.00192578	0.027525	-1.59992	ns	ns	-0.0182868	23.5168	-0.215993	0.829704	0.971656	-5.91818	ns	ns	-0.261166	23.5168	-3.02768	0.00359069	0.0430683	-2.15474	ns	ns	0.113563	23.5168	1.22574	0.224944	0.856562	-4.94791	ns	ns	-0.0295157	23.5168	-0.326868	0.744871	0.998288	-5.23103	ns	ns	0.143079	23.5168	1.44407	0.153765
P28867	P28867	KPCD_MOUSE	Prkcd	Protein kinase C delta type	18753	0.733925	19.0575	3.23273	0.00196777	0.0276982	-1.60883	up	**	0.527823	19.0575	2.42448	0.0182659	0.310282	-3.29342	ns	ns	0.206102	19.0575	0.917219	0.36259	0.590278	-5.94495	ns	ns	0.653154	19.0575	2.80209	0.00676999	0.444194	-2.3738	ns	ns	0.491069	19.0575	2.10357	0.0394888	0.998288	-3.67574	ns	ns	0.162086	19.0575	0.652195	0.516692
Q9EPK2	Q9EPK2	XRP2_MOUSE	Rp2	Protein XRP2	19889	0.58097	18.7233	3.22875	0.00199129	0.0279082	-1.61002	ns	ns	0.0555458	18.7233	0.319482	0.750437	0.952848	-5.87853	ns	ns	0.525424	18.7233	2.92934	0.00475131	0.0502957	-2.38699	ns	ns	0.221885	18.7233	1.1963	0.236146	0.856562	-4.98611	ns	ns	-0.357683	18.7233	-1.90936	0.0608559	0.998288	-3.94626	ns	ns	0.579568	18.7233	2.89712	0.00520162
Q9CXW2	Q9CXW2	RT22_MOUSE	Mrps22	28S ribosomal protein S22, mitochondrial	64655	-0.245431	21.8457	-3.23691	0.00194331	0.0276538	-1.61011	ns	ns	-0.0467137	21.8457	-0.635432	0.52749	0.884147	-5.76348	ns	ns	-0.198717	21.8457	-2.63808	0.0105331	0.0786525	-3.12177	ns	ns	-0.164728	21.8457	-2.06795	0.0428336	0.683178	-3.79838	ns	ns	-0.0430037	21.8457	-0.54504	0.587686	0.998288	-5.16579	ns	ns	-0.121724	21.8457	-1.42836	0.158218
Q9D1P2	Q9D1P2	KAT8_MOUSE	Kat8	Histone acetyltransferase KAT8	67773	-0.410157	18.8086	-3.24079	0.00192087	0.0275155	-1.61097	ns	ns	-0.296858	18.8086	-2.40174	0.0193348	0.314448	-3.35053	ns	ns	-0.1133	18.8086	-0.901278	0.370937	0.59648	-5.98927	ns	ns	-0.216975	18.8086	-1.63079	0.108016	0.774494	-4.48092	ns	ns	-0.271807	18.8086	-2.04754	0.044858	0.998288	-3.75552	ns	ns	0.0548319	18.8086	0.384635	0.701827
Q9DB26	Q9DB26	PHYD1_MOUSE	Phyhd1	Phytanoyl-CoA dioxygenase domain-containing protein 1	227696	-0.371684	22.3358	-3.23921	0.00193001	0.027525	-1.61118	ns	ns	-0.183113	22.3358	-1.62614	0.109004	0.572227	-4.72625	ns	ns	-0.188571	22.3358	-1.64669	0.104693	0.291767	-5.06805	ns	ns	-0.081296	22.3358	-0.655978	0.514271	0.92364	-5.41802	ns	ns	-0.0688624	22.3358	-0.569841	0.570849	0.998288	-5.1545	ns	ns	-0.0124336	22.3358	-0.0935618	0.92576
Q8BYK6	Q8BYK6	YTHD3_MOUSE	Ythdf3	YTH domain-containing family protein 3	229096	-0.181884	21.6301	-3.23304	0.00196594	0.0276982	-1.61433	ns	ns	-0.167602	21.6301	-3.01167	0.00375953	0.163237	-1.94622	ns	ns	-0.0142823	21.6301	-0.256831	0.798162	0.900546	-6.3348	ns	ns	-0.100257	21.6301	-1.60828	0.112867	0.78331	-4.46756	ns	ns	-0.0833378	21.6301	-1.37287	0.17475	0.998288	-4.56132	ns	ns	-0.0169189	21.6301	-0.252061	0.801829
Q8K1A6	Q8K1A6	C2D1A_MOUSE	Cc2d1a	Coiled-coil and C2 domain-containing protein 1A	212139	0.415256	19.2226	3.23449	0.00195741	0.0276982	-1.62292	ns	ns	-0.120155	19.2226	-0.951965	0.34482	0.800281	-5.5235	ns	ns	0.535412	19.2226	4.18133	9.28739e-05	0.00460045	1.19588	ns	ns	0.197812	19.2226	1.43332	0.156802	0.825215	-4.71979	ns	ns	0.081204	19.2226	0.595727	0.553531	0.998288	-5.13664	ns	ns	0.116608	19.2226	0.783547	0.436296
Q8BLY2	Q8BLY2	SYTC2_MOUSE	Tarsl2	Threonine--tRNA ligase 2, cytoplasmic	272396	-0.409523	19.3461	-3.23182	0.00197314	0.0277137	-1.62744	ns	ns	-0.161585	19.3461	-1.29654	0.199605	0.700201	-5.16041	ns	ns	-0.247937	19.3461	-1.95807	0.0547353	0.20354	-4.53656	ns	ns	-0.0254129	19.3461	-0.19184	0.848496	0.978007	-5.61419	ns	ns	-0.0951501	19.3461	-0.710033	0.480352	0.998288	-5.08092	ns	ns	0.0697372	19.3461	0.487417	0.627686
Q8R1X6	Q8R1X6	SPART_MOUSE	Spart	Spartin	229285	-0.31125	20.4455	-3.22723	0.00200037	0.027975	-1.63403	ns	ns	-0.0443316	20.4455	-0.464825	0.643689	0.919728	-5.83073	ns	ns	-0.266918	20.4455	-2.81671	0.00650325	0.0609278	-2.69965	ns	ns	0.0372728	20.4455	0.367433	0.71455	0.956542	-5.55805	ns	ns	-0.0542072	20.4455	-0.533852	0.595357	0.998288	-5.15989	ns	ns	0.09148	20.4455	0.854548	0.396099
Q62245	Q62245	SOS1_MOUSE	Sos1	Son of sevenless homolog 1	20662	-0.337142	19.1151	-3.2166	0.00206479	0.0288138	-1.6594	ns	ns	-0.0589469	19.1151	-0.583967	0.561366	0.894443	-5.7914	ns	ns	-0.278195	19.1151	-2.66372	0.00984041	0.0757466	-3.05285	ns	ns	0.0229324	19.1151	0.21268	0.832276	0.975456	-5.61256	ns	ns	-0.0899824	19.1151	-0.833433	0.407807	0.998288	-5.01784	ns	ns	0.112915	19.1151	0.977876	0.331945
O35711	O35711	LIPB2_MOUSE	Ppfibp2	Liprin-beta-2	19024	0.256288	19.6889	3.21462	0.00207701	0.0289221	-1.6669	ns	ns	0.0781726	19.6889	0.992734	0.324707	0.788822	-5.46985	ns	ns	0.178115	19.6889	2.24629	0.0282659	0.138192	-3.97493	ns	ns	-0.00207465	19.6889	-0.0248944	0.980219	0.998995	-5.62117	ns	ns	-0.0330781	19.6889	-0.390807	0.697283	0.998288	-5.20209	ns	ns	0.0310034	19.6889	0.345704	0.730738
Q9JHI7	Q9JHI7	EXOS9_MOUSE	Exosc9	Exosome complex component RRP45	50911	-0.216234	20.5203	-3.21043	0.00210308	0.0291601	-1.67112	ns	ns	-0.114412	20.5203	-1.72272	0.0899364	0.525658	-4.55666	ns	ns	-0.101821	20.5203	-1.54796	0.126733	0.325842	-5.21297	ns	ns	-0.103448	20.5203	-1.45523	0.150662	0.815612	-4.68874	ns	ns	-0.130525	20.5203	-1.82008	0.0735863	0.998288	-4.06132	ns	ns	0.0270769	20.5203	0.358355	0.721298
Q8BHC7	Q8BHC7	RHBL4_MOUSE	Rhbdd1	Rhomboid-related protein 4	76867	-0.509889	19.7224	-3.21067	0.00210163	0.0291601	-1.67631	ns	ns	-0.0118022	19.7224	-0.0765706	0.939212	0.988039	-5.94388	ns	ns	-0.498087	19.7224	-3.18742	0.00225192	0.0321269	-1.74117	ns	ns	-0.39037	19.7224	-2.36777	0.0210365	0.571155	-3.25958	ns	ns	-0.206729	19.7224	-1.2022	0.233868	0.998288	-4.71761	ns	ns	-0.183641	19.7224	-1.01207	0.315448
P51954	P51954	NEK1_MOUSE	Nek1	Serine/threonine-protein kinase Nek1	18004	-0.571551	17.4675	-3.20485	0.00213832	0.0293974	-1.67866	ns	ns	-0.212385	17.4675	-1.22349	0.225784	0.721001	-5.22714	ns	ns	-0.359166	17.4675	-2.04952	0.0446574	0.181794	-4.35395	ns	ns	-0.427348	17.4675	-2.27338	0.0264862	0.603048	-3.42662	ns	ns	-0.523696	17.4675	-2.82187	0.00641141	0.819987	-2.509	ns	ns	0.0963478	17.4675	0.48509	0.629326
P49443	P49443	PPM1A_MOUSE	Ppm1a	Protein phosphatase 1A	19042	-0.205135	22.9981	-3.2082	0.00211714	0.029238	-1.6802	ns	ns	-0.0613341	22.9981	-0.983863	0.329016	0.79026	-5.48407	ns	ns	-0.143801	22.9981	-2.2833	0.0258599	0.130283	-3.9018	ns	ns	0.00320161	22.9981	0.047521	0.962251	0.996213	-5.6083	ns	ns	-0.0503678	22.9981	-0.754109	0.453645	0.998288	-5.0543	ns	ns	0.0535694	22.9981	0.749387	0.456464
Q9DBY8	Q9DBY8	NVL_MOUSE	Nvl	Nuclear valosin-containing protein-like	67459	-0.297512	19.183	-3.20693	0.00212515	0.0292783	-1.68759	ns	ns	-0.2115	19.183	-2.29987	0.0248432	0.335541	-3.53601	ns	ns	-0.0860116	19.183	-0.921356	0.360444	0.588556	-5.93804	ns	ns	-0.335235	19.183	-3.46064	0.000982251	0.318668	-0.830471	ns	ns	-0.139158	19.183	-1.3744	0.174277	0.998288	-4.55717	ns	ns	-0.196077	19.183	-1.82137	0.0733869
Q80UP5	Q80UP5	AN13A_MOUSE	Ankrd13a	Ankyrin repeat domain-containing protein 13A	68420	0.548517	17.6587	3.19795	0.00218265	0.0296922	-1.69154	ns	ns	0.0809367	17.6587	0.500178	0.618724	0.910182	-5.82834	ns	ns	0.46758	17.6587	2.73813	0.00805918	0.0681826	-2.85646	ns	ns	0.484258	17.6587	2.79369	0.00692772	0.444194	-2.392	ns	ns	0.384783	17.6587	2.18897	0.0323822	0.998288	-3.55197	ns	ns	0.0994756	17.6587	0.529626	0.598267
Q8K0D2	Q8K0D2	HABP2_MOUSE	Habp2	Hyaluronan-binding protein 2	226243	-0.484802	18.0038	-3.20169	0.00215847	0.0296117	-1.69522	ns	ns	-0.143117	18.0038	-0.966198	0.337707	0.795144	-5.49397	ns	ns	-0.341685	18.0038	-2.24115	0.0286148	0.1391	-3.96729	ns	ns	-0.184532	18.0038	-1.18568	0.240285	0.857856	-5.01184	ns	ns	-0.272423	18.0038	-1.73026	0.0885706	0.998288	-4.17592	ns	ns	0.0878917	18.0038	0.523937	0.602195
Q9Z0J0	Q9Z0J0	NPC2_MOUSE	Npc2	NPC intracellular cholesterol transporter 2	67963	0.382832	24.4465	3.19383	0.0022095	0.0299321	-1.69609	ns	ns	0.0489408	24.4465	0.413859	0.680409	0.934455	-5.81554	ns	ns	0.333891	24.4465	2.71843	0.00849964	0.0694732	-2.87512	ns	ns	0.0301546	24.4465	0.233387	0.816231	0.972192	-5.5367	ns	ns	0.114448	24.4465	0.923715	0.359224	0.998288	-4.93566	ns	ns	-0.0842936	24.4465	-0.606171	0.546619
Q9WUM5	Q9WUM5	SUCA_MOUSE	Suclg1	Succinate--CoA ligase [ADP/GDP-forming] subunit alpha, mitochondrial	56451	-0.205207	26.8269	-3.2081	0.00211771	0.029238	-1.69627	ns	ns	0.0355064	26.8269	0.561378	0.576568	0.90124	-5.79801	ns	ns	-0.240714	26.8269	-3.7502	0.000391508	0.0111916	-0.137759	ns	ns	-0.117406	26.8269	-1.71814	0.0907727	0.761862	-4.34576	ns	ns	0.023496	26.8269	0.348309	0.728791	0.998288	-5.2308	ns	ns	-0.140902	26.8269	-1.91961	0.0595218
Q9JJZ6	Q9JJZ6	KLF13_MOUSE	Klf13	Krueppel-like factor 13	50794	0.695314	17.9216	3.1993	0.00217387	0.0296349	-1.70845	up	**	0.0479233	17.9216	0.228502	0.82001	0.966608	-5.92923	ns	ns	0.647391	17.9216	3.00887	0.00378986	0.0447275	-2.20892	up	**	0.411726	17.9216	1.74751	0.0855115	0.757004	-4.28697	ns	ns	0.01683	17.9216	0.0727809	0.942215	0.998288	-5.25561	ns	ns	0.394896	17.9216	1.544	0.12769
Q6XVG2	Q6XVG2	CP254_MOUSE	Cyp2c54	Cytochrome P450 2C54	404195	0.78528	24.8205	3.20001	0.00217369	0.0296349	-1.71062	up	**	0.195494	24.8205	0.816041	0.417623	0.837294	-5.63304	ns	ns	0.589786	24.8205	2.42995	0.0180312	0.106271	-3.59494	ns	ns	0.529356	24.8205	2.03842	0.0458099	0.686513	-3.84502	ns	ns	0.207331	24.8205	0.809712	0.421225	0.998288	-5.029	ns	ns	0.322025	24.8205	1.16728	0.247598
Q9JK38	Q9JK38	GNA1_MOUSE	Gnpnat1	Glucosamine 6-phosphate N-acetyltransferase	54342	-0.324663	23.8789	-3.19998	0.00216952	0.0296349	-1.71099	ns	ns	-0.158082	23.8789	-1.59121	0.116661	0.58599	-4.77164	ns	ns	-0.166581	23.8789	-1.65095	0.103817	0.290624	-5.05604	ns	ns	-0.0643774	23.8789	-0.581569	0.562971	0.934973	-5.44212	ns	ns	-0.118527	23.8789	-1.07854	0.284981	0.998288	-4.82301	ns	ns	0.0541491	23.8789	0.447104	0.656362
Q8VDY9	Q8VDY9	CAAP1_MOUSE	Caap1	Caspase activity and apoptosis inhibitor 1	67770	-0.462211	17.5744	-3.19562	0.0021978	0.0298359	-1.71872	ns	ns	-0.374094	17.5744	-2.59756	0.0117184	0.258641	-2.91027	ns	ns	-0.0881164	17.5744	-0.617452	0.539203	0.733366	-6.186	ns	ns	-0.87213	17.5744	-5.72193	3.28699e-07	0.000710977	5.64386	down	****	-0.0972541	17.5744	-0.628579	0.531939	0.998288	-5.10761	ns	ns	-0.774876	17.5744	-4.75634	1.22182e-05
A2AS89	A2AS89	SPEB_MOUSE	Agmat	Agmatinase, mitochondrial	75986	-0.3605	24.091	-3.19138	0.00222564	0.0300878	-1.72905	ns	ns	0.00623887	24.091	0.056244	0.955329	0.991719	-5.9352	ns	ns	-0.366739	24.091	-3.29615	0.00162623	0.0272677	-1.44519	ns	ns	-0.181606	24.091	-1.45707	0.150156	0.815612	-4.66526	ns	ns	-0.0172672	24.091	-0.140991	0.888335	0.998288	-5.23571	ns	ns	-0.164339	24.091	-1.21667	0.228352
P16406	P16406	AMPE_MOUSE	Enpep	Glutamyl aminopeptidase	13809	-0.306893	22.7071	-3.17079	0.00236556	0.0313943	-1.74122	ns	ns	0.00678231	22.7071	0.0734285	0.941702	0.988301	-5.90079	ns	ns	-0.313675	22.7071	-3.28447	0.00168461	0.0277563	-1.43439	ns	ns	-0.12952	22.7071	-1.33076	0.188154	0.842524	-4.83196	ns	ns	-0.00762304	22.7071	-0.0765992	0.93919	0.998288	-5.23259	ns	ns	-0.121897	22.7071	-1.17134	0.245954
Q6ZPF3	Q6ZPF3	TIAM2_MOUSE	Tiam2	T-lymphoma invasion and metastasis-inducing protein 2	24001	-0.603522	18.3709	-3.18168	0.00229052	0.0308365	-1.74538	down	**	-0.544215	18.3709	-2.94101	0.00459726	0.177569	-2.11939	ns	ns	-0.0593071	18.3709	-0.313289	0.755115	0.875146	-6.29877	ns	ns	-0.450716	18.3709	-2.28105	0.0260007	0.597968	-3.41745	ns	ns	-0.39252	18.3709	-2.00269	0.049598	0.998288	-3.81964	ns	ns	-0.0581954	18.3709	-0.276866	0.782806
P14602	P14602	HSPB1_MOUSE	Hspb1	Heat shock protein beta-1	15507	1.01362	21.9649	3.16111	0.00243883	0.0319064	-1.74553	up	**	0.993618	21.9649	3.18469	0.00227471	0.129181	-1.49608	ns	ns	0.0200068	21.9649	0.0646341	0.948675	0.975432	-6.29415	ns	ns	0.445506	21.9649	1.34743	0.182781	0.842155	-4.77442	ns	ns	0.23826	21.9649	0.728549	0.46904	0.998288	-5.02446	ns	ns	0.207246	21.9649	0.613506	0.541802
O08759	O08759	UBE3A_MOUSE	Ube3a	Ubiquitin-protein ligase E3A	22215	-0.253631	21.3764	-3.18314	0.00228067	0.0307677	-1.75452	ns	ns	-0.0764997	21.3764	-0.967324	0.337149	0.795144	-5.49221	ns	ns	-0.177132	21.3764	-2.20616	0.0310956	0.146423	-4.04877	ns	ns	-0.201022	21.3764	-2.34898	0.022034	0.581215	-3.28844	ns	ns	-0.0801343	21.3764	-0.955865	0.342861	0.998288	-4.92823	ns	ns	-0.120887	21.3764	-1.3174	0.192565
Q922R5	Q922R5	P4R3B_MOUSE	Ppp4r3b	Serine/threonine-protein phosphatase 4 regulatory subunit 3B	104570	0.374707	17.2366	3.17256	0.0023532	0.0313551	-1.75786	ns	ns	0.372362	17.2366	3.17315	0.00234911	0.129181	-1.53329	ns	ns	0.00234517	17.2366	0.0202913	0.983876	0.991864	-6.34874	ns	ns	0.0913185	17.2366	0.726983	0.469979	0.915035	-5.34818	ns	ns	0.0575204	17.2366	0.443746	0.658775	0.998288	-5.14057	ns	ns	0.0337981	17.2366	0.247366	0.805445
Q8BK64	Q8BK64	AHSA1_MOUSE	Ahsa1	Activator of 90 kDa heat shock protein ATPase homolog 1	217737	0.206335	23.534	3.17955	0.00230503	0.0309675	-1.75851	ns	ns	-0.0194379	23.534	-0.300817	0.764563	0.956653	-5.8779	ns	ns	0.225773	23.534	3.47955	0.000926124	0.0186634	-0.919045	ns	ns	0.16966	23.534	2.49246	0.0153786	0.539491	-3.01504	ns	ns	0.147859	23.534	2.11496	0.0384691	0.998288	-3.66419	ns	ns	0.0218011	23.534	0.294279	0.76953
Q9Z1J3	Q9Z1J3	NFS1_MOUSE	Nfs1	Cysteine desulfurase, mitochondrial	18041	-0.224021	22.4098	-3.17849	0.00231225	0.0310003	-1.7624	ns	ns	-0.0029796	22.4098	-0.0432207	0.965665	0.993714	-5.93774	ns	ns	-0.221041	22.4098	-3.16553	0.0024026	0.0331712	-1.79463	ns	ns	-0.0958677	22.4098	-1.30001	0.198419	0.842524	-4.88184	ns	ns	-0.00394928	22.4098	-0.0537553	0.957303	0.998712	-5.26944	ns	ns	-0.0919184	22.4098	-1.17307	0.245267
Q9WVL0	Q9WVL0	MAAI_MOUSE	Gstz1	Maleylacetoacetate isomerase	14874	-0.244721	27.4798	-3.16908	0.00237751	0.0314851	-1.77297	ns	ns	-0.107072	27.4798	-1.40951	0.163694	0.658393	-4.99198	ns	ns	-0.137649	27.4798	-1.82227	0.0732489	0.239091	-4.7639	ns	ns	0.00178738	27.4798	0.0221771	0.982378	0.999562	-5.60149	ns	ns	0.0155688	27.4798	0.193083	0.847526	0.998288	-5.23956	ns	ns	-0.0137814	27.4798	-0.163165	0.870921
Q3U1F9	Q3U1F9	PHAG1_MOUSE	Pag1	Phosphoprotein associated with glycosphingolipid-enriched microdomains 1	94212	0.425001	18.2868	3.17533	0.00233395	0.0312268	-1.77731	ns	ns	0.00905362	18.2868	0.0672802	0.946576	0.98974	-5.9196	ns	ns	0.415948	18.2868	3.06991	0.00317836	0.0398609	-2.03915	ns	ns	0.0880074	18.2868	0.628178	0.5322	0.927781	-5.45166	ns	ns	0.229189	18.2868	1.6333	0.107486	0.998288	-4.2935	ns	ns	-0.141182	18.2868	-0.945338	0.348165
P83917	P83917	CBX1_MOUSE	Cbx1	Chromobox protein homolog 1	12412	0.460238	21.6431	3.17342	0.00234722	0.0313398	-1.77819	ns	ns	0.402679	21.6431	2.85872	0.00578981	0.196702	-2.32439	ns	ns	0.057559	21.6431	0.4005	0.690168	0.835498	-6.29003	ns	ns	0.28989	21.6431	1.86288	0.0672292	0.726347	-4.11943	ns	ns	0.482756	21.6431	3.19385	0.00220934	0.597351	-1.78397	ns	ns	-0.192866	21.6431	-1.16344	0.249119
Q8VDG3	Q8VDG3	PARN_MOUSE	Parn	Poly(A)-specific ribonuclease PARN	74108	-0.251627	19.9973	-3.16609	0.00239863	0.0316147	-1.78259	ns	ns	-0.101533	19.9973	-1.29701	0.199443	0.700201	-5.13206	ns	ns	-0.150095	19.9973	-1.94429	0.0564117	0.206613	-4.55805	ns	ns	-0.164285	19.9973	-1.98305	0.0518065	0.704345	-3.93185	ns	ns	-0.22548	19.9973	-2.67536	0.00954002	0.893264	-2.78089	ns	ns	0.0611954	19.9973	0.699436	0.486901
Q9WVL3	Q9WVL3	S12A7_MOUSE	Slc12a7	Solute carrier family 12 member 7	20499	0.263124	20.7118	3.17075	0.00236582	0.0313943	-1.79899	ns	ns	0.0402088	20.7118	0.489739	0.626051	0.914275	-5.83572	ns	ns	0.222915	20.7118	2.69967	0.00893939	0.0714216	-2.98682	ns	ns	0.106941	20.7118	1.21885	0.227527	0.856562	-4.97843	ns	ns	0.000931432	20.7118	0.0105719	0.991599	0.99995	-5.27378	ns	ns	0.10601	20.7118	1.12526	0.264827
Q91XB0	Q91XB0	TREX1_MOUSE	Trex1	Three-prime repair exonuclease 1	22040	0.896098	19.5851	3.16384	0.00241757	0.0317563	-1.79914	up	**	0.0794031	19.5851	0.288822	0.773686	0.957726	-5.90176	ns	ns	0.816695	19.5851	2.9153	0.00494759	0.0514113	-2.44306	up	*	0.786914	19.5851	2.58579	0.0120925	0.520709	-2.82568	ns	ns	0.249175	19.5851	0.830135	0.409665	0.998288	-5.00001	ns	ns	0.537739	19.5851	1.63805	0.106505
Q9WVK4	Q9WVK4	EHD1_MOUSE	Ehd1	EH domain-containing protein 1	13660	0.270132	22.5247	3.15929	0.00244726	0.0319522	-1.80262	ns	ns	0.0631303	22.5247	0.76271	0.448535	0.851939	-5.65918	ns	ns	0.207001	22.5247	2.43449	0.0178122	0.105782	-3.5616	ns	ns	0.0994032	22.5247	1.08753	0.281021	0.865393	-5.07301	ns	ns	0.157816	22.5247	1.74187	0.0865025	0.998288	-4.15773	ns	ns	-0.0584125	22.5247	-0.588576	0.558289
Q64282	Q64282	IFIT1_MOUSE	Ifit1	Interferon-induced protein with tetratricopeptide repeats 1	15957	1.84373	20.2071	3.16878	0.00238428	0.0315104	-1.80278	up	**	-0.211312	20.2071	-0.370272	0.712451	0.94311	-5.88862	ns	ns	2.05504	20.2071	3.56543	0.00070944	0.0157118	-0.692304	up	**	1.44689	20.2071	2.3652	0.0211861	0.572819	-3.26615	ns	ns	0.0635866	20.2071	0.102143	0.918975	0.998288	-5.26125	ns	ns	1.38331	20.2071	2.08485	0.0412374
Q80U38	Q80U38	KHNYN_MOUSE	Khnyn	Protein KHNYN	219094	-0.455891	18.8111	-3.16562	0.00240191	0.0316147	-1.80558	ns	ns	-0.267678	18.8111	-1.87509	0.0655025	0.487438	-4.32199	ns	ns	-0.188214	18.8111	-1.30514	0.196678	0.419403	-5.53925	ns	ns	-0.351258	18.8111	-2.32221	0.023528	0.581842	-3.34562	ns	ns	-0.154126	18.8111	-1.00914	0.316836	0.998288	-4.88852	ns	ns	-0.197132	18.8111	-1.20913	0.231215
Q8BXQ2	Q8BXQ2	PIGT_MOUSE	Pigt	GPI transamidase component PIG-T	78928	0.361731	20.0019	3.15696	0.00246406	0.0320427	-1.81278	ns	ns	0.0358285	20.0019	0.313757	0.754761	0.954497	-5.86502	ns	ns	0.325902	20.0019	2.86278	0.00572479	0.0561736	-2.56636	ns	ns	0.28429	20.0019	2.29008	0.0254393	0.594674	-3.39154	ns	ns	0.133849	20.0019	1.11524	0.269064	0.998288	-4.8005	ns	ns	0.150441	20.0019	1.15202	0.253748
O35143	O35143	ATIF1_MOUSE	ATP5IF1	ATPase inhibitor, mitochondrial	11983	1.07267	22.0848	3.15264	0.00250044	0.0323859	-1.81378	up	**	0.192581	22.0848	0.559915	0.577569	0.901453	-5.73538	ns	ns	0.880085	22.0848	2.51314	0.0145992	0.0941776	-3.35256	up	*	0.34793	22.0848	0.958969	0.341326	0.878704	-5.17923	ns	ns	0.723442	22.0848	2.02923	0.0467652	0.998288	-3.78476	ns	ns	-0.375512	22.0848	-0.962923	0.339354
O08785	O08785	CLOCK_MOUSE	Clock	Circadian locomoter output cycles protein kaput	12753	-0.409503	18.409	-3.16075	0.00243673	0.0319064	-1.81848	ns	ns	-0.184086	18.409	-1.45732	0.150085	0.641216	-4.96347	ns	ns	-0.225416	18.409	-1.74659	0.0856732	0.260269	-4.90422	ns	ns	0.0398641	18.409	0.289199	0.773396	0.965175	-5.57749	ns	ns	-0.120679	18.409	-0.893193	0.375215	0.998288	-4.9796	ns	ns	0.160543	18.409	1.08993	0.279972
Q91XE8	Q91XE8	TM205_MOUSE	Tmem205	Transmembrane protein 205	235043	0.265857	25.5726	3.15697	0.002464	0.0320427	-1.81852	ns	ns	0.0454499	25.5726	0.554211	0.581432	0.901748	-5.79561	ns	ns	0.220407	25.5726	2.63486	0.0106232	0.0790525	-3.1214	ns	ns	0.118017	25.5726	1.35226	0.181215	0.840739	-4.82734	ns	ns	0.014392	25.5726	0.161404	0.872301	0.998288	-5.24765	ns	ns	0.103625	25.5726	1.09463	0.277921
Q9DCS3	Q9DCS3	MECR_MOUSE	Mecr	Enoyl-[acyl-carrier-protein] reductase, mitochondrial	26922	-0.182445	22.9658	-3.14486	0.00255347	0.0326814	-1.81937	ns	ns	-0.0500995	22.9658	-0.879075	0.382763	0.8204	-5.52872	ns	ns	-0.132345	22.9658	-2.28777	0.025582	0.12952	-3.84562	ns	ns	-0.089029	22.9658	-1.4845	0.142754	0.806518	-4.6401	ns	ns	-0.0238616	22.9658	-0.398921	0.691325	0.998288	-5.18423	ns	ns	-0.0651674	22.9658	-1.02908	0.30745
P28666	P28666	MUG2_MOUSE	Mug2	Murinoglobulin-2	17837	-0.511963	22.4949	-3.1498	0.0025166	0.0325183	-1.82388	ns	ns	-0.0153145	22.4949	-0.0965594	0.923388	0.986985	-5.91569	ns	ns	-0.496649	22.4949	-3.16359	0.00241638	0.0332906	-1.80195	ns	ns	-0.190589	22.4949	-1.12834	0.263532	0.86231	-5.05021	ns	ns	0.018739	22.4949	0.108835	0.913686	0.998288	-5.23798	ns	ns	-0.209328	22.4949	-1.17154	0.245876
P03899	P03899	NU3M_MOUSE	Mtnd3	NADH-ubiquinone oxidoreductase chain 3	17718	-0.429342	24.5609	-3.15625	0.00246923	0.0320456	-1.82837	ns	ns	0.00868205	24.5609	0.063935	0.949228	0.990698	-5.92635	ns	ns	-0.438024	24.5609	-3.20386	0.00214464	0.0316286	-1.68819	ns	ns	-0.101398	24.5609	-0.71196	0.479166	0.916659	-5.40203	ns	ns	0.00397297	24.5609	0.0273358	0.97828	0.99995	-5.25888	ns	ns	-0.105371	24.5609	-0.682984	0.497167
Q6NT99	Q6NT99	DUS23_MOUSE	Dusp23	Dual specificity protein phosphatase 23	68440	-0.30235	21.5437	-3.13761	0.00260847	0.0330593	-1.84392	ns	ns	-0.182573	21.5437	-1.9758	0.0526423	0.45006	-4.13593	ns	ns	-0.119777	21.5437	-1.24606	0.21744	0.443759	-5.56605	ns	ns	-0.00436637	21.5437	-0.0428294	0.965976	0.996492	-5.57268	ns	ns	-0.16503	21.5437	-1.65232	0.103536	0.998288	-4.26343	ns	ns	0.160664	21.5437	1.46314	0.148491
Q6ZPR6	Q6ZPR6	IBTK_MOUSE	Ibtk	Inhibitor of Bruton tyrosine kinase	108837	-0.343259	20.0207	-3.14785	0.00253111	0.0325293	-1.84486	ns	ns	0.0523465	20.0207	0.497449	0.620636	0.910653	-5.83475	ns	ns	-0.395605	20.0207	-3.66656	0.000512739	0.0130477	-0.383663	ns	ns	-0.0467006	20.0207	-0.409366	0.683685	0.950096	-5.54492	ns	ns	-0.0154175	20.0207	-0.135491	0.892664	0.998288	-5.26335	ns	ns	-0.0312831	20.0207	-0.255622	0.799091
Q9CRB8	Q9CRB8	MTFP1_MOUSE	Mtfp1	Mitochondrial fission process protein 1	67900	-0.526245	22.9571	-3.14925	0.00252068	0.0325183	-1.84509	ns	ns	-0.000516734	22.9571	-0.00317522	0.997477	0.999002	-5.94868	ns	ns	-0.525729	22.9571	-3.1801	0.00230129	0.0324925	-1.76097	ns	ns	-0.18147	22.9571	-1.02929	0.307353	0.872048	-5.15256	ns	ns	0.0253987	22.9571	0.144529	0.885553	0.998288	-5.26089	ns	ns	-0.206869	22.9571	-1.09456	0.277955
P11725	P11725	OTC_MOUSE	Otc	Ornithine carbamoyltransferase, mitochondrial	18416	-0.27895	28.6084	-3.14275	0.00256934	0.0328156	-1.85046	ns	ns	-0.024424	28.6084	-0.278416	0.781621	0.959309	-5.88229	ns	ns	-0.254526	28.6084	-2.87162	0.00558573	0.0554104	-2.5405	ns	ns	0.00322738	28.6084	0.0330352	0.973753	0.997851	-5.56463	ns	ns	-0.0278902	28.6084	-0.295516	0.76859	0.998288	-5.21563	ns	ns	0.0311176	28.6084	0.296676	0.767708
Q80YD1	Q80YD1	SUV3_MOUSE	Supv3l1	ATP-dependent RNA helicase SUPV3L1, mitochondrial	338359	-0.29056	21.11	-3.14779	0.00253156	0.0325293	-1.85222	ns	ns	0.0322682	21.11	0.359595	0.720375	0.945683	-5.89339	ns	ns	-0.322828	21.11	-3.52159	0.000812074	0.0171089	-0.810628	ns	ns	-0.0786658	21.11	-0.818415	0.416262	0.900674	-5.33633	ns	ns	-0.0417461	21.11	-0.426901	0.670934	0.998288	-5.19845	ns	ns	-0.0369196	21.11	-0.353816	0.72468
Q9CR68	Q9CR68	UCRI_MOUSE	Uqcrfs1	Cytochrome b-c1 complex subunit Rieske, mitochondrial	66694	-0.304008	25.9901	-3.14706	0.00253699	0.0325347	-1.85648	ns	ns	0.091138	25.9901	0.952182	0.344711	0.800281	-5.51396	ns	ns	-0.395146	25.9901	-4.11722	0.000115586	0.00539773	0.991536	ns	ns	-0.148438	25.9901	-1.44727	0.152871	0.815772	-4.70869	ns	ns	-0.0597149	25.9901	-0.579876	0.564104	0.998288	-5.13895	ns	ns	-0.0887229	25.9901	-0.805018	0.423893
A2A995	A2A995	FYB2_MOUSE	Fyb2	FYN-binding protein 2	242594	0.517917	17.7552	3.13965	0.0025929	0.0329263	-1.85752	ns	ns	-0.343526	17.7552	-2.09921	0.0398861	0.415442	-3.91077	ns	ns	0.861443	17.7552	5.25673	1.92758e-06	0.000277958	4.8394	up	****	-0.512911	17.7552	-2.88667	0.00535589	0.444194	-2.19284	ns	ns	-0.522588	17.7552	-2.99146	0.00398341	0.733957	-2.20775	ns	ns	0.00967702	17.7552	0.0511043	0.959407
O70451	O70451	MOT2_MOUSE	Slc16a7	Monocarboxylate transporter 2	20503	0.480748	21.5886	3.14146	0.00257913	0.0328156	-1.86789	ns	ns	0.438929	21.5886	2.91366	0.0049657	0.18254	-2.19017	ns	ns	0.0418189	21.5886	0.273624	0.785285	0.891795	-6.33063	ns	ns	0.168209	21.5886	1.04496	0.300107	0.86856	-5.14291	ns	ns	0.286247	21.5886	1.78488	0.0791834	0.998288	-4.1092	ns	ns	-0.118038	21.5886	-0.685687	0.495472
P16332	P16332	MUTA_MOUSE	Mmut	Methylmalonyl-CoA mutase, mitochondrial	17850	-0.28455	24.423	-3.14183	0.0025763	0.0328156	-1.86797	ns	ns	-0.0554925	24.423	-0.617218	0.539356	0.888972	-5.75531	ns	ns	-0.229058	24.423	-2.52096	0.0142957	0.0928593	-3.38459	ns	ns	-0.0955967	24.423	-0.972844	0.33442	0.875726	-5.18384	ns	ns	-0.0462211	24.423	-0.48559	0.628974	0.998288	-5.18384	ns	ns	-0.0493756	24.423	-0.471326	0.639066
P18826	P18826	KPB1_MOUSE	Phka1	Phosphorylase b kinase regulatory subunit alpha, skeletal muscle isoform	18679	-0.425623	19.1895	-3.12555	0.00270243	0.0340506	-1.88605	ns	ns	-0.183171	19.1895	-1.33328	0.187331	0.690676	-5.06392	ns	ns	-0.242452	19.1895	-1.78341	0.0794254	0.25032	-4.80804	ns	ns	-0.115201	19.1895	-0.784149	0.435945	0.907785	-5.30323	ns	ns	-0.223863	19.1895	-1.57537	0.120272	0.998288	-4.35246	ns	ns	0.108662	19.1895	0.708909	0.481044
Q8R3P0	Q8R3P0	ACY2_MOUSE	Aspa	Aspartoacylase	11484	-0.486736	20.9347	-3.1355	0.00262468	0.0332	-1.8893	ns	ns	-0.0340738	20.9347	-0.219375	0.82708	0.970263	-5.91083	ns	ns	-0.452662	20.9347	-2.92001	0.0048778	0.0511949	-2.43975	ns	ns	0.125221	20.9347	0.76672	0.446164	0.907785	-5.369	ns	ns	0.0110524	20.9347	0.0675493	0.946362	0.998288	-5.27338	ns	ns	0.114168	20.9347	0.658478	0.512675
P16330	P16330	CN37_MOUSE	Cnp	2',3'-cyclic-nucleotide 3'-phosphodiesterase	12799	0.322096	20.8004	3.13054	0.00266316	0.0336211	-1.89694	ns	ns	0.0664222	20.8004	0.656841	0.513719	0.877407	-5.73922	ns	ns	0.255674	20.8004	2.47756	0.0159737	0.0994611	-3.4805	ns	ns	0.147803	20.8004	1.37131	0.175233	0.837081	-4.80562	ns	ns	0.21618	20.8004	1.96294	0.0541535	0.998288	-3.87456	ns	ns	-0.0683771	20.8004	-0.579243	0.564529
Q91ZR1	Q91ZR1	RAB4B_MOUSE	Rab4b	Ras-related protein Rab-4B	19342	0.298684	20.0181	3.12361	0.00271783	0.0341783	-1.90554	ns	ns	0.0410451	20.0181	0.435106	0.665	0.927489	-5.83697	ns	ns	0.257639	20.0181	2.77359	0.00731908	0.064705	-2.80652	ns	ns	0.0664653	20.0181	0.651758	0.516971	0.92364	-5.41155	ns	ns	0.0996426	20.0181	0.979274	0.331259	0.998288	-4.89912	ns	ns	-0.0331773	20.0181	-0.307935	0.759167
P23780	P23780	BGAL_MOUSE	Glb1	Beta-galactosidase	12091	0.380582	22.1916	3.11785	0.00276404	0.0346922	-1.91697	ns	ns	0.287009	22.1916	2.40174	0.019335	0.314448	-3.32926	ns	ns	0.0935737	22.1916	0.790312	0.432365	0.651471	-6.07012	ns	ns	0.174488	22.1916	1.36857	0.176085	0.837081	-4.79791	ns	ns	-0.0474329	22.1916	-0.367764	0.714305	0.998288	-5.20282	ns	ns	0.221921	22.1916	1.64831	0.10436
Q99KE1	Q99KE1	MAOM_MOUSE	Me2	NAD-dependent malic enzyme, mitochondrial	107029	0.935544	20.1844	3.10979	0.00283524	0.0354002	-1.94175	up	**	0.177002	20.1844	0.60904	0.544739	0.891336	-5.76852	ns	ns	0.758543	20.1844	2.55133	0.0132309	0.0891115	-3.31426	up	*	0.391434	20.1844	1.22683	0.224557	0.856562	-4.94709	ns	ns	0.321019	20.1844	1.02457	0.309574	0.998288	-4.87623	ns	ns	0.0704149	20.1844	0.206746	0.836891
Q9R1Q9	Q9R1Q9	VAS1_MOUSE	Atp6ap1	V-type proton ATPase subunit S1	54411	0.464077	21.0042	3.10529	0.00286741	0.0355088	-1.94208	ns	ns	0.256528	21.0042	1.77679	0.0805189	0.513219	-4.47631	ns	ns	0.207549	21.0042	1.40624	0.164656	0.378616	-5.38919	ns	ns	0.122827	21.0042	0.801741	0.425772	0.905744	-5.33435	ns	ns	0.16378	21.0042	1.06718	0.290037	0.998288	-4.84307	ns	ns	-0.0409536	21.0042	-0.252908	0.801178
Q60823	Q60823	AKT2_MOUSE	Akt2	RAC-beta serine/threonine-protein kinase	11652	-0.27464	20.5109	-3.11391	0.00279608	0.0350266	-1.94266	ns	ns	-0.190553	20.5109	-2.19161	0.0321814	0.381721	-3.75646	ns	ns	-0.0840863	20.5109	-0.950097	0.345761	0.57485	-5.92316	ns	ns	-0.0755792	20.5109	-0.822513	0.413944	0.898957	-5.33346	ns	ns	-0.027607	20.5109	-0.299574	0.765506	0.998288	-5.24353	ns	ns	-0.0479721	20.5109	-0.487404	0.627695
Q93092	Q93092	TALDO_MOUSE	Taldo1	Transaldolase	21351	0.260734	25.5766	3.10636	0.00285848	0.0355088	-1.95031	ns	ns	0.0516801	25.5766	0.629487	0.531348	0.884962	-5.74629	ns	ns	0.209054	25.5766	2.51289	0.0145951	0.0941776	-3.39901	ns	ns	0.13171	25.5766	1.50959	0.136239	0.798005	-4.63085	ns	ns	0.0318857	25.5766	0.356141	0.722947	0.998288	-5.20228	ns	ns	0.0998244	25.5766	1.05349	0.296213
Q64514	Q64514	TPP2_MOUSE	Tpp2	Tripeptidyl-peptidase 2	22019	-0.281431	23.1755	-3.10897	0.00283682	0.0354002	-1.95081	ns	ns	-0.122803	23.1755	-1.39516	0.167957	0.664151	-5.0407	ns	ns	-0.158628	23.1755	-1.7472	0.0855654	0.260191	-4.89041	ns	ns	-0.048282	23.1755	-0.517651	0.606548	0.93747	-5.51683	ns	ns	-0.0654855	23.1755	-0.700665	0.48614	0.998288	-5.09584	ns	ns	0.0172035	23.1755	0.172097	0.863923
Q9CQN7	Q9CQN7	RM41_MOUSE	Mrpl41	39S ribosomal protein L41, mitochondrial	107733	-0.3035	21.4611	-3.10761	0.00284811	0.0354729	-1.95643	ns	ns	-0.0420988	21.4611	-0.438921	0.662248	0.926009	-5.85078	ns	ns	-0.261402	21.4611	-2.69922	0.00895017	0.0714216	-2.9788	ns	ns	-0.112798	21.4611	-1.10383	0.273943	0.86231	-5.0906	ns	ns	-0.00337919	21.4611	-0.0328115	0.973931	0.99995	-5.26714	ns	ns	-0.109418	21.4611	-0.999564	0.321416
Q64378	Q64378	FKBP5_MOUSE	Fkbp5	Peptidyl-prolyl cis-trans isomerase FKBP5	14229	0.491747	21.4697	3.10558	0.00286499	0.0355088	-1.96298	ns	ns	0.149507	21.4697	0.967088	0.337266	0.795144	-5.50902	ns	ns	0.34224	21.4697	2.18654	0.0325679	0.149669	-4.10629	ns	ns	0.0951876	21.4697	0.575689	0.566914	0.935436	-5.48144	ns	ns	0.589411	21.4697	3.51995	0.000816253	0.451138	-1.1303	ns	ns	-0.494223	21.4697	-2.7781	0.00722942
P23591	P23591	FCL_MOUSE	Tsta3	GDP-L-fucose synthase	22122	-0.21155	22.6949	-3.09555	0.00295003	0.0361866	-1.96351	ns	ns	-0.110898	22.6949	-1.61576	0.111235	0.580227	-4.68861	ns	ns	-0.100652	22.6949	-1.47168	0.146178	0.354333	-5.28194	ns	ns	-0.0929428	22.6949	-1.30955	0.195193	0.842524	-4.85738	ns	ns	-0.0426486	22.6949	-0.596195	0.553221	0.998288	-5.11579	ns	ns	-0.0502941	22.6949	-0.671817	0.504202
Q9CR48	Q9CR48	DRAM2_MOUSE	Dram2	DNA damage-regulated autophagy modulator protein 2	67171	0.706836	19.002	3.09621	0.00294442	0.0361862	-1.96357	up	**	0.359951	19.002	1.61122	0.112223	0.581581	-4.71654	ns	ns	0.346885	19.002	1.56234	0.12331	0.322295	-5.17952	ns	ns	0.363372	19.002	1.43865	0.15529	0.822912	-4.66977	ns	ns	-0.103323	19.002	-0.410393	0.682935	0.998288	-5.15072	ns	ns	0.466696	19.002	1.69297	0.0954925
P17918	P17918	PCNA_MOUSE	Pcna	Proliferating cell nuclear antigen	18538	0.500468	20.946	3.09774	0.0029313	0.0360933	-1.97011	ns	ns	0.158557	20.946	1.01554	0.313806	0.780708	-5.45628	ns	ns	0.341911	20.946	2.14365	0.0360005	0.159677	-4.1761	ns	ns	0.331144	20.946	1.92933	0.0582807	0.716095	-4.01405	ns	ns	0.155642	20.946	0.92973	0.356125	0.998288	-4.94556	ns	ns	0.175502	20.946	0.963259	0.339168
Q9QZ06	Q9QZ06	TOLIP_MOUSE	Tollip	Toll-interacting protein	54473	-0.255358	20.8248	-3.10131	0.00290096	0.0358559	-1.97025	ns	ns	-0.110419	20.8248	-1.37268	0.174808	0.674326	-5.06454	ns	ns	-0.144939	20.8248	-1.77696	0.0804916	0.25208	-4.85117	ns	ns	-0.20103	20.8248	-2.22761	0.0295535	0.61495	-3.50486	ns	ns	-0.0795821	20.8248	-0.917517	0.362435	0.998288	-4.95228	ns	ns	-0.121448	20.8248	-1.26044	0.212245
Q69Z37	Q69Z37	SAM9L_MOUSE	Samd9l	Sterile alpha motif domain-containing protein 9-like	209086	0.841974	19.6753	3.09832	0.00292978	0.0360933	-1.97528	up	**	0.120914	19.6753	0.453855	0.651527	0.922739	-5.83769	ns	ns	0.72106	19.6753	2.68328	0.00934717	0.0732533	-3.01209	up	*	0.503728	19.6753	1.77937	0.0801079	0.733173	-4.25804	ns	ns	-0.0348564	19.6753	-0.121158	0.90396	0.998288	-5.25244	ns	ns	0.538584	19.6753	1.77071	0.0815519
Q7TMF3	Q7TMF3	NDUAC_MOUSE	Ndufa12	NADH dehydrogenase [ubiquinone] 1 alpha subcomplex subunit 12	66414	-0.282022	24.4735	-3.0931	0.00297122	0.0363778	-1.99717	ns	ns	0.0643327	24.4735	0.719206	0.474722	0.864611	-5.70205	ns	ns	-0.346355	24.4735	-3.8313	0.00030049	0.0094197	0.105066	ns	ns	0.0143725	24.4735	0.142026	0.887521	0.985476	-5.56794	ns	ns	-0.0584222	24.4735	-0.593846	0.55478	0.998288	-5.12258	ns	ns	0.0727947	24.4735	0.663475	0.509491
P97821	P97821	CATC_MOUSE	Ctsc	Dipeptidyl peptidase 1	13032	0.913003	24.2277	3.08848	0.00301686	0.0367817	-2.00392	up	**	0.37075	24.2277	1.29268	0.200952	0.701495	-5.16676	ns	ns	0.542253	24.2277	1.84805	0.0694008	0.231538	-4.72736	ns	ns	0.350453	24.2277	1.10327	0.274206	0.86231	-5.06751	ns	ns	0.269205	24.2277	0.87466	0.385159	0.998288	-4.98644	ns	ns	0.0812473	24.2277	0.239849	0.811244
Q8CAK1	Q8CAK1	CAF17_MOUSE	Iba57	Putative transferase CAF17 homolog, mitochondrial	216792	-0.316001	21.2764	-3.09193	0.00298137	0.0364333	-2.0048	ns	ns	-0.0616643	21.2764	-0.608642	0.544991	0.891336	-5.76747	ns	ns	-0.254336	21.2764	-2.4859	0.0156383	0.0982349	-3.46994	ns	ns	-0.0610102	21.2764	-0.567535	0.572405	0.935436	-5.48632	ns	ns	-0.1497	21.2764	-1.37924	0.172786	0.998288	-4.56749	ns	ns	0.0886895	21.2764	0.764851	0.447268
O70570	O70570	PIGR_MOUSE	Pigr	Polymeric immunoglobulin receptor	18703	-0.643899	23.204	-3.08776	0.00302121	0.0367817	-2.01108	down	**	-0.0454176	23.204	-0.221841	0.825171	0.96896	-5.92098	ns	ns	-0.598481	23.204	-2.9198	0.00488533	0.0511949	-2.44701	down	*	-0.297039	23.204	-1.35232	0.181213	0.840739	-4.82444	ns	ns	-0.142872	23.204	-0.649472	0.518445	0.998288	-5.11099	ns	ns	-0.154167	23.204	-0.660169	0.511604
Q60710	Q60710	SAMH1_MOUSE	Samhd1	Deoxynucleoside triphosphate triphosphohydrolase SAMHD1	56045	0.627817	22.7927	3.07895	0.00309783	0.0373639	-2.01624	up	**	0.0194189	22.7927	0.0994715	0.921086	0.986985	-5.93963	ns	ns	0.608398	22.7927	3.00953	0.0037847	0.0447275	-2.19355	up	**	0.241648	22.7927	1.13058	0.262603	0.86231	-5.04686	ns	ns	0.211111	22.7927	0.989943	0.326065	0.998288	-4.89506	ns	ns	0.0305368	22.7927	0.132028	0.895391
Q62393	Q62393	TPD52_MOUSE	Tpd52	Tumor protein D52	21985	0.40657	21.5852	3.0811	0.00307679	0.0372486	-2.01792	ns	ns	0.0663557	21.5852	0.519615	0.605187	0.907975	-5.81691	ns	ns	0.340214	21.5852	2.59653	0.0117502	0.084065	-3.20881	ns	ns	0.244315	21.5852	1.68548	0.0969339	0.767645	-4.36495	ns	ns	0.0773764	21.5852	0.559272	0.577996	0.998288	-5.14629	ns	ns	0.166939	21.5852	1.07465	0.286704
Q8BVA5	Q8BVA5	LDAH_MOUSE	Ldah	Lipid droplet-associated hydrolase	68832	-0.330868	22.9961	-3.08452	0.00304632	0.0370179	-2.02788	ns	ns	-0.0728239	22.9961	-0.690958	0.492177	0.867305	-5.72972	ns	ns	-0.258044	22.9961	-2.4241	0.0182832	0.107076	-3.61716	ns	ns	-0.112618	22.9961	-0.988745	0.32664	0.874118	-5.19542	ns	ns	-0.0923372	22.9961	-0.816139	0.417552	0.998288	-5.02802	ns	ns	-0.0202807	22.9961	-0.16641	0.868377
Q922Q2	Q922Q2	RIOK1_MOUSE	Riok1	Serine/threonine-protein kinase RIO1	71340	0.578151	17.8081	3.08348	0.00305552	0.0370603	-2.02816	ns	ns	-0.250805	17.8081	-1.35452	0.180496	0.681418	-5.09112	ns	ns	0.828956	17.8081	4.49564	3.1076e-05	0.00210501	2.21246	up	***	0.256771	17.8081	1.29802	0.199098	0.842524	-4.89138	ns	ns	0.0481027	17.8081	0.24121	0.81019	0.998288	-5.24784	ns	ns	0.208669	17.8081	0.988829	0.326599
Q9CYI4	Q9CYI4	LUC7L_MOUSE	Luc7l	Putative RNA-binding protein Luc7-like 1	66978	-0.313072	19.8079	-3.07649	0.00311828	0.0374714	-2.03234	ns	ns	-0.0803457	19.8079	-0.802315	0.425442	0.841676	-5.62925	ns	ns	-0.232727	19.8079	-2.29897	0.0248972	0.127815	-3.86295	ns	ns	0.0278093	19.8079	0.252402	0.801567	0.970293	-5.55983	ns	ns	-0.0209327	19.8079	-0.197485	0.844096	0.998288	-5.25568	ns	ns	0.048742	19.8079	0.418271	0.677198
Q9CPR5	Q9CPR5	RM15_MOUSE	Mrpl15	39S ribosomal protein L15, mitochondrial	27395	-0.316094	20.6993	-3.0774	0.00311007	0.037442	-2.03251	ns	ns	-0.136364	20.6993	-1.36092	0.178477	0.678863	-5.07974	ns	ns	-0.17973	20.6993	-1.77438	0.0809208	0.252612	-4.85864	ns	ns	-0.101234	20.6993	-0.921243	0.360503	0.885428	-5.23053	ns	ns	-0.134398	20.6993	-1.25146	0.215479	0.998288	-4.68997	ns	ns	0.0331647	20.6993	0.28444	0.777023
Q9R0A1	Q9R0A1	CLCN2_MOUSE	Clcn2	Chloride channel protein 2	12724	-0.797203	18.4544	-3.07963	0.00308996	0.0373384	-2.03516	down	**	-0.460202	18.4544	-1.82993	0.0720801	0.499176	-4.41281	ns	ns	-0.337	18.4544	-1.3117	0.194469	0.417298	-5.54117	ns	ns	-0.431973	18.4544	-1.6028	0.114074	0.786882	-4.51905	ns	ns	-0.375444	18.4544	-1.38375	0.17141	0.998288	-4.56684	ns	ns	-0.0565288	18.4544	-0.195057	0.845988
P61166	P61166	TM258_MOUSE	Tmem258	Transmembrane protein 258	69038	-0.362981	22.5357	-3.06564	0.00321796	0.0383885	-2.04326	ns	ns	-0.278751	22.5357	-2.44255	0.0174543	0.306111	-3.24432	ns	ns	-0.0842295	22.5357	-0.716235	0.476542	0.689164	-6.08695	ns	ns	-0.126631	22.5357	-1.04033	0.302236	0.86856	-5.1378	ns	ns	-0.105425	22.5357	-0.868343	0.388563	0.998288	-4.98314	ns	ns	-0.0212067	22.5357	-0.163926	0.870324
Q9QWY8	Q9QWY8	ASAP1_MOUSE	Asap1	Arf-GAP with SH3 domain, ANK repeat and PH domain-containing protein 1	13196	0.28363	19.2773	3.06017	0.00326931	0.0389258	-2.05751	ns	ns	0.101585	19.2773	1.14037	0.25853	0.740486	-5.3225	ns	ns	0.182045	19.2773	2.0116	0.0486232	0.190414	-4.42435	ns	ns	-0.0194983	19.2773	-0.199213	0.842749	0.97671	-5.57026	ns	ns	0.276506	19.2773	2.78982	0.00700159	0.82606	-2.59366	ns	ns	-0.296004	19.2773	-2.7854	0.00708668
Q9R1Q6	Q9R1Q6	T176B_MOUSE	Tmem176b	Transmembrane protein 176B	65963	0.752714	19.6458	3.07495	0.00313318	0.0375808	-2.05802	up	**	0.1315	19.6458	0.545778	0.587183	0.903118	-5.81887	ns	ns	0.621213	19.6458	2.56191	0.0128625	0.0877412	-3.31644	up	*	0.212024	19.6458	0.82118	0.4147	0.899696	-5.33853	ns	ns	0.274649	19.6458	1.05879	0.293817	0.998288	-4.85993	ns	ns	-0.0626251	19.6458	-0.226209	0.821785
Q61823	Q61823	PDCD4_MOUSE	Pdcd4	Programmed cell death protein 4	18569	-0.492463	21.7036	-3.06561	0.00321827	0.0383885	-2.06785	ns	ns	-0.225652	21.7036	-1.44164	0.154448	0.647278	-4.98205	ns	ns	-0.266811	21.7036	-1.67922	0.0981534	0.281448	-5.01612	ns	ns	-0.167246	21.7036	-0.995772	0.32324	0.873294	-5.1908	ns	ns	-0.046038	21.7036	-0.27386	0.785104	0.998288	-5.24595	ns	ns	-0.121208	21.7036	-0.675825	0.501671
Q3U3W5	Q3U3W5	ANM9_MOUSE	Prmt9	Protein arginine N-methyltransferase 9	102182	-0.429913	17.8961	-3.05305	0.00333734	0.0395182	-2.06959	ns	ns	-0.0367409	17.8961	-0.273355	0.785491	0.959632	-5.89312	ns	ns	-0.393172	17.8961	-2.85637	0.00582771	0.0568264	-2.576	ns	ns	0.0365596	17.8961	0.251617	0.802171	0.970293	-5.57173	ns	ns	0.0622127	17.8961	0.434233	0.66563	0.998288	-5.19182	ns	ns	-0.0256531	17.8961	-0.168587	0.866672
P15392	P15392	CP2A4_MOUSE	Cyp2a4	Cytochrome P450 2A4	13086	1.08325	24.1873	3.06719	0.00320912	0.0383885	-2.07552	up	**	-0.0815559	24.1873	-0.234675	0.81524	0.965169	-5.9292	ns	ns	1.16481	24.1873	3.3323	0.00146076	0.0256146	-1.35829	up	**	0.644327	24.1873	1.68128	0.0977763	0.767645	-4.39215	ns	ns	0.125661	24.1873	0.336762	0.737442	0.998288	-5.23538	ns	ns	0.518666	24.1873	1.26999	0.208867
Q9CWQ0	Q9CWQ0	DPH5_MOUSE	Dph5	Diphthine methyl ester synthase	69740	-0.433141	20.5057	-3.05822	0.0032878	0.0390029	-2.07682	ns	ns	-0.190127	20.5057	-1.36781	0.17632	0.676428	-5.05948	ns	ns	-0.243014	20.5057	-1.75438	0.084318	0.257478	-4.89173	ns	ns	-0.359741	20.5057	-2.22926	0.0294377	0.61495	-3.49059	ns	ns	-0.0584507	20.5057	-0.393951	0.694972	0.998288	-5.20465	ns	ns	-0.30129	20.5057	-1.78333	0.0794382
Q8BGH7	Q8BGH7	C42S2_MOUSE	Cdc42se2	CDC42 small effector protein 2	72729	0.98741	18.4974	3.05934	0.0032788	0.0389672	-2.08986	up	**	0.271338	18.4974	0.857349	0.394566	0.82515	-5.60505	ns	ns	0.716071	18.4974	2.2371	0.0288983	0.139859	-4.00745	ns	ns	0.40519	18.4974	1.19589	0.236309	0.856562	-5.0029	ns	ns	0.460767	18.4974	1.35689	0.179753	0.998288	-4.59284	ns	ns	-0.0555765	18.4974	-0.153301	0.878661
O55126	O55126	NIPS2_MOUSE	Nipsnap2	Protein NipSnap homolog 2	14467	-0.292065	21.463	-3.04439	0.0034219	0.0402473	-2.09395	ns	ns	0.104292	21.463	1.07261	0.287611	0.760766	-5.34128	ns	ns	-0.396357	21.463	-4.19502	8.86138e-05	0.00445748	1.257	ns	ns	0.0293745	21.463	0.285077	0.776538	0.965175	-5.53198	ns	ns	-0.00932581	21.463	-0.0928935	0.926288	0.998288	-5.24046	ns	ns	0.0387003	21.463	0.364606	0.716649
Q9DBC0	Q9DBC0	SELO_MOUSE	Selenoo	Protein adenylyltransferase SelO, mitochondrial	223776	-0.419001	22.948	-3.05123	0.00335493	0.0396541	-2.10908	ns	ns	0.0218303	22.948	0.161506	0.872221	0.977391	-5.93353	ns	ns	-0.440832	22.948	-3.24156	0.00191648	0.0292952	-1.59929	ns	ns	-0.0982537	22.948	-0.676242	0.501407	0.920631	-5.41914	ns	ns	-0.00452689	22.948	-0.0312829	0.975145	0.99995	-5.27254	ns	ns	-0.0937268	22.948	-0.604943	0.54743
Q91V36	Q91V36	NRBP2_MOUSE	Nrbp2	Nuclear receptor-binding protein 2	223649	-0.346928	19.5054	-3.04564	0.00340956	0.0402266	-2.11328	ns	ns	-0.150196	19.5054	-1.34714	0.18285	0.683077	-5.09162	ns	ns	-0.196733	19.5054	-1.72257	0.0899636	0.268155	-4.92631	ns	ns	-0.420803	19.5054	-3.42991	0.0010804	0.318668	-0.923222	ns	ns	-0.014815	19.5054	-0.125289	0.900701	0.998288	-5.26734	ns	ns	-0.405988	19.5054	-3.10409	0.00287746
Q9WV68	Q9WV68	DECR2_MOUSE	Decr2	Peroxisomal 2,4-dienoyl-CoA reductase	26378	0.320448	26.1746	3.04358	0.00342992	0.0402473	-2.11905	ns	ns	0.0311183	26.1746	0.305299	0.761163	0.956471	-5.90417	ns	ns	0.289329	26.1746	2.76585	0.00747498	0.0652828	-2.81187	ns	ns	0.070975	26.1746	0.633423	0.528792	0.926898	-5.42747	ns	ns	0.0994489	26.1746	0.894436	0.374556	0.998288	-4.96426	ns	ns	-0.0284739	26.1746	-0.23472	0.815201
Q8R0F8	Q8R0F8	FAHD1_MOUSE	Fahd1	Acylpyruvase FAHD1, mitochondrial	68636	-0.284727	23.2361	-3.04058	0.0034597	0.0403777	-2.1249	ns	ns	0.0601696	23.2361	0.655894	0.514325	0.877744	-5.73189	ns	ns	-0.344897	23.2361	-3.71855	0.000433749	0.0116788	-0.226874	ns	ns	0.0207578	23.2361	0.203102	0.839722	0.976166	-5.56137	ns	ns	-0.0690213	23.2361	-0.704405	0.483824	0.998288	-5.0805	ns	ns	0.0897792	23.2361	0.82837	0.410646
Q8K124	Q8K124	PKHO2_MOUSE	Plekho2	Pleckstrin homology domain-containing family O member 2	102595	0.553813	19.6743	3.04065	0.00345896	0.0403777	-2.12714	ns	ns	0.232049	19.6743	1.31138	0.194576	0.695938	-5.14244	ns	ns	0.321764	19.6743	1.77865	0.0802105	0.251568	-4.84358	ns	ns	0.168073	19.6743	0.871214	0.387006	0.890367	-5.27576	ns	ns	0.248249	19.6743	1.30944	0.195229	0.998288	-4.63697	ns	ns	-0.0801755	19.6743	-0.389346	0.698357
Q9D2Y4	Q9D2Y4	MLKL_MOUSE	Mlkl	Mixed lineage kinase domain-like protein	74568	0.972466	19.3212	3.04421	0.0034295	0.0402473	-2.13209	up	**	0.107353	19.3212	0.340362	0.734743	0.948037	-5.89282	ns	ns	0.865112	19.3212	2.72994	0.00824965	0.0685009	-2.9147	up	*	0.368149	19.3212	1.093	0.278655	0.865393	-5.10377	ns	ns	-0.0419864	19.3212	-0.123487	0.902124	0.998288	-5.2635	ns	ns	0.410135	19.3212	1.13231	0.261898
Q99JY3	Q99JY3	GIMA4_MOUSE	Gimap4	GTPase IMAP family member 4	107526	0.313889	22.4924	3.0426	0.00343959	0.0402879	-2.13538	ns	ns	-0.0209213	22.4924	-0.203848	0.839141	0.973953	-5.92123	ns	ns	0.33481	22.4924	3.2516	0.00185965	0.0290078	-1.57019	ns	ns	0.0139017	22.4924	0.128003	0.898562	0.98906	-5.62253	ns	ns	0.03886	22.4924	0.348678	0.728515	0.998288	-5.21314	ns	ns	-0.0249584	22.4924	-0.210913	0.833649
P24668	P24668	MPRD_MOUSE	M6pr	Cation-dependent mannose-6-phosphate receptor	17113	0.330157	22.1833	3.03513	0.00351452	0.0409179	-2.14016	ns	ns	0.0107261	22.1833	0.101855	0.919201	0.986985	-5.94229	ns	ns	0.319431	22.1833	2.95977	0.0043594	0.048605	-2.3303	ns	ns	0.169134	22.1833	1.46314	0.148491	0.815194	-4.67882	ns	ns	0.144409	22.1833	1.27822	0.205947	0.998288	-4.66654	ns	ns	0.0247251	22.1833	0.200522	0.841731
Q07076	Q07076	ANXA7_MOUSE	Anxa7	Annexin A7	11750	0.186585	23.7765	3.03272	0.00353891	0.0410428	-2.14403	ns	ns	0.0210717	23.7765	0.345589	0.730824	0.947314	-5.86592	ns	ns	0.165513	23.7765	2.66549	0.00979418	0.0755413	-3.03583	ns	ns	0.101845	23.7765	1.59333	0.116184	0.786882	-4.52189	ns	ns	0.00627902	23.7765	0.0979022	0.922327	0.998288	-5.26359	ns	ns	0.0955664	23.7765	1.39652	0.167548
Q99J47	Q99J47	DRS7B_MOUSE	Dhrs7b	Dehydrogenase/reductase SDR family member 7B	216820	0.32052	22.3584	3.03472	0.00351859	0.0409179	-2.15142	ns	ns	-0.0972917	22.3584	-0.912363	0.36512	0.808578	-5.53106	ns	ns	0.417811	22.3584	3.88905	0.000248445	0.00862118	0.293912	ns	ns	0.193278	22.3584	1.73757	0.0872635	0.758422	-4.32163	ns	ns	0.0492526	22.3584	0.437888	0.662993	0.998288	-5.19271	ns	ns	0.144025	22.3584	1.19749	0.235683
Q91Y47	Q91Y47	FA11_MOUSE	F11	Coagulation factor XI	109821	-0.771286	18.7209	-3.02762	0.0035913	0.0413191	-2.15155	down	**	-0.639164	18.7209	-2.6221	0.0109868	0.252587	-2.86783	ns	ns	-0.132122	18.7209	-0.520575	0.604522	0.77968	-6.21541	ns	ns	-0.349798	18.7209	-1.34667	0.183001	0.842155	-4.83779	ns	ns	-0.0998141	18.7209	-0.383355	0.702771	0.998288	-5.2204	ns	ns	-0.249984	18.7209	-0.899881	0.371673
Q9D8B3	Q9D8B3	CHM4B_MOUSE	Chmp4b	Charged multivesicular body protein 4b	75608	0.515456	22.3257	3.03044	0.0035622	0.0411301	-2.15324	ns	ns	-0.213117	22.3257	-1.27156	0.208291	0.712066	-5.17764	ns	ns	0.728573	22.3257	4.25634	7.17542e-05	0.00394587	1.4484	up	***	0.353165	22.3257	1.907	0.0611673	0.716095	-4.04318	ns	ns	0.0528293	22.3257	0.298012	0.766693	0.998288	-5.2374	ns	ns	0.300335	22.3257	1.52046	0.13349
Q91XA2	Q91XA2	GOLM1_MOUSE	Golm1	Golgi membrane protein 1	105348	0.838348	17.0314	3.02638	0.00360406	0.0413193	-2.15513	up	**	0.695922	17.0314	2.53242	0.0138802	0.283234	-3.04604	ns	ns	0.142426	17.0314	0.505643	0.614905	0.787005	-6.20381	ns	ns	0.171158	17.0314	0.58329	0.561819	0.934973	-5.44804	ns	ns	0.343642	17.0314	1.20026	0.234615	0.998288	-4.7344	ns	ns	-0.172484	17.0314	-0.550943	0.583657
Q5ND28	Q5ND28	SREC_MOUSE	Scarf1	Scavenger receptor class F member 1	380713	0.644206	17.3678	3.02327	0.00363642	0.0415435	-2.1554	up	**	-0.0536393	17.3678	-0.249042	0.804153	0.962866	-5.85764	ns	ns	0.697845	17.3678	3.29223	0.00164561	0.0274507	-1.43314	up	**	0.283198	17.3678	1.25739	0.213338	0.848128	-4.90602	ns	ns	0.323365	17.3678	1.43117	0.157414	0.998288	-4.5019	ns	ns	-0.0401671	17.3678	-0.169068	0.866295
Q60716	Q60716	P4HA2_MOUSE	P4ha2	Prolyl 4-hydroxylase subunit alpha-2	18452	0.726105	16.8027	3.03168	0.00354952	0.0410567	-2.15744	up	**	0.152367	16.8027	0.647279	0.519846	0.880351	-5.74619	ns	ns	0.573738	16.8027	2.40695	0.0190853	0.109403	-3.64247	ns	ns	0.010763	16.8027	0.0428259	0.965978	0.996492	-5.62413	ns	ns	-0.13915	16.8027	-0.530772	0.597477	0.998288	-5.13882	ns	ns	0.149913	16.8027	0.53747	0.592871
Q8CHT0	Q8CHT0	AL4A1_MOUSE	Aldh4a1	Delta-1-pyrroline-5-carboxylate dehydrogenase, mitochondrial	212647	-0.264529	27.0086	-3.03242	0.00354199	0.0410428	-2.16037	ns	ns	-0.038964	27.0086	-0.446303	0.656937	0.9249	-5.83933	ns	ns	-0.225565	27.0086	-2.57297	0.0124957	0.0873504	-3.27034	ns	ns	-0.0944218	27.0086	-1.02868	0.307637	0.872048	-5.16332	ns	ns	-0.076668	27.0086	-0.821207	0.414682	0.998288	-5.01288	ns	ns	-0.0177538	27.0086	-0.178758	0.858712
O88531	O88531	PPT1_MOUSE	Ppt1	Palmitoyl-protein thioesterase 1	19063	0.396099	23.6545	3.02787	0.00358866	0.0413191	-2.17204	ns	ns	0.130831	23.6545	1.01407	0.314501	0.780708	-5.46369	ns	ns	0.265268	23.6545	2.03801	0.0458309	0.183919	-4.39576	ns	ns	0.116745	23.6545	0.832724	0.408204	0.896256	-5.30795	ns	ns	-0.0449365	23.6545	-0.31415	0.754464	0.998288	-5.21145	ns	ns	0.161682	23.6545	1.04681	0.299259
Q62452	Q62452	UD19_MOUSE	Ugt1a9	UDP-glucuronosyltransferase 1-9	394434	0.772201	23.8828	3.02052	0.00367148	0.0418703	-2.17317	up	**	0.274719	23.8828	1.10818	0.272097	0.750696	-5.36257	ns	ns	0.497481	23.8828	1.97535	0.0527166	0.19923	-4.49797	ns	ns	0.152269	23.8828	0.573311	0.568522	0.935436	-5.4713	ns	ns	-0.0599632	23.8828	-0.223657	0.823765	0.998288	-5.24044	ns	ns	0.212232	23.8828	0.746375	0.458282
O35857	O35857	TIM44_MOUSE	Timm44	Mitochondrial import inner membrane translocase subunit TIM44	21856	-0.289991	23.0526	-3.02526	0.0036157	0.0413797	-2.17485	ns	ns	0.0561277	23.0526	0.594142	0.554584	0.893286	-5.77571	ns	ns	-0.346118	23.0526	-3.65622	0.000530011	0.0132279	-0.421844	ns	ns	-0.115329	23.0526	-1.13487	0.260807	0.86231	-5.05391	ns	ns	-0.161919	23.0526	-1.58296	0.118531	0.998288	-4.34759	ns	ns	0.0465897	23.0526	0.426628	0.671132
Q00612	Q00612	G6PD1_MOUSE	G6pdx	Glucose-6-phosphate 1-dehydrogenase X	14381	1.01134	21.7336	3.02701	0.00360366	0.0413193	-2.17526	up	**	0.184596	21.7336	0.563385	0.57522	0.900289	-5.80185	ns	ns	0.826741	21.7336	2.49397	0.0153331	0.0973131	-3.45916	up	*	0.424532	21.7336	1.19389	0.237102	0.857135	-4.99563	ns	ns	0.46299	21.7336	1.3161	0.19302	0.998288	-4.63253	ns	ns	-0.0384585	21.7336	-0.101137	0.91977
Q3UHB1	Q3UHB1	NT5D3_MOUSE	Nt5dc3	5'-nucleotidase domain-containing protein 3	103466	-0.358512	18.9494	-3.00916	0.00378674	0.0428087	-2.18367	ns	ns	0.0566003	18.9494	0.475065	0.636414	0.918022	-5.78011	ns	ns	-0.415112	18.9494	-3.61769	0.000599392	0.0143522	-0.522408	ns	ns	-0.25807	18.9494	-2.0199	0.0477302	0.692645	-3.8549	ns	ns	-0.517182	18.9494	-3.94938	0.000203361	0.329902	-0.388055	ns	ns	0.259111	18.9494	1.89438	0.0628514
Q61830	Q61830	MRC1_MOUSE	Mrc1	Macrophage mannose receptor 1	17533	0.379984	22.6801	3.01244	0.00375127	0.0425067	-2.19082	ns	ns	0.0674408	22.6801	0.558738	0.578358	0.901453	-5.79986	ns	ns	0.312543	22.6801	2.50544	0.0148766	0.0952952	-3.41229	ns	ns	0.253882	22.6801	1.96557	0.0538423	0.705399	-3.97075	ns	ns	0.190564	22.6801	1.473	0.145821	0.998288	-4.47249	ns	ns	0.0633182	22.6801	0.460339	0.646887
Q9WTJ4	Q9WTJ4	FIZ1_MOUSE	Fiz1	Flt3-interacting zinc finger protein 1	23877	-0.405011	17.1822	-3.01722	0.00370018	0.0421236	-2.19443	ns	ns	-0.153583	17.1822	-1.14351	0.257234	0.740486	-5.31558	ns	ns	-0.251428	17.1822	-1.8617	0.0673982	0.227075	-4.69898	ns	ns	-0.0324069	17.1822	-0.229832	0.818981	0.973547	-5.60005	ns	ns	-0.138332	17.1822	-0.978696	0.331543	0.998288	-4.91329	ns	ns	0.105926	17.1822	0.703486	0.484393
Q9CQ06	Q9CQ06	RM24_MOUSE	Mrpl24	39S ribosomal protein L24, mitochondrial	67707	-0.374262	21.5984	-3.01656	0.00370719	0.0421295	-2.197	ns	ns	-0.0279692	21.5984	-0.229747	0.819046	0.966326	-5.92103	ns	ns	-0.346293	21.5984	-2.82665	0.0063274	0.0599394	-2.67634	ns	ns	0.0374723	21.5984	0.284386	0.777065	0.965175	-5.57919	ns	ns	-0.0732524	21.5984	-0.554385	0.581314	0.998288	-5.14816	ns	ns	0.110725	21.5984	0.781208	0.43766
Q91VU6	Q91VU6	DCA11_MOUSE	Dcaf11	DDB1- and CUL4-associated factor 11	28199	-0.244138	22.249	-3.01224	0.00375348	0.0425067	-2.20381	ns	ns	-0.171559	22.249	-2.16459	0.0342865	0.395799	-3.80887	ns	ns	-0.072579	22.249	-0.901104	0.371028	0.59648	-5.97015	ns	ns	-0.0457064	22.249	-0.538031	0.592486	0.935436	-5.49323	ns	ns	0.0171556	22.249	0.201924	0.840639	0.998288	-5.25474	ns	ns	-0.062862	22.249	-0.691106	0.492084
Q9EQH3	Q9EQH3	VPS35_MOUSE	Vps35	Vacuolar protein sorting-associated protein 35	65114	0.200912	23.0872	3.00371	0.0038463	0.043331	-2.21142	ns	ns	0.0577616	23.0872	0.874192	0.385395	0.8204	-5.55715	ns	ns	0.143151	23.0872	2.19752	0.0317366	0.148069	-4.07634	ns	ns	0.0799734	23.0872	1.14448	0.256833	0.862179	-5.0358	ns	ns	0.128607	23.0872	1.81857	0.0738181	0.998288	-4.06319	ns	ns	-0.0486335	23.0872	-0.661036	0.511044
Q8BYA0	Q8BYA0	TBCD_MOUSE	Tbcd	Tubulin-specific chaperone D	108903	0.193322	20.3455	2.99473	0.00394638	0.0436998	-2.21197	ns	ns	0.0297394	20.3455	0.47203	0.638566	0.918022	-5.79211	ns	ns	0.163583	20.3455	2.64148	0.0104386	0.078489	-3.09804	ns	ns	0.0351545	20.3455	0.518526	0.605941	0.93747	-5.45704	ns	ns	0.0311838	20.3455	0.466742	0.642324	0.998288	-5.16099	ns	ns	0.00397062	20.3455	0.0569706	0.954752
Q9EQH2	Q9EQH2	ERAP1_MOUSE	Erap1	Endoplasmic reticulum aminopeptidase 1	80898	0.243291	23.1295	2.99614	0.00393046	0.0436094	-2.21954	ns	ns	0.0309718	23.1295	0.3825	0.703402	0.94098	-5.82305	ns	ns	0.212319	23.1295	2.70012	0.0089284	0.0714216	-2.96516	ns	ns	0.0923791	23.1295	1.08864	0.280535	0.865393	-5.07763	ns	ns	0.042418	23.1295	0.491343	0.624923	0.998288	-5.14507	ns	ns	0.0499611	23.1295	0.563137	0.575377
P13808	P13808	B3A2_MOUSE	Slc4a2	Anion exchange protein 2	20535	0.682387	17.5634	3.00653	0.00381539	0.0430575	-2.2285	up	**	0.270319	17.5634	1.20359	0.233333	0.723963	-5.26722	ns	ns	0.412068	17.5634	1.82442	0.0729193	0.238424	-4.78056	ns	ns	0.111823	17.5634	0.468606	0.640998	0.944254	-5.53312	ns	ns	0.02471	17.5634	0.102768	0.918479	0.998288	-5.26852	ns	ns	0.0871134	17.5634	0.340434	0.734684
Q9EQ80	Q9EQ80	NIF3L_MOUSE	Nif3l1	NIF3-like protein 1	65102	-0.216319	21.9356	-3.00183	0.00386708	0.0434144	-2.23071	ns	ns	-0.0865841	21.9356	-1.21869	0.227587	0.721431	-5.24191	ns	ns	-0.129735	21.9356	-1.79702	0.0772147	0.245972	-4.80904	ns	ns	-0.0703418	21.9356	-0.937795	0.351997	0.881089	-5.24019	ns	ns	-0.144012	21.9356	-1.82716	0.0725003	0.998288	-4.05147	ns	ns	0.0736699	21.9356	0.881404	0.381511
Q9DAW6	Q9DAW6	PRP4_MOUSE	Prpf4	U4/U6 small nuclear ribonucleoprotein Prp4	70052	-0.180397	20.2616	-2.99605	0.0039315	0.0436094	-2.23185	ns	ns	0.00317618	20.2616	0.0537773	0.957286	0.991719	-5.9215	ns	ns	-0.183573	20.2616	-3.07797	0.00310492	0.0394282	-2.01689	ns	ns	-0.0038658	20.2616	-0.0579648	0.953964	0.995707	-5.55549	ns	ns	-0.0542376	20.2616	-0.856876	0.394821	0.998288	-4.9828	ns	ns	0.0503718	20.2616	0.711194	0.479637
P17717	P17717	UDB17_MOUSE	Ugt2b17	UDP-glucuronosyltransferase 2B17		0.422678	27.5906	3.00095	0.00387685	0.0434488	-2.23317	ns	ns	0.0737658	27.5906	0.528734	0.598882	0.907016	-5.79997	ns	ns	0.348912	27.5906	2.49872	0.0151348	0.0964734	-3.43948	ns	ns	0.34087	27.5906	2.28414	0.0258078	0.597968	-3.41199	ns	ns	-0.115566	27.5906	-0.780177	0.438262	0.998288	-5.0406	ns	ns	0.456436	27.5906	2.88439	0.00539021
Q8VE38	Q8VE38	OXND1_MOUSE	Oxnad1	Oxidoreductase NAD-binding domain-containing protein 1	218885	-0.312494	21.0851	-2.99991	0.0038884	0.0434998	-2.23412	ns	ns	-0.0556133	21.0851	-0.539576	0.591427	0.904884	-5.79333	ns	ns	-0.25688	21.0851	-2.46624	0.0164397	0.101212	-3.5029	ns	ns	-0.13343	21.0851	-1.17456	0.244672	0.857856	-4.98834	ns	ns	-0.111789	21.0851	-1.02155	0.310973	0.998288	-4.87919	ns	ns	-0.0216406	21.0851	-0.17892	0.858585
Q9JJA2	Q9JJA2	COG8_MOUSE	Cog8	Conserved oligomeric Golgi complex subunit 8	97484	-0.216157	19.3255	-2.98018	0.00411365	0.044235	-2.23874	ns	ns	-0.422354	19.3255	-6.07693	8.30632e-08	0.000269498	7.46164	ns	ns	0.206197	19.3255	2.95827	0.004378	0.0486453	-2.31316	ns	ns	-0.244202	19.3255	-3.26536	0.00178442	0.349333	-1.33012	ns	ns	-0.139492	19.3255	-1.82781	0.0724022	0.998288	-4.04946	ns	ns	-0.10471	19.3255	-1.31911	0.191994
P52482	P52482	UB2E1_MOUSE	Ube2e1	Ubiquitin-conjugating enzyme E2 E1	22194	-0.421984	19.7558	-2.99245	0.00397217	0.0439104	-2.23973	ns	ns	-0.187441	19.7558	-1.33903	0.185462	0.686675	-5.07757	ns	ns	-0.234543	19.7558	-1.66166	0.101642	0.287702	-5.01097	ns	ns	-0.224135	19.7558	-1.45232	0.151467	0.815612	-4.66526	ns	ns	-0.112711	19.7558	-0.762985	0.448372	0.998288	-5.03959	ns	ns	-0.111424	19.7558	-0.680831	0.498519
Q7TMR0	Q7TMR0	PCP_MOUSE	Prcp	Lysosomal Pro-X carboxypeptidase	72461	0.536596	21.7948	3.00225	0.00386244	0.0434144	-2.24205	ns	ns	0.491586	21.7948	2.78617	0.00707172	0.213988	-2.49621	ns	ns	0.0450095	21.7948	0.252581	0.801429	0.902462	-6.35022	ns	ns	0.244812	21.7948	1.29054	0.201667	0.842524	-4.89782	ns	ns	-0.000701016	21.7948	-0.00372146	0.997043	0.99995	-5.27887	ns	ns	0.245513	21.7948	1.20966	0.23101
Q8BVF2	Q8BVF2	PDCL3_MOUSE	Pdcl3	Phosducin-like protein 3	68833	0.359273	19.5786	2.99933	0.0038948	0.0434998	-2.24434	ns	ns	-0.0903455	19.5786	-0.762594	0.448604	0.851939	-5.6682	ns	ns	0.449618	19.5786	3.7506	0.000390997	0.0111916	-0.135343	ns	ns	0.189563	19.5786	1.50951	0.13626	0.798005	-4.63862	ns	ns	0.175567	19.5786	1.39699	0.167407	0.998288	-4.55322	ns	ns	0.0139967	19.5786	0.104252	0.917307
Q9Z2U0	Q9Z2U0	PSA7_MOUSE	Psma7	Proteasome subunit alpha type-7	26444	0.263121	24.9793	2.99649	0.00392655	0.0436094	-2.24466	ns	ns	-0.0110933	24.9793	-0.128206	0.898402	0.983054	-5.92898	ns	ns	0.274215	24.9793	3.15583	0.00247229	0.0337032	-1.82509	ns	ns	0.204515	24.9793	2.05662	0.0439472	0.683692	-3.7897	ns	ns	0.0493892	24.9793	0.53264	0.596191	0.998288	-5.15886	ns	ns	0.155126	24.9793	1.47219	0.14604
Q8BZ60	Q8BZ60	STON2_MOUSE	Ston2	Stonin-2	108800	0.44439	18.3333	2.9976	0.00391411	0.0436094	-2.24833	ns	ns	0.0327327	18.3333	0.222192	0.824896	0.96896	-5.91397	ns	ns	0.411657	18.3333	2.78144	0.0071639	0.0640136	-2.78124	ns	ns	0.293855	18.3333	1.85759	0.0679892	0.726347	-4.13543	ns	ns	0.0318154	18.3333	0.198516	0.843292	0.998288	-5.23965	ns	ns	0.26204	18.3333	1.52101	0.133354
Q9JI99	Q9JI99	SGPP1_MOUSE	Sgpp1	Sphingosine-1-phosphate phosphatase 1	81535	-0.359895	20.7985	-2.98812	0.00402155	0.0440065	-2.25867	ns	ns	-0.0235143	20.7985	-0.19947	0.842549	0.973953	-5.91452	ns	ns	-0.336381	20.7985	-2.78443	0.00710548	0.0639493	-2.75588	ns	ns	-0.33783	20.7985	-2.72455	0.00836047	0.458582	-2.54044	ns	ns	-0.107938	20.7985	-0.869165	0.388117	0.998288	-4.99178	ns	ns	-0.229892	20.7985	-1.74038	0.0867656
Q9JK92	Q9JK92	HSPB8_MOUSE	Hspb8	Heat shock protein beta-8	80888	-0.272727	22.8208	-2.98925	0.00400863	0.0440065	-2.26072	ns	ns	-0.18642	22.8208	-2.07435	0.0422152	0.416476	-3.97019	ns	ns	-0.0863069	22.8208	-0.949342	0.346141	0.575188	-5.92119	ns	ns	-0.136605	22.8208	-1.41469	0.162172	0.829856	-4.74245	ns	ns	0.0402112	22.8208	0.40183	0.689194	0.998288	-5.17554	ns	ns	-0.176816	22.8208	-1.65061	0.103887
O70370	O70370	CATS_MOUSE	Ctss	Cathepsin S	13040	0.989293	22.5799	2.9889	0.00401913	0.0440065	-2.26191	up	**	0.388596	22.5799	1.19225	0.23774	0.727136	-5.26876	ns	ns	0.600697	22.5799	1.80497	0.0759707	0.243444	-4.78881	ns	ns	0.421012	22.5799	1.20711	0.232008	0.856562	-4.97761	ns	ns	0.321093	22.5799	0.932243	0.354853	0.998288	-4.94766	ns	ns	0.0999198	22.5799	0.268054	0.789554
O88851	O88851	RBBP9_MOUSE	Rbbp9	Putative hydrolase RBBP9	26450	-0.292621	23.1768	-2.98937	0.00400725	0.0440065	-2.26264	ns	ns	-0.0805618	23.1768	-0.846249	0.400676	0.826555	-5.61109	ns	ns	-0.212059	23.1768	-2.18456	0.0327197	0.149731	-4.10394	ns	ns	-0.0339546	23.1768	-0.332441	0.740681	0.960146	-5.576	ns	ns	0.0233442	23.1768	0.221102	0.825741	0.998288	-5.23093	ns	ns	-0.0572989	23.1768	-0.509501	0.612214
O54818	O54818	TPD53_MOUSE	Tpd52l1	Tumor protein D53	21987	-0.698233	18.3847	-2.98988	0.00400136	0.0440065	-2.26535	down	**	-0.200601	18.3847	-0.874016	0.38549	0.8204	-5.58437	ns	ns	-0.497632	18.3847	-2.16288	0.034424	0.154586	-4.15724	ns	ns	-0.2437	18.3847	-0.977012	0.332369	0.875726	-5.19188	ns	ns	-0.55843	18.3847	-2.27108	0.0266337	0.998288	-3.42494	ns	ns	0.31473	18.3847	1.18898	0.238992
Q9CZ42	Q9CZ42	NNRD_MOUSE	Naxd	ATP-dependent (S)-NAD(P)H-hydrate dehydratase	69225	-0.205499	23.1939	-2.98469	0.00406107	0.0441016	-2.27073	ns	ns	0.000651782	23.1939	0.00968518	0.992304	0.997685	-5.9388	ns	ns	-0.206151	23.1939	-3.04696	0.00339662	0.0418229	-2.11304	ns	ns	-0.0732738	23.1939	-1.01904	0.312155	0.872482	-5.16414	ns	ns	0.00833101	23.1939	0.115245	0.908624	0.998288	-5.25985	ns	ns	-0.0816048	23.1939	-1.06794	0.289699
P06801	P06801	MAOX_MOUSE	Me1	NADP-dependent malic enzyme	17436	0.705625	25.8132	2.98738	0.00403653	0.0440961	-2.27343	up	**	-0.0437703	25.8132	-0.190431	0.849598	0.973953	-5.93687	ns	ns	0.749395	25.8132	3.19821	0.00218532	0.0319183	-1.71511	up	**	0.328915	25.8132	1.3224	0.190929	0.842524	-4.86003	ns	ns	0.0342044	25.8132	0.137	0.891478	0.998288	-5.26161	ns	ns	0.294711	25.8132	1.09711	0.276868
O88544	O88544	CSN4_MOUSE	Cops4	COP9 signalosome complex subunit 4	26891	-0.161238	22.4235	-2.98217	0.0040904	0.044235	-2.27381	ns	ns	-0.131479	22.4235	-2.44016	0.0175596	0.307127	-3.24258	ns	ns	-0.0297595	22.4235	-0.550948	0.583654	0.7662	-6.20382	ns	ns	-0.0285484	22.4235	-0.495605	0.621929	0.937761	-5.49026	ns	ns	0.0426459	22.4235	0.748113	0.457227	0.998288	-5.0506	ns	ns	-0.0711944	22.4235	-1.16132	0.249975
O89106	O89106	FHIT_MOUSE	Fhit	Bis(5'-adenosyl)-triphosphatase	14198	-0.58077	19.8802	-2.99011	0.00399877	0.0440065	-2.27429	ns	ns	-0.291241	19.8802	-1.52274	0.13292	0.613255	-4.87545	ns	ns	-0.289528	19.8802	-1.48978	0.141363	0.346546	-5.30343	ns	ns	-0.179248	19.8802	-0.881975	0.381205	0.888626	-5.29502	ns	ns	-0.244232	19.8802	-1.19957	0.23488	0.998288	-4.74502	ns	ns	0.0649834	19.8802	0.298325	0.766455
P26262	P26262	KLKB1_MOUSE	Klkb1	Plasma kallikrein	16621	-0.706539	21.0411	-2.98155	0.00410283	0.044235	-2.27589	down	**	-0.0300445	21.0411	-0.132753	0.894822	0.982747	-5.94728	ns	ns	-0.676494	21.0411	-2.87182	0.00558883	0.0554104	-2.5478	down	*	-0.0709084	21.0411	-0.292314	0.771028	0.964701	-5.59448	ns	ns	0.155741	21.0411	0.640748	0.524062	0.998288	-5.12357	ns	ns	-0.226649	21.0411	-0.871903	0.386646
Q61543	Q61543	GSLG1_MOUSE	Glg1	Golgi apparatus protein 1	20340	0.503058	20.6395	2.98604	0.00404551	0.0441016	-2.27849	ns	ns	0.0656173	20.6395	0.398376	0.691724	0.937271	-5.87786	ns	ns	0.437441	20.6395	2.61886	0.0110811	0.0809244	-3.1734	ns	ns	0.147958	20.6395	0.825633	0.412185	0.898543	-5.31732	ns	ns	0.116749	20.6395	0.66053	0.511366	0.998288	-5.11262	ns	ns	0.0312089	20.6395	0.163089	0.87098
Q8K358	Q8K358	PIGU_MOUSE	Pigu	Phosphatidylinositol glycan anchor biosynthesis class U protein	228812	0.401209	19.3613	2.97484	0.00417668	0.0445764	-2.28063	ns	ns	-0.0974624	19.3613	-0.734895	0.46518	0.856814	-5.65973	ns	ns	0.498671	19.3613	3.82409	0.000307682	0.00955285	0.0875815	ns	ns	0.153401	19.3613	1.04253	0.301224	0.86856	-5.09531	ns	ns	0.136914	19.3613	0.961765	0.339912	0.998288	-4.90653	ns	ns	0.0164872	19.3613	0.107116	0.915044
Q91YT8	Q91YT8	CSCL1_MOUSE	Tmem63a	CSC1-like protein 1	208795	0.358002	18.6336	2.96996	0.00423508	0.0450515	-2.28245	ns	ns	0.271869	18.6336	2.24793	0.0281551	0.362497	-3.60841	ns	ns	0.0861326	18.6336	0.697805	0.487914	0.696939	-6.06015	ns	ns	0.224907	18.6336	1.71814	0.0907737	0.761862	-4.3086	ns	ns	0.39946	18.6336	3.2137	0.00208272	0.597351	-1.78034	ns	ns	-0.174553	18.6336	-1.2579	0.213155
Q62433	Q62433	NDRG1_MOUSE	Ndrg1	Protein NDRG1	17988	0.435405	21.853	2.98383	0.00407102	0.0441016	-2.28527	ns	ns	0.162684	21.853	1.12661	0.26426	0.744572	-5.34833	ns	ns	0.272721	21.853	1.85515	0.0683415	0.229064	-4.71497	ns	ns	0.0178797	21.853	0.117522	0.906827	0.991976	-5.62964	ns	ns	0.374171	21.853	2.41036	0.0189231	0.993269	-3.20602	ns	ns	-0.356292	21.853	-2.15057	0.035426
Q9QWG7	Q9QWG7	ST1B1_MOUSE	Sult1b1	Sulfotransferase family cytosolic 1B member 1	56362	-0.567994	22.3369	-2.98429	0.00406656	0.0441016	-2.28646	ns	ns	-0.347008	22.3369	-1.85742	0.0680161	0.493803	-4.36351	ns	ns	-0.220986	22.3369	-1.16489	0.248537	0.480229	-5.71686	ns	ns	-0.287495	22.3369	-1.41079	0.16332	0.829856	-4.75112	ns	ns	-0.0755415	22.3369	-0.378397	0.706432	0.998288	-5.22629	ns	ns	-0.211954	22.3369	-0.973376	0.33416
P28352	P28352	APEX1_MOUSE	Apex1	DNA-(apurinic or apyrimidinic site) lyase	11792	0.291876	23.4882	2.97833	0.00413537	0.0442812	-2.28672	ns	ns	0.0414532	23.4882	0.429042	0.669383	0.928798	-5.84349	ns	ns	0.250423	23.4882	2.58411	0.012138	0.0857987	-3.24319	ns	ns	0.0212303	23.4882	0.20139	0.841055	0.97618	-5.5756	ns	ns	0.15753	23.4882	1.52243	0.132997	0.998288	-4.41404	ns	ns	-0.136299	23.4882	-1.21531	0.228868
P10711	P10711	TCEA1_MOUSE	Tcea1	Transcription elongation factor A protein 1	21399	-0.184318	22.1005	-2.9797	0.00411925	0.044235	-2.28851	ns	ns	-0.0694063	22.1005	-1.13595	0.26036	0.740486	-5.33152	ns	ns	-0.114912	22.1005	-1.88059	0.0647367	0.222498	-4.67897	ns	ns	-0.0297653	22.1005	-0.427906	0.670206	0.945996	-5.48213	ns	ns	0.131137	22.1005	2.00211	0.0496621	0.998288	-3.82064	ns	ns	-0.160903	22.1005	-2.18291	0.0328466
O08911	O08911	MK12_MOUSE	Mapk12	Mitogen-activated protein kinase 12	29857	-0.475995	18.3879	-2.95758	0.00438665	0.0461616	-2.28931	ns	ns	-0.384987	18.3879	-2.3509	0.02193	0.334832	-3.37979	ns	ns	-0.0910083	18.3879	-0.592967	0.555365	0.745658	-6.1603	ns	ns	-0.174106	18.3879	-1.00975	0.316547	0.872482	-5.10065	ns	ns	-0.0895246	18.3879	-0.527129	0.599989	0.998288	-5.10959	ns	ns	-0.0845817	18.3879	-0.487188	0.627847
Q78JT3	Q78JT3	3HAO_MOUSE	Haao	3-hydroxyanthranilate 3,4-dioxygenase	107766	-0.203175	27.0356	-2.97306	0.00419795	0.0447299	-2.29336	ns	ns	-0.210026	27.0356	-3.17399	0.00234324	0.129181	-1.543	ns	ns	0.00685151	27.0356	0.10177	0.919269	0.962334	-6.35646	ns	ns	0.00705751	27.0356	0.0987737	0.921637	0.994698	-5.60546	ns	ns	0.0199899	27.0356	0.277496	0.782325	0.998288	-5.22594	ns	ns	-0.0129324	27.0356	-0.168228	0.866952
Q9Z2X8	Q9Z2X8	KEAP1_MOUSE	Keap1	Kelch-like ECH-associated protein 1	50868	-0.420389	18.4436	-2.98401	0.00406898	0.0441016	-2.29375	ns	ns	-0.195855	18.4436	-1.41312	0.162634	0.656709	-5.02764	ns	ns	-0.224534	18.4436	-1.60544	0.113491	0.305452	-5.14519	ns	ns	-0.394007	18.4436	-2.65177	0.0101579	0.485916	-2.69459	ns	ns	-0.176222	18.4436	-1.17796	0.243323	0.998288	-4.76026	ns	ns	-0.217785	18.4436	-1.36152	0.178289
Q9CQF0	Q9CQF0	RM11_MOUSE	Mrpl11	39S ribosomal protein L11, mitochondrial	66419	-0.297417	21.652	-2.97938	0.00412302	0.044235	-2.29405	ns	ns	-0.147698	21.652	-1.51656	0.134473	0.614461	-4.88293	ns	ns	-0.149718	21.652	-1.51636	0.134522	0.337162	-5.26619	ns	ns	-0.12666	21.652	-1.21424	0.229272	0.856562	-4.98461	ns	ns	-0.129937	21.652	-1.2433	0.218448	0.998288	-4.70138	ns	ns	0.00327778	21.652	0.0294414	0.976607
O35887	O35887	CALU_MOUSE	Calu	Calumenin	12321	0.311419	23.0645	2.97928	0.00412424	0.044235	-2.30002	ns	ns	0.0103335	23.0645	0.100496	0.920276	0.986985	-5.94789	ns	ns	0.301085	23.0645	2.91145	0.0049966	0.0517113	-2.47078	ns	ns	0.0245964	23.0645	0.223563	0.823834	0.975456	-5.60897	ns	ns	0.138316	23.0645	1.24084	0.219351	0.998288	-4.69891	ns	ns	-0.113719	23.0645	-0.958907	0.341339
Q8K354	Q8K354	CBR3_MOUSE	Cbr3	Carbonyl reductase [NADPH] 3	109857	0.992628	20.4728	2.96356	0.00431949	0.0456768	-2.30181	up	**	0.178652	20.4728	0.552403	0.582672	0.902029	-5.77532	ns	ns	0.813976	20.4728	2.46046	0.0166964	0.101922	-3.49655	ns	ns	0.355515	20.4728	1.04073	0.302071	0.86856	-5.13742	ns	ns	-0.0831008	20.4728	-0.242937	0.808862	0.998288	-5.23848	ns	ns	0.438616	20.4728	1.21989	0.227161
P56542	P56542	DNS2A_MOUSE	Dnase2	Deoxyribonuclease-2-alpha	13423	0.516977	19.2274	2.97548	0.00416903	0.0445681	-2.30873	ns	ns	0.231316	19.2274	1.34022	0.185076	0.686675	-5.10427	ns	ns	0.285661	19.2274	1.65254	0.103491	0.290214	-5.06216	ns	ns	0.0902038	19.2274	0.49256	0.624067	0.937761	-5.52127	ns	ns	-0.0542824	19.2274	-0.290821	0.772161	0.998288	-5.23093	ns	ns	0.144486	19.2274	0.729012	0.468746
Q9ES97	Q9ES97	RTN3_MOUSE	Rtn3	Reticulon-3	20168	0.5441	23.0233	2.9672	0.00426879	0.0453358	-2.31456	ns	ns	0.0365468	23.0233	0.201437	0.841018	0.973953	-5.90706	ns	ns	0.507553	23.0233	2.80517	0.00671342	0.0620747	-2.71997	ns	ns	0.126209	23.0233	0.614912	0.540869	0.932497	-5.3949	ns	ns	0.294827	23.0233	1.4771	0.144723	0.998288	-4.45332	ns	ns	-0.168618	23.0233	-0.759763	0.450283
Q3U1Y4	Q3U1Y4	DEN4B_MOUSE	Dennd4b	DENN domain-containing protein 4B	229541	0.539734	21.4748	2.96589	0.0042843	0.0454262	-2.31609	ns	ns	0.331302	21.4748	1.83084	0.0719427	0.498788	-4.38107	ns	ns	0.208432	21.4748	1.17289	0.245336	0.477593	-5.70464	ns	ns	0.504279	21.4748	2.62187	0.0109936	0.509139	-2.75324	ns	ns	0.23243	21.4748	1.19128	0.238096	0.998288	-4.72909	ns	ns	0.271849	21.4748	1.3298	0.188469
P97348	P97348	RHOD_MOUSE	Rhod	Rho-related GTP-binding protein RhoD	11854	0.273591	19.6684	2.96281	0.00432202	0.0456768	-2.32159	ns	ns	0.0185158	19.6684	0.201445	0.841012	0.973953	-5.89618	ns	ns	0.255075	19.6684	2.7774	0.00724328	0.0642802	-2.77739	ns	ns	-0.0939104	19.6684	-0.974414	0.333646	0.875726	-5.1979	ns	ns	0.0155264	19.6684	0.159736	0.87361	0.998288	-5.24822	ns	ns	-0.109437	19.6684	-1.06963	0.288942
P08226	P08226	APOE_MOUSE	Apoe	Apolipoprotein E	11816	0.283442	26.0445	2.95553	0.00441217	0.046253	-2.34339	ns	ns	0.100338	26.0445	1.07666	0.285813	0.759786	-5.39818	ns	ns	0.183104	26.0445	1.92008	0.0594622	0.212239	-4.59516	ns	ns	0.124912	26.0445	1.25712	0.213437	0.848128	-4.93364	ns	ns	0.235129	26.0445	2.36143	0.0213683	0.998288	-3.28294	ns	ns	-0.110217	26.0445	-1.03814	0.303246
Q99K23	Q99K23	UFSP2_MOUSE	Ufsp2	Ufm1-specific protease 2	192169	0.20501	21.2768	2.95737	0.00438923	0.0461616	-2.3447	ns	ns	0.0074645	21.2768	0.108888	0.913644	0.986162	-5.92768	ns	ns	0.197545	21.2768	2.88614	0.00536384	0.0541361	-2.52432	ns	ns	0.0959557	21.2768	1.2785	0.205849	0.842524	-4.88605	ns	ns	0.0784719	21.2768	1.05125	0.297236	0.998288	-4.84496	ns	ns	0.0174838	21.2768	0.216192	0.82955
Q63886	Q63886	UD11_MOUSE	Ugt1a1	UDP-glucuronosyltransferase 1-1	394436	0.277191	27.5207	2.95753	0.00438728	0.0461616	-2.34773	ns	ns	0.144549	27.5207	1.53604	0.129627	0.607328	-4.83104	ns	ns	0.132642	27.5207	1.38407	0.171312	0.387466	-5.41605	ns	ns	0.160216	27.5207	1.63855	0.106383	0.770286	-4.46598	ns	ns	0.244783	27.5207	2.5087	0.0147529	0.947835	-3.03784	ns	ns	-0.0845678	27.5207	-0.807612	0.422408
P53368	P53368	8ODP_MOUSE	Nudt1	7,8-dihydro-8-oxoguanine triphosphatase	17766	-0.48412	17.41	-2.95126	0.00446593	0.0465907	-2.3499	ns	ns	-0.0146891	17.41	-0.0915387	0.92736	0.986985	-5.92611	ns	ns	-0.469431	17.41	-2.91276	0.00497829	0.0516041	-2.45068	ns	ns	-0.0181855	17.41	-0.106508	0.915524	0.993648	-5.60986	ns	ns	0.245112	17.41	1.41895	0.160934	0.998288	-4.52108	ns	ns	-0.263298	17.41	-1.44783	0.152714
Q8C5R2	Q8C5R2	PRSR2_MOUSE	Proser2	Proline and serine-rich protein 2	227545	-0.579366	19.1666	-2.9565	0.00440012	0.0462012	-2.35311	ns	ns	0.0689913	19.1666	0.356559	0.722635	0.946353	-5.88245	ns	ns	-0.648358	19.1666	-3.33071	0.00146448	0.0256146	-1.3519	down	**	-0.314509	19.1666	-1.515	0.134865	0.796239	-4.6243	ns	ns	-0.0790478	19.1666	-0.384511	0.701919	0.998288	-5.22017	ns	ns	-0.235461	19.1666	-1.06767	0.289818
Q9EQ32	Q9EQ32	BCAP_MOUSE	Pik3ap1	Phosphoinositide 3-kinase adapter protein 1	83490	0.26	22.0119	2.9518	0.00445905	0.0465907	-2.35641	ns	ns	0.0497758	22.0119	0.576761	0.566194	0.895834	-5.78169	ns	ns	0.210224	22.0119	2.40594	0.0191333	0.109581	-3.64023	ns	ns	0.0700295	22.0119	0.726151	0.470485	0.915035	-5.35107	ns	ns	0.261974	22.0119	2.82956	0.00627687	0.819987	-2.48663	ns	ns	-0.191944	22.0119	-1.86865	0.0664085
Q91VR2	Q91VR2	ATPG_MOUSE	Atp5f1c	ATP synthase subunit gamma, mitochondrial	11949	-0.226795	26.4887	-2.95327	0.00444057	0.0464755	-2.36712	ns	ns	0.0305924	26.4887	0.405644	0.686404	0.934944	-5.87705	ns	ns	-0.257387	26.4887	-3.37528	0.00127823	0.0233645	-1.23311	ns	ns	-0.0491577	26.4887	-0.608413	0.545141	0.933639	-5.46835	ns	ns	-0.0516414	26.4887	-0.629781	0.531157	0.998288	-5.12017	ns	ns	0.00248363	26.4887	0.0283637	0.977463
Q8BHJ5	Q8BHJ5	TBL1R_MOUSE	Tbl1xr1	F-box-like/WD repeat-containing protein TBL1XR1	81004	0.305557	19.8623	2.93763	0.00464138	0.0477746	-2.37118	ns	ns	0.185814	19.8623	1.81163	0.0748992	0.504694	-4.40175	ns	ns	0.119743	19.8623	1.18602	0.240149	0.471078	-5.67361	ns	ns	0.162786	19.8623	1.5034	0.137825	0.802126	-4.62474	ns	ns	0.129636	19.8623	1.16581	0.248167	0.998288	-4.74149	ns	ns	0.0331506	19.8623	0.288031	0.774286
Q9WV70	Q9WV70	NOC2L_MOUSE	Noc2l	Nucleolar complex protein 2 homolog	57741	-0.24323	18.5378	-2.94456	0.00455139	0.0472104	-2.37235	ns	ns	-0.235236	18.5378	-2.86207	0.00573612	0.196702	-2.30476	ns	ns	-0.00799318	18.5378	-0.0984235	0.921914	0.962868	-6.36739	ns	ns	-0.214692	18.5378	-2.32388	0.0234324	0.581842	-3.3251	ns	ns	-0.210743	18.5378	-2.36275	0.021299	0.998288	-3.29396	ns	ns	-0.00394851	18.5378	-0.040011	0.968213
Q8K297	Q8K297	GT251_MOUSE	Colgalt1	Procollagen galactosyltransferase 1	234407	0.38244	21.6432	2.94835	0.00450283	0.0469003	-2.37341	ns	ns	0.0641243	21.6432	0.507389	0.613686	0.909149	-5.8326	ns	ns	0.318316	21.6432	2.47596	0.0160387	0.0996887	-3.49652	ns	ns	0.0649827	21.6432	0.477106	0.634968	0.941139	-5.52582	ns	ns	0.158054	21.6432	1.16602	0.248081	0.998288	-4.77074	ns	ns	-0.0930713	21.6432	-0.639862	0.524625
P70245	P70245	EBP_MOUSE	Ebp	3-beta-hydroxysteroid-Delta(8),Delta(7)-isomerase	13595	0.521898	26.2244	2.93464	0.00468072	0.0479072	-2.37471	ns	ns	0.0180262	26.2244	0.103322	0.918041	0.986985	-5.89995	ns	ns	0.503872	26.2244	2.95549	0.00441263	0.0486892	-2.34279	ns	ns	0.142406	26.2244	0.742768	0.460434	0.912899	-5.32501	ns	ns	0.178277	26.2244	0.919605	0.361351	0.998288	-4.91156	ns	ns	-0.0358707	26.2244	-0.174477	0.862061
O70496	O70496	CLCN7_MOUSE	Clcn7	H(+)/Cl(-) exchange transporter 7	26373	0.603575	19.3583	2.94544	0.00454006	0.0472104	-2.37955	up	**	0.214542	19.3583	1.06631	0.290428	0.762372	-5.41201	ns	ns	0.389033	19.3583	1.90252	0.0617608	0.216519	-4.63583	ns	ns	-0.00712343	19.3583	-0.0313165	0.975118	0.997851	-5.57651	ns	ns	0.320023	19.3583	1.47534	0.145192	0.998288	-4.46752	ns	ns	-0.327146	19.3583	-1.34087	0.184866
P49429	P49429	HPPD_MOUSE	Hpd	4-hydroxyphenylpyruvate dioxygenase	15445	-0.311992	28.1267	-2.94432	0.00455444	0.0472104	-2.38047	ns	ns	0.044635	28.1267	0.434385	0.66552	0.927489	-5.86546	ns	ns	-0.356627	28.1267	-3.38919	0.00122483	0.0229047	-1.18568	ns	ns	-0.0433991	28.1267	-0.393978	0.694952	0.952249	-5.56268	ns	ns	0.0451457	28.1267	0.394747	0.694388	0.998288	-5.1936	ns	ns	-0.0885448	28.1267	-0.726916	0.470019
Q8VIM9	Q8VIM9	IRGQ_MOUSE	Irgq	Immunity-related GTPase family Q protein	210146	-0.3212	19.9642	-2.94086	0.00459925	0.0475496	-2.38631	ns	ns	-0.22622	19.9642	-2.02419	0.0472747	0.429908	-4.03778	ns	ns	-0.0949798	19.9642	-0.854098	0.396346	0.621921	-5.98705	ns	ns	-0.335258	19.9642	-2.91139	0.00499756	0.444194	-2.13412	ns	ns	-0.254218	19.9642	-2.17183	0.0337112	0.998288	-3.57971	ns	ns	-0.0810401	19.9642	-0.653562	0.515816
P82343	P82343	RENBP_MOUSE	Renbp	N-acylglucosamine 2-epimerase	19703	0.686026	20.3714	2.93509	0.00467787	0.0479072	-2.38897	up	**	0.281023	20.3714	1.2473	0.217001	0.71419	-5.21363	ns	ns	0.405003	20.3714	1.74673	0.0856572	0.260269	-4.88592	ns	ns	0.308067	20.3714	1.28127	0.204892	0.842524	-4.9058	ns	ns	0.00703804	20.3714	0.0283203	0.977498	0.99995	-5.24662	ns	ns	0.301029	20.3714	1.14175	0.257967
Q61179	Q61179	IRF9_MOUSE	Irf9	Interferon regulatory factor 9	16391	0.558984	19.0424	2.93273	0.00470606	0.0480907	-2.39223	ns	ns	-0.0240933	19.0424	-0.130529	0.896571	0.982964	-5.92541	ns	ns	0.583077	19.0424	3.11109	0.00281922	0.0369574	-1.93384	ns	ns	0.393248	19.0424	1.90166	0.0618758	0.716095	-4.04639	ns	ns	0.19912	19.0424	0.976534	0.332604	0.998288	-4.8924	ns	ns	0.194129	19.0424	0.867259	0.389152
P53986	P53986	MOT1_MOUSE	Slc16a1	Monocarboxylate transporter 1	20501	0.252958	23.0112	2.91902	0.00489149	0.0491878	-2.39238	ns	ns	0.253237	23.0112	3.03687	0.00349688	0.156384	-1.87321	ns	ns	-0.00027916	23.0112	-0.00323006	0.997433	0.998356	-6.29771	ns	ns	0.122904	23.0112	1.41334	0.162567	0.829856	-4.73603	ns	ns	0.0508543	23.0112	0.555801	0.580352	0.998288	-5.10356	ns	ns	0.0720501	23.0112	0.752709	0.45448
Q64345	Q64345	IFIT3_MOUSE	Ifit3	Interferon-induced protein with tetratricopeptide repeats 3	15959	1.33014	19.8993	2.93771	0.00464744	0.0477746	-2.39455	up	**	-0.294363	19.8993	-0.667548	0.506917	0.873674	-5.73577	ns	ns	1.62451	19.8993	3.61897	0.000598757	0.0143522	-0.52654	up	**	0.847468	19.8993	1.75281	0.0846137	0.756279	-4.28736	ns	ns	0.0462473	19.8993	0.0957798	0.924007	0.998288	-5.2531	ns	ns	0.801221	19.8993	1.52742	0.131778
Q8K0D5	Q8K0D5	EFGM_MOUSE	Gfm1	Elongation factor G, mitochondrial	28030	-0.220519	22.5841	-2.93675	0.00465304	0.0477746	-2.39592	ns	ns	-0.0673684	22.5841	-0.916095	0.363175	0.807899	-5.54618	ns	ns	-0.153151	22.5841	-2.05263	0.0443454	0.180866	-4.35777	ns	ns	-0.125015	22.5841	-1.57164	0.121137	0.789851	-4.54426	ns	ns	-0.137632	22.5841	-1.7072	0.0927994	0.998288	-4.20044	ns	ns	0.0126172	22.5841	0.145458	0.884822
Q8BXZ1	Q8BXZ1	TMX3_MOUSE	Tmx3	Protein disulfide-isomerase TMX3	67988	0.437348	21.2586	2.93754	0.00464263	0.0477746	-2.4011	ns	ns	0.0839902	21.2586	0.575076	0.567326	0.896148	-5.79206	ns	ns	0.353358	21.2586	2.40188	0.019328	0.110405	-3.66154	ns	ns	0.175007	21.2586	1.11859	0.267641	0.86231	-5.07752	ns	ns	0.160969	21.2586	1.0256	0.309076	0.998288	-4.87988	ns	ns	0.0140381	21.2586	0.0840034	0.933325
Q8BMQ8	Q8BMQ8	MON1B_MOUSE	Mon1b	Vacuolar fusion protein MON1 homolog B	270096	0.986569	16.5041	2.94066	0.00460181	0.0475496	-2.40323	up	**	0.0547326	16.5041	0.16627	0.868487	0.976978	-5.94786	ns	ns	0.931837	16.5041	2.79832	0.00684028	0.0626351	-2.75402	up	*	0.387505	16.5041	1.09427	0.278081	0.865393	-5.10768	ns	ns	0.151376	16.5041	0.427537	0.670473	0.998288	-5.21226	ns	ns	0.236129	16.5041	0.621723	0.536409
Q9JHG7	Q9JHG7	PK3CG_MOUSE	Pik3cg	Phosphatidylinositol 4,5-bisphosphate 3-kinase catalytic subunit gamma isoform	30955	-0.256705	21.2052	-2.9267	0.0047868	0.0486097	-2.40751	ns	ns	-0.180147	21.2052	-2.06576	0.0430465	0.418346	-3.96862	ns	ns	-0.0765582	21.2052	-0.882439	0.380956	0.606036	-5.9714	ns	ns	-0.0806544	21.2052	-0.878291	0.383184	0.888932	-5.26678	ns	ns	-0.213481	21.2052	-2.16337	0.034385	0.998288	-3.60753	ns	ns	0.132826	21.2052	1.28612	0.203196
Q9CXJ4	Q9CXJ4	ABCB8_MOUSE	Abcb8	ATP-binding cassette sub-family B member 8, mitochondrial	74610	-0.217346	21.0767	-2.91863	0.00489679	0.0491878	-2.41132	ns	ns	0.0289098	21.0767	0.407612	0.684966	0.934944	-5.84912	ns	ns	-0.246256	21.0767	-3.34065	0.00142084	0.0251908	-1.29285	ns	ns	-0.13774	21.0767	-1.81861	0.0738121	0.726347	-4.1926	ns	ns	-0.0997237	21.0767	-1.26038	0.212266	0.998288	-4.65813	ns	ns	-0.0380164	21.0767	-0.45424	0.651246
B7ZMP1	B7ZMP1	XPP3_MOUSE	Xpnpep3	Xaa-Pro aminopeptidase 3	321003	-0.278484	21.7954	-2.92939	0.00475065	0.048394	-2.41229	ns	ns	-0.0808464	21.7954	-0.860064	0.393075	0.824391	-5.58148	ns	ns	-0.197638	21.7954	-2.07053	0.0425832	0.176338	-4.3123	ns	ns	-0.164	21.7954	-1.65358	0.10328	0.767645	-4.43973	ns	ns	-0.150736	21.7954	-1.50573	0.137226	0.998288	-4.43329	ns	ns	-0.0132638	21.7954	-0.124229	0.901537
Q3U5Q7	Q3U5Q7	CMPK2_MOUSE	Cmpk2	UMP-CMP kinase 2, mitochondrial	22169	1.11134	21.6095	2.93265	0.00471422	0.0480984	-2.41533	up	**	-0.367345	21.6095	-0.989023	0.326524	0.79026	-5.49032	ns	ns	1.47869	21.6095	3.93928	0.000211159	0.00782976	0.430223	up	***	0.791096	21.6095	1.98879	0.0511745	0.697628	-3.93392	ns	ns	-0.0769057	21.6095	-0.188939	0.850762	0.998288	-5.24589	ns	ns	0.868002	21.6095	2.00351	0.0495296
Q62432	Q62432	SMAD2_MOUSE	Smad2	Mothers against decapentaplegic homolog 2	17126	0.252089	19.9313	2.92573	0.00479993	0.0486668	-2.43125	ns	ns	0.227948	19.9313	2.67639	0.00951389	0.240392	-2.7433	ns	ns	0.0241404	19.9313	0.285946	0.775875	0.887198	-6.35	ns	ns	0.155733	19.9313	1.71482	0.0913837	0.762196	-4.35451	ns	ns	0.0378065	19.9313	0.415153	0.679467	0.998288	-5.20569	ns	ns	0.117927	19.9313	1.22881	0.223796
Q9Z2I8	Q9Z2I8	SUCB2_MOUSE	Suclg2	Succinate--CoA ligase [GDP-forming] subunit beta, mitochondrial	20917	-0.218972	25.8953	-2.92764	0.00477412	0.0485568	-2.43185	ns	ns	0.0465471	25.8953	0.633475	0.528759	0.88436	-5.76448	ns	ns	-0.265519	25.8953	-3.57815	0.000679527	0.0153106	-0.653729	ns	ns	-0.112697	25.8953	-1.41082	0.163306	0.829856	-4.75366	ns	ns	0.0055586	25.8953	0.0704544	0.944059	0.998288	-5.27551	ns	ns	-0.118256	25.8953	-1.3845	0.171179
Q8CD15	Q8CD15	RIOX2_MOUSE	Riox2	Ribosomal oxygenase 2	67014	-0.296283	18.6451	-2.92042	0.00487218	0.0491747	-2.43196	ns	ns	-0.262933	18.6451	-2.52633	0.0140997	0.284648	-3.04679	ns	ns	-0.0333495	18.6451	-0.324682	0.746517	0.870316	-6.28985	ns	ns	-0.271693	18.6451	-2.5395	0.0136289	0.530594	-2.9204	ns	ns	-0.129987	18.6451	-1.21677	0.228313	0.998288	-4.71524	ns	ns	-0.141706	18.6451	-1.2592	0.212688
Q9JHS4	Q9JHS4	CLPX_MOUSE	Clpx	ATP-dependent Clp protease ATP-binding subunit clpX-like, mitochondrial	270166	-0.26079	22.5345	-2.92038	0.00487276	0.0491747	-2.44404	ns	ns	0.0863881	22.5345	0.983292	0.329294	0.790526	-5.49067	ns	ns	-0.347178	22.5345	-3.9399	0.000209885	0.00782727	0.434124	ns	ns	-0.10576	22.5345	-1.11656	0.268502	0.86231	-5.07221	ns	ns	0.0197902	22.5345	0.210276	0.834144	0.998288	-5.25518	ns	ns	-0.12555	22.5345	-1.24646	0.217294
Q99N96	Q99N96	RM01_MOUSE	Mrpl1	39S ribosomal protein L1, mitochondrial	94061	-0.332964	20.5726	-2.9167	0.00492351	0.0493797	-2.44527	ns	ns	-0.0574523	20.5726	-0.51627	0.607507	0.909149	-5.81745	ns	ns	-0.275511	20.5726	-2.43776	0.017666	0.105641	-3.57252	ns	ns	-0.123232	20.5726	-1.03877	0.302955	0.86947	-5.15193	ns	ns	0.0249821	20.5726	0.209103	0.835055	0.998288	-5.25246	ns	ns	-0.148214	20.5726	-1.1686	0.247049
Q9EQZ6	Q9EQZ6	RPGF4_MOUSE	Rapgef4	Rap guanine nucleotide exchange factor 4	56508	0.400979	19.9487	2.91308	0.0049738	0.0497304	-2.4469	ns	ns	-0.0329784	19.9487	-0.248432	0.804623	0.962866	-5.9147	ns	ns	0.433958	19.9487	3.16065	0.00243742	0.0333679	-1.79727	ns	ns	-0.00881286	19.9487	-0.0615769	0.951098	0.995707	-5.61466	ns	ns	-0.067254	19.9487	-0.474369	0.636907	0.998288	-5.18845	ns	ns	0.0584411	19.9487	0.381806	0.703914
O88543	O88543	CSN3_MOUSE	Cops3	COP9 signalosome complex subunit 3	26572	-0.193895	22.0921	-2.92177	0.00485376	0.0491358	-2.45114	ns	ns	-0.152444	22.0921	-2.33215	0.0229632	0.335541	-3.48947	ns	ns	-0.0414504	22.0921	-0.626107	0.533549	0.730267	-6.19284	ns	ns	-0.0711211	22.0921	-1.01945	0.311962	0.872482	-5.17967	ns	ns	-0.0273961	22.0921	-0.387363	0.699817	0.998288	-5.21765	ns	ns	-0.043725	22.0921	-0.578224	0.565212
Q6ZQ58	Q6ZQ58	LARP1_MOUSE	Larp1	La-related protein 1	73158	-0.202097	21.9545	-2.91567	0.0049377	0.0494456	-2.45349	ns	ns	-0.116762	21.9545	-1.71133	0.0920299	0.530828	-4.58826	ns	ns	-0.0853357	21.9545	-1.25338	0.214783	0.440634	-5.61787	ns	ns	-0.180029	21.9545	-2.39216	0.0198021	0.557936	-3.20525	ns	ns	0.0312169	21.9545	0.427537	0.670473	0.998288	-5.20111	ns	ns	-0.211246	21.9545	-2.65689	0.0100208
P40336	P40336	VP26A_MOUSE	Vps26a	Vacuolar protein sorting-associated protein 26A	30930	0.204363	23.5643	2.90705	0.00505873	0.0504241	-2.46177	ns	ns	0.0191071	23.5643	0.272211	0.786366	0.959632	-5.87632	ns	ns	0.185256	23.5643	2.67021	0.0096718	0.0749824	-3.03846	ns	ns	0.100986	23.5643	1.3225	0.190871	0.842524	-4.82603	ns	ns	0.132289	23.5643	1.75764	0.083756	0.998288	-4.13821	ns	ns	-0.0313035	23.5643	-0.385136	0.701458
Q64105	Q64105	SPRE_MOUSE	Spr	Sepiapterin reductase	20751	-0.169271	25.6837	-2.91899	0.00489184	0.0491878	-2.46199	ns	ns	-0.124039	25.6837	-2.16199	0.0344954	0.395799	-3.82377	ns	ns	-0.0452321	25.6837	-0.782067	0.437159	0.654981	-6.09041	ns	ns	-0.0640247	25.6837	-1.04585	0.299698	0.86856	-5.15659	ns	ns	-0.0134564	25.6837	-0.218535	0.827732	0.998288	-5.26266	ns	ns	-0.0505684	25.6837	-0.767563	0.445667
Q9QZ88	Q9QZ88	VPS29_MOUSE	Vps29	Vacuolar protein sorting-associated protein 29	56433	0.24828	23.1893	2.904	0.00510225	0.0506339	-2.47227	ns	ns	0.0442148	23.1893	0.52969	0.598223	0.907016	-5.80322	ns	ns	0.204065	23.1893	2.41214	0.0188391	0.108496	-3.62332	ns	ns	0.124713	23.1893	1.4049	0.165053	0.829856	-4.76214	ns	ns	0.0628961	23.1893	0.682618	0.497397	0.998288	-5.07137	ns	ns	0.0618167	23.1893	0.635167	0.527662
Q61550	Q61550	RAD21_MOUSE	Rad21	Double-strand-break repair protein rad21 homolog	19357	0.252394	20.6285	2.90842	0.0050394	0.0503088	-2.47279	ns	ns	0.229569	20.6285	2.6883	0.00921576	0.237306	-2.71714	ns	ns	0.0228251	20.6285	0.267395	0.790054	0.894393	-6.34846	ns	ns	0.109424	20.6285	1.14682	0.255874	0.86107	-5.01566	ns	ns	0.278253	20.6285	2.99597	0.00393244	0.733957	-2.1866	ns	ns	-0.16883	20.6285	-1.65294	0.10341
P31532	P31532	SAA4_MOUSE	Saa4	Serum amyloid A-4 protein	20211	-0.992275	17.8219	-2.90097	0.00514583	0.050669	-2.47383	down	*	-0.749105	17.8219	-2.29004	0.0254422	0.339003	-3.56748	ns	ns	-0.24317	17.8219	-0.716314	0.476493	0.689164	-6.09978	ns	ns	-0.167834	17.8219	-0.478325	0.634105	0.940505	-5.52271	ns	ns	-0.142785	17.8219	-0.402568	0.688654	0.998288	-5.20392	ns	ns	-0.0250498	17.8219	-0.0661583	0.947465
P06684	P06684	CO5_MOUSE	C5	Complement C5	15139	-0.460029	22.9334	-2.9009	0.00514677	0.050669	-2.47504	ns	ns	-0.227364	22.9334	-1.44786	0.152705	0.644699	-4.94447	ns	ns	-0.232665	22.9334	-1.48553	0.142482	0.347974	-5.28907	ns	ns	-0.197364	22.9334	-1.16909	0.246853	0.857856	-5.00033	ns	ns	0.103795	22.9334	0.616866	0.539587	0.998288	-5.10829	ns	ns	-0.30116	22.9334	-1.67487	0.099009
P53808	P53808	PPCT_MOUSE	Pctp	Phosphatidylcholine transfer protein	18559	0.29611	24.1314	2.90274	0.00512028	0.0506486	-2.47515	ns	ns	-0.11023	24.1314	-1.11293	0.270046	0.749487	-5.36007	ns	ns	0.40634	24.1314	4.04419	0.000148007	0.00636037	0.767132	ns	ns	0.185952	24.1314	1.68465	0.0970962	0.767645	-4.37334	ns	ns	0.216627	24.1314	2.0417	0.0454521	0.998288	-3.76495	ns	ns	-0.0306753	24.1314	-0.262736	0.793628
P11928	P11928	OAS1A_MOUSE	Oas1a	2'-5'-oligoadenylate synthase 1A	246730	1.48942	19.5643	2.90613	0.00507938	0.0505523	-2.48495	up	*	-0.370218	19.5643	-0.737233	0.463782	0.856784	-5.69733	ns	ns	1.85964	19.5643	3.65936	0.000526364	0.0131875	-0.416465	up	**	0.936957	19.5643	1.74104	0.086672	0.758422	-4.32094	ns	ns	0.532452	19.5643	0.973795	0.333969	0.998288	-4.91419	ns	ns	0.404505	19.5643	0.693604	0.49054
P56391	P56391	CX6B1_MOUSE	Cox6b1	Cytochrome c oxidase subunit 6B1	110323	-0.271039	26.2884	-2.90316	0.00511437	0.0506486	-2.48564	ns	ns	-0.112574	26.2884	-1.2124	0.22997	0.722322	-5.24604	ns	ns	-0.158465	26.2884	-1.70649	0.0929333	0.272871	-4.9689	ns	ns	-0.146971	26.2884	-1.4966	0.139583	0.802945	-4.65016	ns	ns	-0.0982999	26.2884	-0.958734	0.341425	0.998288	-4.90464	ns	ns	-0.0486707	26.2884	-0.449225	0.654839
Q7TNP2	Q7TNP2	2AAB_MOUSE	Ppp2r1b	Serine/threonine-protein phosphatase 2A 65 kDa regulatory subunit A beta isoform	73699	-0.331405	19.3933	-2.90394	0.00510318	0.0506339	-2.48907	ns	ns	-0.147293	19.3933	-1.32913	0.188688	0.691047	-5.13514	ns	ns	-0.184111	19.3933	-1.62325	0.109622	0.299542	-5.10691	ns	ns	0.0506121	19.3933	0.42607	0.671536	0.945996	-5.55751	ns	ns	-0.00296551	19.3933	-0.0246955	0.980377	0.99995	-5.2764	ns	ns	0.0535776	19.3933	0.417362	0.677859
P60710	P63260	ACTB_MOUSE	Actb	Actin, cytoplasmic 1	11461	0.374185	29.4288	2.89506	0.00523166	0.050669	-2.48931	ns	ns	0.111745	29.4288	0.908547	0.367115	0.808626	-5.56388	ns	ns	0.26244	29.4288	2.04512	0.0451035	0.182353	-4.35908	ns	ns	0.12573	29.4288	0.947819	0.34691	0.87986	-5.22934	ns	ns	0.198187	29.4288	1.50119	0.138394	0.998288	-4.44354	ns	ns	-0.0724576	29.4288	-0.510982	0.611182
O70165	O70165	FCN1_MOUSE	Fcn1	Ficolin-1	14133	0.516631	18.8944	2.89843	0.00518256	0.050669	-2.49147	ns	ns	0.16238	18.8944	0.942607	0.349549	0.80293	-5.53351	ns	ns	0.35425	18.8944	1.99901	0.0500061	0.193085	-4.45635	ns	ns	0.554265	18.8944	3.00775	0.00380203	0.444194	-1.91492	ns	ns	0.32465	18.8944	1.68377	0.097267	0.998288	-4.22679	ns	ns	0.229614	18.8944	1.11981	0.267122
Q9D0G0	Q9D0G0	RT30_MOUSE	Mrps30	28S ribosomal protein S30, mitochondrial	59054	-0.241829	21.696	-2.89967	0.00516455	0.050669	-2.49203	ns	ns	-0.0544083	21.696	-0.661638	0.510661	0.875476	-5.73132	ns	ns	-0.187421	21.696	-2.23664	0.0289244	0.139859	-3.98983	ns	ns	-0.086387	21.696	-0.992824	0.324664	0.873294	-5.19362	ns	ns	-0.101136	21.696	-1.14781	0.255467	0.998288	-4.77803	ns	ns	0.0147493	21.696	0.15658	0.876086
P46935	P46935	NEDD4_MOUSE	Nedd4	E3 ubiquitin-protein ligase NEDD4	17999	-0.182868	21.7163	-2.90054	0.00515201	0.050669	-2.49211	ns	ns	-0.0443399	21.7163	-0.71481	0.477416	0.864714	-5.70165	ns	ns	-0.138528	21.7163	-2.21111	0.0307337	0.145358	-4.0533	ns	ns	-0.167649	21.7163	-2.43273	0.0178913	0.552842	-3.12667	ns	ns	-0.0952725	21.7163	-1.43915	0.155148	0.998288	-4.50783	ns	ns	-0.072376	21.7163	-0.988071	0.326967
Q8QZR5	Q8QZR5	ALAT1_MOUSE	Gpt	Alanine aminotransferase 1	76282	-0.183012	26.0297	-2.89569	0.00522254	0.050669	-2.49346	ns	ns	-0.0265472	26.0297	-0.428966	0.669439	0.928798	-5.84647	ns	ns	-0.156465	26.0297	-2.48217	0.0157872	0.098693	-3.46369	ns	ns	-0.0502568	26.0297	-0.740096	0.462041	0.913553	-5.35215	ns	ns	-0.0336851	26.0297	-0.479346	0.633383	0.998288	-5.13717	ns	ns	-0.0165717	26.0297	-0.217178	0.828784
Q8CCN5	Q8CCN5	BCAS3_MOUSE	Bcas3	Breast carcinoma-amplified sequence 3 homolog	192197	-0.257076	19.9156	-2.89823	0.00518544	0.050669	-2.50069	ns	ns	-0.193295	19.9156	-2.17821	0.0332111	0.389705	-3.77429	ns	ns	-0.0637812	19.9156	-0.70885	0.48108	0.692026	-6.11013	ns	ns	-0.165694	19.9156	-1.7872	0.0788049	0.726347	-4.25261	ns	ns	-0.081458	19.9156	-0.877076	0.383839	0.998288	-4.98881	ns	ns	-0.084236	19.9156	-0.848225	0.399583
O35955	O35955	PSB10_MOUSE	Psmb10	Proteasome subunit beta type-10	19171	0.721109	22.1624	2.8964	0.00521969	0.050669	-2.50399	up	*	0.0746512	22.1624	0.30675	0.760069	0.956294	-5.90493	ns	ns	0.646458	22.1624	2.61906	0.0110867	0.0809244	-3.17043	up	*	0.34687	22.1624	1.30199	0.197772	0.842524	-4.87191	ns	ns	0.260767	22.1624	0.992972	0.324611	0.998288	-4.90254	ns	ns	0.0861027	22.1624	0.301462	0.764078
Q9Z1T6	Q9Z1T6	FYV1_MOUSE	Pikfyve	1-phosphatidylinositol 3-phosphate 5-kinase	18711	0.368793	18.6525	2.89713	0.00520154	0.050669	-2.50768	ns	ns	0.010609	18.6525	0.084282	0.933104	0.987145	-5.94342	ns	ns	0.358184	18.6525	2.83956	0.00610568	0.0586274	-2.64823	ns	ns	0.122189	18.6525	0.898746	0.372273	0.888419	-5.26277	ns	ns	-0.0120489	18.6525	-0.0879764	0.93018	0.998288	-5.25877	ns	ns	0.134238	18.6525	0.912782	0.364901
Q91XE4	Q91XE4	ACY3_MOUSE	Acy3	N-acyl-aromatic-L-amino acid amidohydrolase (carboxylate-forming)	71670	-0.366481	24.5225	-2.89686	0.00520545	0.050669	-2.50784	ns	ns	-0.183709	24.5225	-1.4635	0.148393	0.640421	-4.9465	ns	ns	-0.182773	24.5225	-1.45266	0.151373	0.361137	-5.35675	ns	ns	0.0159351	24.5225	0.119648	0.90515	0.990561	-5.62306	ns	ns	-0.254178	24.5225	-1.90497	0.0614357	0.998288	-3.95314	ns	ns	0.270113	24.5225	1.90395	0.0615708
Q9JI75	Q9JI75	NQO2_MOUSE	Nqo2	Ribosyldihydronicotinamide dehydrogenase [quinone]	18105	-0.273458	25.0748	-2.89543	0.00522631	0.050669	-2.51059	ns	ns	-0.0355504	25.0748	-0.383691	0.702523	0.940708	-5.88273	ns	ns	-0.237907	25.0748	-2.5393	0.0136358	0.0906588	-3.3576	ns	ns	-0.0165016	25.0748	-0.165784	0.868867	0.981389	-5.61527	ns	ns	-0.047041	25.0748	-0.471912	0.63865	0.998288	-5.19062	ns	ns	0.0305395	25.0748	0.286107	0.775752
Q8CBW3	Q8CBW3	ABI1_MOUSE	Abi1	Abl interactor 1	11308	0.269887	20.7812	2.88661	0.00535691	0.0516033	-2.51291	ns	ns	0.0356889	20.7812	0.386356	0.700559	0.93989	-5.85051	ns	ns	0.234198	20.7812	2.54244	0.0135258	0.0902971	-3.33472	ns	ns	0.111425	20.7812	1.13553	0.260534	0.86231	-5.04567	ns	ns	0.116268	20.7812	1.18944	0.238812	0.998288	-4.7399	ns	ns	-0.00484359	20.7812	-0.0469247	0.962724
Q9CQ00	Q9CQ00	DMAC1_MOUSE	Dmac1	Distal membrane-arm assembly complex protein 1	66928	-0.742273	22.2144	-2.8962	0.00522269	0.050669	-2.51311	down	*	0.0153379	22.2144	0.0612923	0.951325	0.990781	-5.9596	ns	ns	-0.757611	22.2144	-2.97086	0.00423089	0.0478297	-2.31808	down	**	-0.173714	22.2144	-0.647302	0.519843	0.92364	-5.45158	ns	ns	-0.114122	22.2144	-0.425253	0.672135	0.998288	-5.2154	ns	ns	-0.0595912	22.2144	-0.207115	0.836604
Q9EST3	Q9EST3	4ET_MOUSE	Eif4enif1	Eukaryotic translation initiation factor 4E transporter	74203	0.389107	18.4713	2.88921	0.00531813	0.0513532	-2.51531	ns	ns	0.267385	18.4713	2.00724	0.049099	0.437642	-4.08913	ns	ns	0.121722	18.4713	0.92865	0.35668	0.584617	-5.9636	ns	ns	-0.0344083	18.4713	-0.242715	0.809029	0.971929	-5.58967	ns	ns	0.239663	18.4713	1.68732	0.0965788	0.998288	-4.22715	ns	ns	-0.274072	18.4713	-1.84427	0.0699341
Q9D0M1	Q9D0M1	KPRA_MOUSE	Prpsap1	Phosphoribosyl pyrophosphate synthase-associated protein 1	67763	-0.378984	22.171	-2.89526	0.00522879	0.050669	-2.51552	ns	ns	-0.179159	22.171	-1.38893	0.169834	0.666062	-5.05343	ns	ns	-0.199825	22.171	-1.52866	0.131446	0.333294	-5.2496	ns	ns	-0.176734	22.171	-1.28602	0.203229	0.842524	-4.91144	ns	ns	-0.134169	22.171	-0.97486	0.333427	0.998288	-4.92471	ns	ns	-0.0425651	22.171	-0.288965	0.773575
Q9JJJ3	Q9JJJ3	AQP9_MOUSE	Aqp9	Aquaporin-9	64008	0.304279	23.6095	2.87898	0.0054722	0.0521424	-2.51832	ns	ns	0.0872105	23.6095	0.845598	0.401036	0.826555	-5.57973	ns	ns	0.217068	23.6095	2.03189	0.0464654	0.185092	-4.35583	ns	ns	0.238037	23.6095	2.17922	0.0331326	0.639456	-3.59874	ns	ns	-0.0603235	23.6095	-0.551159	0.58351	0.998288	-5.14219	ns	ns	0.298361	23.6095	2.53122	0.0139231
O35685	O35685	NUDC_MOUSE	Nudc	Nuclear migration protein nudC	18221	0.165031	22.986	2.87787	0.00548925	0.0521519	-2.51864	ns	ns	-0.0977577	22.986	-1.72537	0.0894534	0.525658	-4.53406	ns	ns	0.262789	22.986	4.63932	1.86274e-05	0.00151309	2.71263	ns	ns	-0.0985826	22.986	-1.51499	0.134869	0.796239	-4.55909	ns	ns	0.00558559	22.986	0.0906356	0.928075	0.998288	-5.22261	ns	ns	-0.104168	22.986	-1.49551	0.139865
P70268	P70268	PKN1_MOUSE	Pkn1	Serine/threonine-protein kinase N1	320795	0.332798	20.4816	2.8701	0.00560946	0.0529837	-2.51946	ns	ns	0.0680643	20.4816	0.632792	0.529202	0.88436	-5.74607	ns	ns	0.264733	20.4816	2.29344	0.0252333	0.128725	-3.82855	ns	ns	0.039879	20.4816	0.339314	0.735522	0.959074	-5.5458	ns	ns	0.120795	20.4816	1.04939	0.298079	0.998288	-4.85624	ns	ns	-0.0809162	20.4816	-0.645751	0.520829
Q8VDD8	Q8VDD8	WASH1_MOUSE	Washc1	WASH complex subunit 1	68767	0.24957	21.2199	2.89053	0.00529847	0.0512396	-2.51976	ns	ns	0.0465162	21.2199	0.545369	0.587461	0.903118	-5.80155	ns	ns	0.203053	21.2199	2.37475	0.0206764	0.114969	-3.71836	ns	ns	0.121151	21.2199	1.28541	0.203442	0.842524	-4.87862	ns	ns	0.1691	21.2199	1.85763	0.0679832	0.998288	-4.01548	ns	ns	-0.0479488	21.2199	-0.479547	0.633241
Q8BGX0	Q8BGX0	TRI23_MOUSE	Trim23	E3 ubiquitin-protein ligase TRIM23	81003	0.628675	19.5182	2.88561	0.00537189	0.0516418	-2.51985	up	*	0.628597	19.5182	2.90137	0.00514011	0.184218	-2.21104	ns	ns	7.81315e-05	19.5182	0.000364662	0.99971	0.99971	-6.37055	ns	ns	0.109731	19.5182	0.465512	0.6432	0.944618	-5.49188	ns	ns	0.2793	19.5182	1.20122	0.234246	0.998288	-4.72316	ns	ns	-0.169568	19.5182	-0.677331	0.500722
Q9JMF7	Q9JMF7	DOPP1_MOUSE	Dolpp1	Dolichyldiphosphatase 1	57170	0.616715	19.2766	2.87981	0.00545963	0.0521424	-2.53072	up	*	0.408634	19.2766	1.94014	0.0569242	0.463889	-4.20282	ns	ns	0.208082	19.2766	0.976268	0.332734	0.56183	-5.88794	ns	ns	0.387433	19.2766	1.65642	0.102701	0.767645	-4.40635	ns	ns	0.159025	19.2766	0.6885	0.493712	0.998288	-5.06611	ns	ns	0.228408	19.2766	0.897703	0.372825
Q61151	Q61151	2A5E_MOUSE	Ppp2r5e	Serine/threonine-protein phosphatase 2A 56 kDa regulatory subunit epsilon isoform	26932	-0.276157	20.854	-2.88418	0.00539329	0.0517708	-2.53169	ns	ns	-0.347599	20.854	-3.65273	0.000535968	0.0656207	-0.257639	ns	ns	0.0714424	20.854	0.76254	0.448636	0.664643	-6.10051	ns	ns	-0.142034	20.854	-1.40763	0.164247	0.829856	-4.75784	ns	ns	-0.0584873	20.854	-0.564975	0.574134	0.998288	-5.13174	ns	ns	-0.0835471	20.854	-0.771124	0.443569
Q8CC21	Q8CC21	TTC19_MOUSE	Ttc19	Tetratricopeptide repeat protein 19, mitochondrial	72795	-0.590308	19.1314	-2.88044	0.00544992	0.0521424	-2.53229	down	*	0.00888144	19.1314	0.0449471	0.964294	0.99307	-5.94772	ns	ns	-0.59919	19.1314	-2.95896	0.00436941	0.0486331	-2.33353	down	**	-0.0904833	19.1314	-0.427962	0.670165	0.945996	-5.54628	ns	ns	-0.165456	19.1314	-0.78107	0.437741	0.998288	-5.04529	ns	ns	0.0749729	19.1314	0.33303	0.740238
Q61703	Q61703	ITIH2_MOUSE	Itih2	Inter-alpha-trypsin inhibitor heavy chain H2	16425	-0.48252	22.7013	-2.88641	0.00535993	0.0516033	-2.53538	ns	ns	-0.114892	22.7013	-0.703804	0.484196	0.867305	-5.72527	ns	ns	-0.367628	22.7013	-2.21437	0.0304976	0.144769	-4.05603	ns	ns	-0.329547	22.7013	-1.87124	0.0660426	0.726347	-4.1234	ns	ns	0.0238804	22.7013	0.136078	0.892202	0.998288	-5.27367	ns	ns	-0.353427	22.7013	-1.87221	0.0659067
Q8VD66	Q8VD66	ABHD4_MOUSE	Abhd4	(Lyso)-N-acylphosphatidylethanolamine lipase	105501	0.42707	19.7942	2.87905	0.00547115	0.0521424	-2.53854	ns	ns	-0.0783194	19.7942	-0.531733	0.596816	0.906602	-5.79154	ns	ns	0.505389	19.7942	3.40223	0.00117669	0.0222611	-1.13815	ns	ns	-0.00911733	19.7942	-0.0589406	0.953189	0.995707	-5.61979	ns	ns	-0.0748327	19.7942	-0.479106	0.633553	0.998288	-5.17745	ns	ns	0.0657154	19.7942	0.396828	0.69286
O35423	O35423	SPYA_MOUSE	Agxt	Serine--pyruvate aminotransferase, mitochondrial	11611	-0.580874	25.6685	-2.88058	0.00545281	0.0521424	-2.54644	ns	ns	-0.198019	25.6685	-0.993583	0.324309	0.788812	-5.47938	ns	ns	-0.382855	25.6685	-1.90939	0.0608676	0.214308	-4.63017	ns	ns	-0.313443	25.6685	-1.45389	0.151047	0.815612	-4.69672	ns	ns	0.0471228	25.6685	0.221838	0.825173	0.998288	-5.2555	ns	ns	-0.360566	25.6685	-1.56989	0.121558
Q3TN34	Q3TN34	MILK2_MOUSE	Micall2	MICAL-like protein 2	231830	0.477264	17.6538	2.873	0.00556425	0.052722	-2.547	ns	ns	0.196899	17.6538	1.20801	0.231641	0.722374	-5.24626	ns	ns	0.280365	17.6538	1.73183	0.0882888	0.265603	-4.92905	ns	ns	0.0751244	17.6538	0.432009	0.667237	0.945996	-5.52792	ns	ns	0.356302	17.6538	2.04371	0.0452467	0.998288	-3.76298	ns	ns	-0.281177	17.6538	-1.53775	0.129209
Q9DCS2	Q9DCS2	MTL26_MOUSE	Mettl26	Methyltransferase-like 26	68347	-0.317907	25.3482	-2.87846	0.00548021	0.0521424	-2.55033	ns	ns	-0.0406519	25.3482	-0.37384	0.709802	0.942481	-5.87949	ns	ns	-0.277255	25.3482	-2.51468	0.0145284	0.0939928	-3.40518	ns	ns	0.0468518	25.3482	0.404963	0.686902	0.951806	-5.55683	ns	ns	-0.147688	25.3482	-1.2559	0.213875	0.998288	-4.68301	ns	ns	0.194539	25.3482	1.55044	0.126138
Q3UIR3	Q3UIR3	DTX3L_MOUSE	Dtx3l	E3 ubiquitin-protein ligase DTX3L	209200	0.192103	22.2064	2.85621	0.00583034	0.0542021	-2.55784	ns	ns	-0.0374784	22.2064	-0.555488	0.580564	0.901718	-5.7235	ns	ns	0.229582	22.2064	3.45128	0.00101123	0.0197053	-0.975687	ns	ns	0.147765	22.2064	2.12883	0.0372575	0.662367	-3.67947	ns	ns	0.0218172	22.2064	0.313604	0.754877	0.998288	-5.20241	ns	ns	0.125948	22.2064	1.75759	0.0837655
Q3U0J8	Q3U0J8	TBD2B_MOUSE	Tbc1d2b	TBC1 domain family member 2B	67016	0.348788	18.9618	2.86878	0.00563	0.0531004	-2.55852	ns	ns	0.0480133	18.9618	0.405361	0.686611	0.93503	-5.85778	ns	ns	0.300775	18.9618	2.47798	0.0159567	0.0994611	-3.46994	ns	ns	0.0214592	18.9618	0.168722	0.866566	0.98101	-5.59936	ns	ns	0.120345	18.9618	0.906984	0.367935	0.998288	-4.93318	ns	ns	-0.098886	18.9618	-0.696274	0.488865
P15535	P15535	B4GT1_MOUSE	B4galt1	Beta-1,4-galactosyltransferase 1	14595	0.472786	18.8845	2.8724	0.00557363	0.052722	-2.56199	ns	ns	0.0171382	18.8845	0.105604	0.916238	0.986985	-5.93471	ns	ns	0.455648	18.8845	2.79763	0.00685328	0.0626351	-2.74471	ns	ns	0.0371526	18.8845	0.214365	0.830968	0.975456	-5.60059	ns	ns	0.158199	18.8845	0.902313	0.370391	0.998288	-4.95947	ns	ns	-0.121047	18.8845	-0.649609	0.51835
Q6TCG2	Q6TCG2	PAQR9_MOUSE	Paqr9	Membrane progesterone receptor epsilon	75552	-0.817696	21.8434	-2.86863	0.00564039	0.0531212	-2.57304	down	*	-0.396057	21.8434	-1.42142	0.16024	0.652321	-5.00729	ns	ns	-0.421639	21.8434	-1.49084	0.141111	0.346347	-5.29771	ns	ns	-0.193403	21.8434	-0.648781	0.518893	0.92364	-5.44179	ns	ns	-0.096081	21.8434	-0.322456	0.7482	0.998288	-5.237	ns	ns	-0.0973223	21.8434	-0.305931	0.760689
Q9CY97	Q9CY97	SSU72_MOUSE	Ssu72	RNA polymerase II subunit A C-terminal domain phosphatase SSU72	68991	-0.23746	20.4587	-2.87268	0.0055693	0.052722	-2.5733	ns	ns	-0.0792781	20.4587	-0.974936	0.333389	0.794228	-5.50954	ns	ns	-0.158182	20.4587	-1.93238	0.0578953	0.209411	-4.60149	ns	ns	-0.127763	20.4587	-1.45383	0.151047	0.815612	-4.7068	ns	ns	-0.0521584	20.4587	-0.59187	0.556095	0.998288	-5.14116	ns	ns	-0.0756048	20.4587	-0.798753	0.42749
Q61176	Q61176	ARGI1_MOUSE	Arg1	Arginase-1	11846	-0.193623	28.9103	-2.85727	0.00581319	0.0542021	-2.57577	ns	ns	-0.0243754	28.9103	-0.375698	0.708427	0.942235	-5.87047	ns	ns	-0.169248	28.9103	-2.53036	0.0139541	0.091648	-3.34967	ns	ns	-0.066185	28.9103	-0.935903	0.352962	0.881089	-5.2182	ns	ns	-0.0532065	28.9103	-0.730392	0.467908	0.998288	-5.03726	ns	ns	-0.0129786	28.9103	-0.166113	0.86861
Q3THK7	Q3THK7	GUAA_MOUSE	Gmps	GMP synthase [glutamine-hydrolyzing]	229363	-0.157037	22.401	-2.86577	0.00567749	0.0533931	-2.57646	ns	ns	-0.0314752	22.401	-0.576164	0.566595	0.895834	-5.77068	ns	ns	-0.125562	22.401	-2.30071	0.0247925	0.127378	-3.86467	ns	ns	-0.0937812	22.401	-1.56314	0.12312	0.790961	-4.53825	ns	ns	-0.0812537	22.401	-1.38302	0.171632	0.998288	-4.55637	ns	ns	-0.0125275	22.401	-0.194551	0.846382
Q62426	Q62426	CYTB_MOUSE	Cstb	Cystatin-B	13014	0.592771	23.1778	2.8619	0.00574348	0.0537024	-2.57707	up	*	-0.0513491	23.1778	-0.252949	0.801148	0.962866	-5.9008	ns	ns	0.64412	23.1778	3.10565	0.00286743	0.0372136	-1.94282	up	**	0.268668	23.1778	1.20291	0.233608	0.856562	-4.96107	ns	ns	0.25589	23.1778	1.16131	0.249991	0.998288	-4.75718	ns	ns	0.0127777	23.1778	0.0527196	0.958126
Q9CR61	Q9CR61	NDUB7_MOUSE	Ndufb7	NADH dehydrogenase [ubiquinone] 1 beta subcomplex subunit 7	66916	-0.322775	23.0232	-2.86421	0.00570207	0.0535279	-2.5811	ns	ns	-0.0857328	23.0232	-0.769244	0.444676	0.851934	-5.65693	ns	ns	-0.237042	23.0232	-2.11457	0.0385033	0.165778	-4.24156	ns	ns	-0.0794045	23.0232	-0.654443	0.515252	0.92364	-5.4124	ns	ns	-0.145318	23.0232	-1.22471	0.225327	0.998288	-4.71329	ns	ns	0.0659139	23.0232	0.510573	0.611467
Q99PE8	Q99PE8	ABCG5_MOUSE	Abcg5	ATP-binding cassette sub-family G member 5	27409	0.466214	19.7917	2.86382	0.00570832	0.0535279	-2.58156	ns	ns	0.0468538	19.7917	0.296945	0.767503	0.957197	-5.9119	ns	ns	0.41936	19.7917	2.60517	0.0114869	0.0828204	-3.20096	ns	ns	-0.0139718	19.7917	-0.0827141	0.934346	0.994698	-5.62862	ns	ns	-0.0353339	19.7917	-0.20111	0.841273	0.998288	-5.23515	ns	ns	0.0213621	19.7917	0.114686	0.909065
Q8K268	Q8K268	ABCF3_MOUSE	Abcf3	ATP-binding cassette sub-family F member 3	27406	-0.251301	20.5983	-2.86175	0.00574126	0.0537024	-2.59302	ns	ns	-0.0614618	20.5983	-0.715443	0.477027	0.864714	-5.71115	ns	ns	-0.189839	20.5983	-2.1727	0.0336425	0.152342	-4.13363	ns	ns	-0.0747211	20.5983	-0.807909	0.422239	0.905106	-5.33829	ns	ns	-0.0759852	20.5983	-0.825545	0.412235	0.998288	-5.02183	ns	ns	0.00126413	20.5983	0.012764	0.989857
Q9CR88	Q9CR88	RT14_MOUSE	Mrps14	28S ribosomal protein S14, mitochondrial	64659	-0.41075	21.1647	-2.85705	0.0058167	0.0542021	-2.59725	ns	ns	-0.135797	21.1647	-0.96932	0.33616	0.795144	-5.50542	ns	ns	-0.274953	21.1647	-1.94318	0.0565486	0.206613	-4.57	ns	ns	-0.208827	21.1647	-1.39153	0.16905	0.83171	-4.78151	ns	ns	-0.302883	21.1647	-1.93928	0.0570311	0.998288	-3.90666	ns	ns	0.0940566	21.1647	0.569733	0.570922
Q99K70	Q99K70	RRAGC_MOUSE	Rragc	Ras-related GTP-binding protein C	54170	0.273122	20.3836	2.85669	0.00582259	0.0542021	-2.60189	ns	ns	0.0770599	20.3836	0.803723	0.424635	0.84037	-5.62167	ns	ns	0.196062	20.3836	2.0348	0.0461626	0.184679	-4.38523	ns	ns	0.0542325	20.3836	0.525005	0.601457	0.937203	-5.47856	ns	ns	0.167235	20.3836	1.62084	0.110138	0.998288	-4.30176	ns	ns	-0.113002	20.3836	-1.00674	0.317982
Q99KX1	Q99KX1	MLF2_MOUSE	Mlf2	Myeloid leukemia factor 2	30853	-0.394551	19.9568	-2.84961	0.00593815	0.0551254	-2.60621	ns	ns	-0.148496	19.9568	-1.0812	0.283805	0.759022	-5.37242	ns	ns	-0.246055	19.9568	-1.82557	0.0727433	0.238279	-4.775	ns	ns	-0.0799149	19.9568	-0.509764	0.61203	0.937761	-5.43205	ns	ns	0.0293221	19.9568	0.198685	0.843161	0.998288	-5.23415	ns	ns	-0.109237	19.9568	-0.662987	0.509802
Q9CQA3	Q9CQA3	SDHB_MOUSE	Sdhb	Succinate dehydrogenase [ubiquinone] iron-sulfur subunit, mitochondrial	67680	-0.176906	26.0138	-2.8479	0.00596635	0.055308	-2.61443	ns	ns	0.0564041	26.0138	0.917531	0.362428	0.807535	-5.53099	ns	ns	-0.23331	26.0138	-3.76412	0.000374204	0.0109379	-0.0868623	ns	ns	-0.156831	26.0138	-2.3944	0.019692	0.557936	-3.20459	ns	ns	0.0175926	26.0138	0.267266	0.790154	0.998288	-5.2304	ns	ns	-0.174424	26.0138	-2.47811	0.0159516
Q8BXB6	Q8BXB6	SO2B1_MOUSE	Slco2b1	Solute carrier organic anion transporter family member 2B1	101488	-0.393925	21.5413	-2.84233	0.00605905	0.0556865	-2.61682	ns	ns	-0.25386	21.5413	-1.90181	0.0618558	0.474703	-4.27624	ns	ns	-0.140065	21.5413	-1.02036	0.311532	0.541096	-5.84094	ns	ns	-0.0953503	21.5413	-0.649904	0.51816	0.92364	-5.40836	ns	ns	-0.151307	21.5413	-1.05676	0.29473	0.998288	-4.85046	ns	ns	0.0559564	21.5413	0.358258	0.72137
P55194	P55194	3BP1_MOUSE	Sh3bp1	SH3 domain-binding protein 1	20401	0.985637	18.1499	2.84578	0.00600322	0.0554913	-2.62353	up	*	0.251836	18.1499	0.747336	0.457695	0.854532	-5.68296	ns	ns	0.733801	18.1499	2.14014	0.0362988	0.160019	-4.1918	ns	ns	0.510961	18.1499	1.4172	0.161446	0.829856	-4.75084	ns	ns	0.419047	18.1499	1.13833	0.259375	0.998288	-4.78109	ns	ns	0.0919137	18.1499	0.234898	0.815064
P58059	P58059	RT21_MOUSE	Mrps21	28S ribosomal protein S21, mitochondrial	66292	-0.304733	21.3112	-2.84575	0.00600194	0.0554913	-2.62776	ns	ns	-0.00480682	21.3112	-0.0462037	0.963297	0.992984	-5.95221	ns	ns	-0.299927	21.3112	-2.82156	0.00641697	0.0605733	-2.68325	ns	ns	-0.116609	21.3112	-1.02498	0.309363	0.872048	-5.15304	ns	ns	-0.0451186	21.3112	-0.397664	0.692247	0.998288	-5.20582	ns	ns	-0.0714904	21.3112	-0.580432	0.563732
Q9D2V7	Q9D2V7	CORO7_MOUSE	Coro7	Coronin-7	78885	0.293655	22.4756	2.84479	0.00601793	0.0555481	-2.63288	ns	ns	0.158405	22.4756	1.54834	0.126642	0.602606	-4.82592	ns	ns	0.13525	22.4756	1.30833	0.195602	0.41876	-5.53516	ns	ns	0.125015	22.4756	1.10307	0.274268	0.86231	-5.06002	ns	ns	0.1477	22.4756	1.33943	0.185333	0.998288	-4.60254	ns	ns	-0.0226853	22.4756	-0.185625	0.853346
Q91YT0	Q91YT0	NDUV1_MOUSE	Ndufv1	NADH dehydrogenase [ubiquinone] flavoprotein 1, mitochondrial	17995	-0.196209	24.2186	-2.83921	0.00611167	0.0558388	-2.63593	ns	ns	0.0716527	24.2186	1.06454	0.291224	0.763256	-5.40928	ns	ns	-0.267862	24.2186	-3.92669	0.000219311	0.00799499	0.401468	ns	ns	-0.0807834	24.2186	-1.07399	0.286999	0.868079	-5.08302	ns	ns	-0.00323336	24.2186	-0.0448534	0.964369	0.998826	-5.26786	ns	ns	-0.07755	24.2186	-0.973288	0.334201
P42225	P42225	STAT1_MOUSE	Stat1	Signal transducer and activator of transcription 1	20846	0.979207	22.7351	2.84234	0.00606724	0.0556865	-2.63612	up	*	0.00779868	22.7351	0.0232994	0.981487	0.99498	-5.95179	ns	ns	0.971408	22.7351	2.8412	0.00608639	0.0586274	-2.63492	up	*	0.389463	22.7351	1.05899	0.29374	0.86856	-5.11789	ns	ns	0.0226404	22.7351	0.0625793	0.950304	0.998288	-5.26923	ns	ns	0.366822	22.7351	0.928997	0.356519
A2AJ88	A2AJ88	PLPL7_MOUSE	Pnpla7	Patatin-like phospholipase domain-containing protein 7	241274	0.259504	18.9687	2.84075	0.0060856	0.0557761	-2.6381	ns	ns	0.0528438	18.9687	0.590724	0.556857	0.893286	-5.77845	ns	ns	0.20666	18.9687	2.24334	0.0284661	0.138885	-3.97236	ns	ns	0.125932	18.9687	1.33019	0.18834	0.842524	-4.85838	ns	ns	0.146654	18.9687	1.54651	0.127082	0.998288	-4.39437	ns	ns	-0.0207221	18.9687	-0.203446	0.839454
P60766	P60766	CDC42_MOUSE	Cdc42	Cell division control protein 42 homolog	12540	0.200455	24.292	2.82758	0.00631127	0.0570388	-2.63978	ns	ns	-0.0196171	24.292	-0.289638	0.773062	0.957471	-5.88776	ns	ns	0.220072	24.292	3.13841	0.00260236	0.0351076	-1.84383	ns	ns	0.0515234	24.292	0.672133	0.504002	0.920631	-5.36379	ns	ns	0.0262813	24.292	0.359654	0.720331	0.998288	-5.20456	ns	ns	0.0252421	24.292	0.309257	0.758165
O88447	O88447	KLC1_MOUSE	Klc1	Kinesin light chain 1	16593	0.513966	19.3403	2.84255	0.00605545	0.0556865	-2.64346	ns	ns	0.0560755	19.3403	0.317453	0.751969	0.954083	-5.90992	ns	ns	0.457891	19.3403	2.55039	0.0132506	0.0891115	-3.33283	ns	ns	0.154443	19.3403	0.812604	0.419562	0.903581	-5.33951	ns	ns	0.157208	19.3403	0.826093	0.411926	0.998288	-5.02125	ns	ns	-0.00276503	19.3403	-0.0135442	0.989237
O88874	O88874	CCNK_MOUSE	Ccnk	Cyclin-K	12454	-0.358932	19.2233	-2.83882	0.00611826	0.0558388	-2.64528	ns	ns	0.0436331	19.2233	0.350474	0.727174	0.946852	-5.88305	ns	ns	-0.402565	19.2233	-3.24376	0.00190386	0.0292353	-1.59614	ns	ns	-0.165126	19.2233	-1.24013	0.219611	0.85589	-4.94922	ns	ns	-0.256282	19.2233	-1.92091	0.0593552	0.998288	-3.93137	ns	ns	0.0911556	19.2233	0.645905	0.52073
Q64261	Q64261	CDK6_MOUSE	Cdk6	Cyclin-dependent kinase 6	12571	0.427566	19.4229	2.84305	0.00604708	0.0556865	-2.64672	ns	ns	0.0433199	19.4229	0.290718	0.772239	0.957471	-5.91006	ns	ns	0.384246	19.4229	2.54938	0.0132852	0.0891498	-3.3325	ns	ns	0.0555592	19.4229	0.349375	0.727995	0.957292	-5.57687	ns	ns	-0.0586486	19.4229	-0.36596	0.715644	0.998288	-5.22244	ns	ns	0.114208	19.4229	0.663417	0.509528
Q01279	Q01279	EGFR_MOUSE	Egfr	Epidermal growth factor receptor	13649	-0.594523	22.9583	-2.82884	0.0062945	0.0570388	-2.65375	down	*	-0.393837	22.9583	-1.90208	0.0618329	0.474703	-4.26312	ns	ns	-0.200685	22.9583	-0.966309	0.337664	0.566646	-5.89924	ns	ns	-0.382501	22.9583	-1.67732	0.0985411	0.767645	-4.37821	ns	ns	-0.326275	22.9583	-1.48488	0.14267	0.998288	-4.45371	ns	ns	-0.056226	22.9583	-0.233869	0.815861
Q9CR86	Q9CR86	CHSP1_MOUSE	Carhsp1	Calcium-regulated heat stable protein 1	52502	-0.264336	23.8173	-2.83901	0.00611509	0.0558388	-2.65599	ns	ns	-0.0544045	23.8173	-0.594444	0.554384	0.893286	-5.78942	ns	ns	-0.209931	23.8173	-2.28388	0.0258239	0.130203	-3.92146	ns	ns	0.032011	23.8173	0.326496	0.745151	0.960646	-5.58648	ns	ns	0.0241847	23.8173	0.246296	0.806269	0.998288	-5.25691	ns	ns	0.00782631	23.8173	0.0748907	0.940543
Q9D1G5	Q9D1G5	LRC57_MOUSE	Lrrc57	Leucine-rich repeat-containing protein 57	66606	-0.24318	20.3513	-2.82267	0.0063974	0.0572789	-2.66042	ns	ns	-0.193013	20.3513	-2.30494	0.0245387	0.335541	-3.52195	ns	ns	-0.0501665	20.3513	-0.588294	0.558477	0.747516	-6.17394	ns	ns	-0.248944	20.3513	-2.55791	0.0129947	0.526274	-2.87832	ns	ns	-0.113969	20.3513	-1.22465	0.225352	0.998288	-4.68876	ns	ns	-0.134975	20.3513	-1.27623	0.206645
Q925N0	Q925N0	SFXN5_MOUSE	Sfxn5	Sideroflexin-5	94282	-0.340063	21.3728	-2.82776	0.00630808	0.0570388	-2.66521	ns	ns	-0.0625406	21.3728	-0.531697	0.59684	0.906602	-5.80472	ns	ns	-0.277523	21.3728	-2.34095	0.022473	0.120618	-3.78261	ns	ns	0.00608801	21.3728	0.046347	0.963183	0.996213	-5.57967	ns	ns	-0.0818349	21.3728	-0.648647	0.518967	0.998288	-5.10829	ns	ns	0.0879229	21.3728	0.631561	0.530001
Q3UFK8	Q3UFK8	FRMD8_MOUSE	Frmd8	FERM domain-containing protein 8	67457	0.329028	18.4947	2.82967	0.00627492	0.057028	-2.66551	ns	ns	0.239232	18.4947	2.08271	0.0414192	0.416476	-3.95588	ns	ns	0.0897968	18.4947	0.777173	0.440019	0.657121	-6.07285	ns	ns	0.124465	18.4947	1.01162	0.315662	0.872482	-5.1659	ns	ns	0.167824	18.4947	1.37048	0.175489	0.998288	-4.57515	ns	ns	-0.0433586	18.4947	-0.330589	0.742072
Q61107	Q61107	GBP4_MOUSE	Gbp4	Guanylate-binding protein 4	17472	1.04293	20.6623	2.83507	0.00619034	0.0564173	-2.66571	up	*	0.183558	20.6623	0.50787	0.61336	0.909149	-5.83392	ns	ns	0.85937	20.6623	2.35383	0.0217886	0.118315	-3.76944	ns	ns	0.615924	20.6623	1.58986	0.11699	0.786882	-4.53489	ns	ns	0.301499	20.6623	0.770351	0.444039	0.998288	-5.05015	ns	ns	0.314425	20.6623	0.751951	0.454946
Q99JW2	Q99JW2	ACY1_MOUSE	Acy1	Aminoacylase-1	109652	-0.384271	22.8469	-2.83385	0.00620294	0.0564529	-2.66635	ns	ns	-0.116431	22.8469	-0.873391	0.385828	0.8204	-5.59397	ns	ns	-0.26784	22.8469	-1.99142	0.0508558	0.195037	-4.4887	ns	ns	-0.0871171	22.8469	-0.589938	0.557381	0.934973	-5.44906	ns	ns	-0.017617	22.8469	-0.122836	0.902635	0.998288	-5.26968	ns	ns	-0.0695001	22.8469	-0.440426	0.661164
Q3UEI1	Q3UEI1	PDE4C_MOUSE	Pde4c	cAMP-specific 3',5'-cyclic phosphodiesterase 4C	110385	-0.542261	18.1801	-2.82895	0.00628745	0.0570388	-2.67669	ns	ns	-0.145887	18.1801	-0.769513	0.444517	0.851882	-5.66652	ns	ns	-0.396374	18.1801	-2.09965	0.0398455	0.169435	-4.28829	ns	ns	-0.298881	18.1801	-1.45783	0.149945	0.815612	-4.69375	ns	ns	0.0344991	18.1801	0.17042	0.865236	0.998288	-5.26379	ns	ns	-0.33338	18.1801	-1.53584	0.129677
P62311	P62311	LSM3_MOUSE	Lsm3	U6 snRNA-associated Sm-like protein LSm3	67678	0.678302	21.3978	2.82349	0.00639149	0.0572789	-2.68646	up	*	0.274508	21.3978	1.13392	0.261223	0.74098	-5.32208	ns	ns	0.403794	21.3978	1.64523	0.105019	0.291975	-5.04404	ns	ns	0.416404	21.3978	1.66062	0.101876	0.767645	-4.43659	ns	ns	0.294565	21.3978	1.15645	0.251964	0.998288	-4.77176	ns	ns	0.121839	21.3978	0.448146	0.655621
P16045	P16045	LEG1_MOUSE	Lgals1	Galectin-1	16852	0.713462	24.345	2.80543	0.00671694	0.0589657	-2.68666	up	*	0.228487	24.345	0.947302	0.347189	0.802318	-5.50307	ns	ns	0.484974	24.345	1.9562	0.0549824	0.203991	-4.50981	ns	ns	0.768468	24.345	2.95876	0.00437879	0.444194	-2.03173	ns	ns	0.178008	24.345	0.689338	0.493201	0.998288	-5.07926	ns	ns	0.59046	24.345	2.16865	0.0339822
Q61733	Q61733	RT31_MOUSE	Mrps31	28S ribosomal protein S31, mitochondrial	57312	-0.230373	21.6182	-2.82292	0.006393	0.0572789	-2.68793	ns	ns	-0.0383181	21.6182	-0.476029	0.635731	0.918022	-5.83665	ns	ns	-0.192055	21.6182	-2.37393	0.0207182	0.115103	-3.71954	ns	ns	-0.242324	21.6182	-2.82862	0.00629311	0.444194	-2.31599	ns	ns	-0.0906694	21.6182	-1.05743	0.294428	0.998288	-4.85746	ns	ns	-0.151655	21.6182	-1.66426	0.101119
P35583	P35583	FOXA2_MOUSE	Foxa2	Hepatocyte nuclear factor 3-beta	15376	-0.60629	18.0811	-2.81999	0.00644484	0.057604	-2.68818	down	*	-0.180321	18.0811	-0.859157	0.393571	0.824602	-5.59722	ns	ns	-0.425969	18.0811	-2.01122	0.0486647	0.190433	-4.44377	ns	ns	-0.261755	18.0811	-1.16875	0.24699	0.857856	-5.02784	ns	ns	-0.086343	18.0811	-0.380119	0.705159	0.998288	-5.20997	ns	ns	-0.175412	18.0811	-0.730408	0.467898
Q8R5F7	Q8R5F7	IFIH1_MOUSE	Ifih1	Interferon-induced helicase C domain-containing protein 1	71586	0.533099	20.3534	2.82277	0.00639551	0.0572789	-2.68951	ns	ns	-0.119351	20.3534	-0.642574	0.522875	0.881969	-5.75298	ns	ns	0.65245	20.3534	3.50417	0.000857615	0.0178396	-0.868172	up	**	0.288806	20.3534	1.45342	0.151162	0.815612	-4.70758	ns	ns	0.0342764	20.3534	0.169623	0.86586	0.998288	-5.25196	ns	ns	0.254529	20.3534	1.18788	0.23942
Q99P27	Q99P27	PG12B_MOUSE	Pla2g12b	Group XIIB secretory phospholipase A2-like protein	69836	-0.349355	22.5763	-2.82256	0.00639925	0.0572789	-2.69112	ns	ns	-0.168005	22.5763	-1.38131	0.172152	0.668633	-5.05982	ns	ns	-0.18135	22.5763	-1.465	0.147987	0.356585	-5.33272	ns	ns	-0.216531	22.5763	-1.65692	0.102599	0.767645	-4.43761	ns	ns	-0.0750226	22.5763	-0.579827	0.564138	0.998288	-5.154	ns	ns	-0.141509	22.5763	-1.0126	0.315197
Q99LN9	Q99LN9	DOHH_MOUSE	Dohh	Deoxyhypusine hydroxylase	102115	-0.32219	19.7033	-2.82254	0.00639963	0.0572789	-2.69452	ns	ns	-0.442303	19.7033	-3.8843	0.000252378	0.0511776	0.403455	ns	ns	0.120113	19.7033	1.04922	0.29816	0.528912	-5.83672	ns	ns	-0.307835	19.7033	-2.56285	0.0128289	0.526274	-2.8771	ns	ns	-0.210493	19.7033	-1.70661	0.092911	0.998288	-4.203	ns	ns	-0.0973419	19.7033	-0.742122	0.460822
Q8CI94	Q8CI94	PYGB_MOUSE	Pygb	Glycogen phosphorylase, brain form	110078	0.758256	21.387	2.82509	0.00636336	0.0572789	-2.69452	up	*	0.322719	21.387	1.21268	0.229885	0.722322	-5.26369	ns	ns	0.435537	21.387	1.62267	0.109771	0.29979	-5.11222	ns	ns	0.267817	21.387	0.946041	0.347826	0.880263	-5.24141	ns	ns	0.296477	21.387	1.02845	0.307765	0.998288	-4.87589	ns	ns	-0.0286608	21.387	-0.0930565	0.926161
Q8BHS3	Q8BHS3	RBM22_MOUSE	Rbm22	Pre-mRNA-splicing factor RBM22	66810	-0.20045	20.0766	-2.81812	0.0064781	0.0578217	-2.69865	ns	ns	-0.0379007	20.0766	-0.542566	0.589378	0.904029	-5.80734	ns	ns	-0.16255	20.0766	-2.29178	0.0253347	0.12904	-3.88703	ns	ns	0.0316653	20.0766	0.408085	0.68462	0.950096	-5.51988	ns	ns	-0.091092	20.0766	-1.20567	0.232538	0.998288	-4.72835	ns	ns	0.122757	20.0766	1.46869	0.146984
Q5FW60	Q5FW60	MUP20_MOUSE	Mup20	Major urinary protein 20	381530	0.776005	26.4126	2.80832	0.0066638	0.0587747	-2.69894	up	*	-0.324712	26.4126	-1.21136	0.230386	0.722322	-5.24238	ns	ns	1.10072	26.4126	4.0281	0.000156919	0.00656934	0.723043	up	***	0.440786	26.4126	1.55069	0.126102	0.790961	-4.57512	ns	ns	-0.614524	26.4126	-2.15434	0.0351359	0.998288	-3.60352	ns	ns	1.05531	26.4126	3.50337	0.000862095
Q6ZQK5	Q6ZQK5	ACAP2_MOUSE	Acap2	Arf-GAP with coiled-coil, ANK repeat and PH domain-containing protein 2	78618	0.179063	19.9523	2.8067	0.00668477	0.0588308	-2.70072	ns	ns	0.0444753	19.9523	0.695999	0.489036	0.867305	-5.669	ns	ns	0.134587	19.9523	2.14948	0.035516	0.15796	-4.15943	ns	ns	0.189929	19.9523	2.79601	0.00688379	0.444194	-2.38855	ns	ns	0.166913	19.9523	2.4586	0.0167607	0.96524	-3.14475	ns	ns	0.0230164	19.9523	0.321676	0.748783
Q7TMY8	Q7TMY8	HUWE1_MOUSE	Huwe1	E3 ubiquitin-protein ligase HUWE1	59026	-0.154503	21.0126	-2.8077	0.00666639	0.0587747	-2.70432	ns	ns	-0.0379834	21.0126	-0.722614	0.47264	0.863065	-5.70115	ns	ns	-0.11652	21.0126	-2.1286	0.0372774	0.162271	-4.1959	ns	ns	-0.135557	21.0126	-2.41515	0.0186977	0.557936	-3.16927	ns	ns	0.000837874	21.0126	0.0146733	0.98834	0.99995	-5.26339	ns	ns	-0.136395	21.0126	-2.24222	0.0285424
O89112	O89112	LANC1_MOUSE	Lancl1	Glutathione S-transferase LANCL1	14768	-0.182727	21.5777	-2.8157	0.00652129	0.057968	-2.70441	ns	ns	-0.274303	21.5777	-4.32857	5.58583e-05	0.0302918	1.73892	ns	ns	0.0915764	21.5777	1.42356	0.1596	0.371731	-5.39363	ns	ns	-0.124802	21.5777	-1.80192	0.0764309	0.726347	-4.21906	ns	ns	-0.0991199	21.5777	-1.43354	0.15674	0.998288	-4.50941	ns	ns	-0.0256824	21.5777	-0.342642	0.73303
O88895	O88895	HDAC3_MOUSE	Hdac3	Histone deacetylase 3	15183	-0.471263	20.0045	-2.81694	0.00649909	0.0578499	-2.70525	ns	ns	-0.415892	20.0045	-2.50207	0.0150054	0.289724	-3.12546	ns	ns	-0.0553705	20.0045	-0.327808	0.744164	0.868816	-6.31182	ns	ns	-0.25057	20.0045	-1.36058	0.178583	0.839122	-4.79106	ns	ns	-0.230937	20.0045	-1.31938	0.191905	0.998288	-4.63217	ns	ns	-0.0196329	20.0045	-0.100058	0.920622
Q99N93	Q99N93	RM16_MOUSE	Mrpl16	39S ribosomal protein L16, mitochondrial	94063	-0.278707	21.2385	-2.81218	0.00658488	0.0583733	-2.70561	ns	ns	0.0106358	21.2385	0.10937	0.913263	0.986162	-5.93222	ns	ns	-0.289343	21.2385	-2.92035	0.00487311	0.0511949	-2.42723	ns	ns	-0.160115	21.2385	-1.54867	0.126562	0.790961	-4.58295	ns	ns	-0.0463446	21.2385	-0.433609	0.666081	0.998288	-5.1778	ns	ns	-0.113771	21.2385	-0.998959	0.321706
Q9CWX2	Q9CWX2	CIA30_MOUSE	Ndufaf1	Complex I intermediate-associated protein 30, mitochondrial	69702	-0.348788	20.8445	-2.81726	0.00649338	0.0578499	-2.70682	ns	ns	-0.025177	20.8445	-0.206672	0.836945	0.973953	-5.93198	ns	ns	-0.323611	20.8445	-2.62856	0.0108014	0.0796256	-3.15286	ns	ns	-0.0113003	20.8445	-0.0867942	0.931115	0.994698	-5.62839	ns	ns	-0.167654	20.8445	-1.28264	0.204403	0.998288	-4.66465	ns	ns	0.156354	20.8445	1.11938	0.267305
Q80UG5	Q80UG5	SEPT9_MOUSE	Septin9	Septin-9	53860	0.166078	22.5867	2.8036	0.00674193	0.0590293	-2.71545	ns	ns	0.029094	22.5867	0.503806	0.616187	0.909149	-5.81024	ns	ns	0.136984	22.5867	2.31402	0.0240026	0.125405	-3.81833	ns	ns	-0.0208784	22.5867	-0.323872	0.747128	0.960908	-5.52762	ns	ns	0.107844	22.5867	1.7505	0.0849908	0.998288	-4.15018	ns	ns	-0.128722	22.5867	-1.87236	0.065885
Q9Z2U1	Q9Z2U1	PSA5_MOUSE	Psma5	Proteasome subunit alpha type-5	26442	0.157398	24.59	2.81252	0.00657872	0.0583733	-2.71565	ns	ns	-0.076476	24.59	-1.39238	0.168791	0.665284	-5.04658	ns	ns	0.233874	24.59	4.2138	8.3081e-05	0.00429029	1.29728	ns	ns	-0.0130616	24.59	-0.211814	0.832948	0.975456	-5.56829	ns	ns	0.0559852	24.59	0.928628	0.356691	0.998288	-4.93953	ns	ns	-0.0690468	24.59	-1.03297	0.305638
P14234	P14234	FGR_MOUSE	Fgr	Tyrosine-protein kinase Fgr	14191	1.25333	18.0026	2.80503	0.0067244	0.0589657	-2.71633	up	*	0.309175	18.0026	0.70706	0.482197	0.867305	-5.69547	ns	ns	0.944153	18.0026	2.15243	0.0352924	0.157289	-4.16573	ns	ns	0.733154	18.0026	1.57265	0.120926	0.789851	-4.54518	ns	ns	1.20719	18.0026	2.54259	0.0135331	0.944263	-3.00011	ns	ns	-0.474032	18.0026	-0.94791	0.346882
Q9CPR1	Q9CPR1	RWDD4_MOUSE	Rwdd4	RWD domain-containing protein 4	192174	-0.311022	20.3654	-2.80219	0.00676804	0.0590293	-2.72146	ns	ns	-0.320443	20.3654	-2.87469	0.00553803	0.193206	-2.26852	ns	ns	0.0094207	20.3654	0.0833104	0.933874	0.968965	-6.32685	ns	ns	-0.247488	20.3654	-2.09267	0.0404874	0.679041	-3.74476	ns	ns	-0.332023	20.3654	-2.76378	0.00751735	0.871073	-2.63536	ns	ns	0.0845344	20.3654	0.649683	0.518302
O88587	O88587	COMT_MOUSE	Comt	Catechol O-methyltransferase	12846	0.306509	26.8091	2.80241	0.00676409	0.0590293	-2.7219	ns	ns	0.0258574	26.8091	0.233866	0.815861	0.965335	-5.87498	ns	ns	0.280651	26.8091	2.5651	0.0127543	0.0876867	-3.27226	ns	ns	0.267623	26.8091	2.29679	0.0250296	0.592763	-3.38388	ns	ns	0.0330242	26.8091	0.282087	0.778818	0.998288	-5.21591	ns	ns	0.234599	26.8091	1.88483	0.0641523
P58466	P58466	CTDS1_MOUSE	Ctdsp1	Carboxy-terminal domain RNA polymerase II polypeptide A small phosphatase 1	227292	-0.324143	19.7208	-2.80637	0.00669088	0.0588308	-2.72473	ns	ns	0.121828	19.7208	1.07135	0.288174	0.760766	-5.4025	ns	ns	-0.445971	19.7208	-3.84433	0.000287901	0.00927379	0.153046	ns	ns	0.0699624	19.7208	0.577408	0.565759	0.935436	-5.47639	ns	ns	0.0705004	19.7208	0.583172	0.561898	0.998288	-5.14616	ns	ns	-0.00053796	19.7208	-0.00413474	0.996714
P52503	P52503	NDUS6_MOUSE	Ndufs6	NADH dehydrogenase [ubiquinone] iron-sulfur protein 6, mitochondrial	407785	-0.263387	23.4858	-2.80812	0.00665875	0.0587747	-2.72491	ns	ns	0.0852251	23.4858	0.9243	0.358922	0.80703	-5.54565	ns	ns	-0.348612	23.4858	-3.76165	0.000377221	0.0109766	-0.109463	ns	ns	-0.194594	23.4858	-1.94588	0.0562159	0.709699	-3.99683	ns	ns	-0.0816841	23.4858	-0.808841	0.421706	0.998288	-5.01514	ns	ns	-0.11291	23.4858	-1.04102	0.301918
Q9ERK4	Q9ERK4	XPO2_MOUSE	Cse1l	Exportin-2	110750	-0.138504	22.6135	-2.80793	0.0066623	0.0587747	-2.7299	ns	ns	-0.0989999	22.6135	-2.03258	0.0463939	0.425663	-4.05683	ns	ns	-0.0395043	22.6135	-0.805682	0.423512	0.645111	-6.06431	ns	ns	-0.0163338	22.6135	-0.31515	0.753708	0.961224	-5.58858	ns	ns	0.00433627	22.6135	0.0834371	0.933773	0.998288	-5.27537	ns	ns	-0.0206701	22.6135	-0.373471	0.710075
P00520	P00520	ABL1_MOUSE	Abl1	Tyrosine-protein kinase ABL1	11350	0.589942	16.9591	2.79874	0.00683244	0.059511	-2.7392	up	*	0.488	16.9591	2.33175	0.0229857	0.335541	-3.47165	ns	ns	0.101942	16.9591	0.495664	0.621888	0.790641	-6.26319	ns	ns	0.520173	16.9591	2.34139	0.0224487	0.581842	-3.30634	ns	ns	0.917354	16.9591	4.05131	0.000144497	0.329902	-0.0246698	ns	ns	-0.397181	16.9591	-1.67774	0.0984449
Q922D8	Q922D8	C1TC_MOUSE	Mthfd1	C-1-tetrahydrofolate synthase, cytoplasmic	108156	-0.169858	26.7529	-2.80263	0.00675994	0.0590293	-2.73988	ns	ns	-0.0967377	26.7529	-1.6337	0.107401	0.570618	-4.7169	ns	ns	-0.07312	26.7529	-1.21476	0.229076	0.457377	-5.66032	ns	ns	-0.092594	26.7529	-1.46026	0.149278	0.815612	-4.70343	ns	ns	0.0840431	26.7529	1.32207	0.191012	0.998288	-4.62828	ns	ns	-0.176637	26.7529	-2.59948	0.0116597
Q9CZU6	Q9CZU6	CISY_MOUSE	Cs	Citrate synthase, mitochondrial	12974	0.175191	26.3383	2.79182	0.0069633	0.0604075	-2.74297	ns	ns	-0.0220812	26.3383	-0.358973	0.720838	0.945717	-5.86255	ns	ns	0.197272	26.3383	3.25465	0.00184274	0.0289222	-1.56131	ns	ns	0.00421683	26.3383	0.0643029	0.948936	0.995707	-5.60508	ns	ns	0.0438891	26.3383	0.655653	0.514479	0.998288	-5.08518	ns	ns	-0.0396722	26.3383	-0.57026	0.570567
O35972	O35972	RM23_MOUSE	Mrpl23	39S ribosomal protein L23, mitochondrial	19935	-0.280618	21.6387	-2.78936	0.0070103	0.0607341	-2.76039	ns	ns	-0.00496559	21.6387	-0.0505013	0.959886	0.99217	-5.93911	ns	ns	-0.275653	21.6387	-2.72154	0.00842866	0.0692323	-2.90914	ns	ns	-0.0661744	21.6387	-0.635252	0.527607	0.926539	-5.44981	ns	ns	-0.0741147	21.6387	-0.710536	0.480042	0.998288	-5.08554	ns	ns	0.00794039	21.6387	0.0709217	0.943689
Q6P8J2	Q6P8J2	SAT2_MOUSE	Sat2	Diamine acetyltransferase 2	69215	-0.326366	21.074	-2.79381	0.0069255	0.0602407	-2.76281	ns	ns	-0.174828	21.074	-1.52247	0.132988	0.613255	-4.87325	ns	ns	-0.151538	21.074	-1.29579	0.199864	0.422586	-5.55675	ns	ns	-0.000693828	21.074	-0.00567812	0.995488	0.999924	-5.63469	ns	ns	0.0182017	21.074	0.148957	0.882072	0.998288	-5.27336	ns	ns	-0.0188955	21.074	-0.144288	0.885742
Q8BM85	Q8BM85	TBCK_MOUSE	Tbck	TBC domain-containing protein kinase-like protein	271981	0.177387	18.8827	2.78552	0.00708434	0.0610607	-2.76336	ns	ns	-0.0336506	18.8827	-0.525572	0.601065	0.907016	-5.77627	ns	ns	0.211037	18.8827	3.28609	0.00167639	0.0277503	-1.45119	ns	ns	0.100848	18.8827	1.47474	0.145354	0.809616	-4.65417	ns	ns	0.042629	18.8827	0.621323	0.53667	0.998288	-5.09918	ns	ns	0.0582194	18.8827	0.78488	0.435519
O08638	O08638	MYH11_MOUSE	Myh11	Myosin-11	17880	1.41459	22.58	2.77099	0.00738048	0.0628549	-2.76496	up	*	1.65112	22.58	3.28679	0.00167654	0.114945	-1.2405	ns	ns	-0.236532	22.58	-0.473515	0.637521	0.798677	-6.21574	ns	ns	0.323254	22.58	0.604928	0.54745	0.933639	-5.41216	ns	ns	0.208059	22.58	0.396751	0.692923	0.998288	-5.18371	ns	ns	0.115195	22.58	0.208884	0.835228
Q80TA9	Q80TA9	EPG5_MOUSE	Epg5	Ectopic P granules protein 5 homolog	100502841	0.302746	18.062	2.78871	0.00702291	0.0607622	-2.76926	ns	ns	0.190353	18.062	1.76199	0.0830121	0.513912	-4.50197	ns	ns	0.112394	18.062	1.04797	0.298728	0.529029	-5.84201	ns	ns	0.0197033	18.062	0.167857	0.867244	0.981094	-5.5866	ns	ns	0.249864	18.062	2.16869	0.0339602	0.998288	-3.58155	ns	ns	-0.23016	18.062	-1.84941	0.0691769
Q3UH06	Q3UH06	RREB1_MOUSE	Rreb1	Ras-responsive element-binding protein 1	68750	0.510221	19.0773	2.79182	0.00696325	0.0604075	-2.77218	ns	ns	0.183872	19.0773	1.02324	0.310181	0.777989	-5.46404	ns	ns	0.326349	19.0773	1.79842	0.0769897	0.245555	-4.83165	ns	ns	0.204957	19.0773	1.06449	0.291242	0.86856	-5.13517	ns	ns	0.350197	19.0773	1.79506	0.0775299	0.998288	-4.09591	ns	ns	-0.145239	19.0773	-0.696965	0.488436
Q9CQZ6	Q9CQZ6	NDUB3_MOUSE	Ndufb3	NADH dehydrogenase [ubiquinone] 1 beta subcomplex subunit 3	66495	-0.386581	24.5288	-2.78796	0.00703722	0.060805	-2.77816	ns	ns	0.0194154	24.5288	0.142255	0.887341	0.980668	-5.94184	ns	ns	-0.405996	24.5288	-2.96501	0.00429506	0.0481359	-2.3357	ns	ns	-0.190184	24.5288	-1.30194	0.197766	0.842524	-4.88866	ns	ns	-0.130372	24.5288	-0.871216	0.387005	0.998288	-4.9783	ns	ns	-0.0598119	24.5288	-0.376571	0.707781
Q08274	Q08274	DMWD_MOUSE	Dmwd	Dystrophia myotonica WD repeat-containing protein	13401	0.567982	18.6784	2.78546	0.00708563	0.0610607	-2.78227	ns	ns	0.389671	18.6784	1.95414	0.0552093	0.458124	-4.19996	ns	ns	0.178311	18.6784	0.883357	0.380463	0.605996	-6.00101	ns	ns	0.19332	18.6784	0.889059	0.377416	0.888419	-5.26978	ns	ns	0.473327	18.6784	2.21225	0.0306508	0.998288	-3.51297	ns	ns	-0.280007	18.6784	-1.20789	0.231689
Q3UQ44	Q3UQ44	IQGA2_MOUSE	Iqgap2	Ras GTPase-activating-like protein IQGAP2	544963	0.13484	24.7925	2.76954	0.00740036	0.0628605	-2.78317	ns	ns	0.0551244	24.7925	1.15859	0.251079	0.737601	-5.28335	ns	ns	0.0797159	24.7925	1.69191	0.095696	0.277953	-4.97812	ns	ns	0.0625517	24.7925	1.21408	0.229333	0.856562	-4.94407	ns	ns	0.0482805	24.7925	0.945454	0.348106	0.998288	-4.91524	ns	ns	0.0142712	24.7925	0.264488	0.792284
Q9JM93	Q9JM93	AR6P4_MOUSE	Arl6ip4	ADP-ribosylation factor-like protein 6-interacting protein 4	65105	-0.314732	18.2982	-2.7705	0.00738102	0.0628549	-2.7873	ns	ns	-0.0953445	18.2982	-0.859568	0.393346	0.824602	-5.57116	ns	ns	-0.219387	18.2982	-1.95865	0.0546666	0.203401	-4.51479	ns	ns	-0.220966	18.2982	-1.85061	0.0690027	0.726347	-4.13515	ns	ns	-0.0309822	18.2982	-0.253301	0.800875	0.998288	-5.20578	ns	ns	-0.189984	18.2982	-1.45964	0.149448
P50136	P50136	ODBA_MOUSE	Bckdha	2-oxoisovalerate dehydrogenase subunit alpha, mitochondrial	12039	-0.271259	24.6101	-2.77765	0.0072384	0.0622272	-2.79855	ns	ns	0.110917	24.6101	1.13974	0.258791	0.740486	-5.32628	ns	ns	-0.382175	24.6101	-3.90293	0.00023729	0.00837223	0.328425	ns	ns	-0.053406	24.6101	-0.520467	0.604596	0.93747	-5.50675	ns	ns	0.0654677	24.6101	0.630462	0.530715	0.998288	-5.11747	ns	ns	-0.118874	24.6101	-1.07534	0.286398
Q80ZW2	Q80ZW2	THEM6_MOUSE	Them6	Protein THEM6	223626	0.553518	17.4812	2.77278	0.00733527	0.0628549	-2.80145	ns	ns	0.00635145	17.4812	0.0322355	0.974388	0.994092	-5.93159	ns	ns	0.547166	17.4812	2.81988	0.00644669	0.060627	-2.69801	ns	ns	0.448483	17.4812	2.13466	0.0367582	0.658905	-3.68072	ns	ns	0.238332	17.4812	1.13199	0.26201	0.998288	-4.78956	ns	ns	0.210151	17.4812	0.953617	0.343989
Q99J87	Q99J87	DHX58_MOUSE	Dhx58	Probable ATP-dependent RNA helicase DHX58	80861	0.669198	19.7236	2.76675	0.00745737	0.0630911	-2.8069	up	*	-0.435555	19.7236	-1.83094	0.0719286	0.498788	-4.38448	ns	ns	1.10475	19.7236	4.69824	1.50792e-05	0.00132229	2.89813	up	***	0.500234	19.7236	1.97229	0.0530529	0.705399	-3.95059	ns	ns	-0.122502	19.7236	-0.475367	0.636201	0.998288	-5.16352	ns	ns	0.622735	19.7236	2.31136	0.0241602
P70122	P70122	SBDS_MOUSE	Sbds	Ribosome maturation protein SBDS	66711	0.188047	21.8713	2.76902	0.00741074	0.0628605	-2.80851	ns	ns	0.105469	21.8713	1.59843	0.115044	0.583991	-4.75946	ns	ns	0.0825784	21.8713	1.22799	0.224104	0.45169	-5.63127	ns	ns	0.0822269	21.8713	1.16896	0.246903	0.857856	-5.02785	ns	ns	0.126937	21.8713	1.76475	0.0825425	0.998288	-4.13173	ns	ns	-0.0447098	21.8713	-0.586382	0.559752
P21440	P21440	MDR3_MOUSE	Abcb4	Phosphatidylcholine translocator ABCB4	18670	0.412258	22.4026	2.77756	0.00724018	0.0622272	-2.81001	ns	ns	0.15739	22.4026	1.07784	0.285292	0.759786	-5.41356	ns	ns	0.254868	22.4026	1.72763	0.0890454	0.267329	-4.95158	ns	ns	0.115282	22.4026	0.730966	0.46756	0.915035	-5.39363	ns	ns	-0.0455086	22.4026	-0.290778	0.772194	0.998288	-5.25113	ns	ns	0.160791	22.4026	0.952771	0.344414
Q9QYI6	Q9QYI6	DNJB9_MOUSE	Dnajb9	DnaJ homolog subfamily B member 9	27362	-0.492462	19.0208	-2.76916	0.00740794	0.0628605	-2.81256	ns	ns	-0.255917	19.0208	-1.46971	0.146708	0.637527	-4.93775	ns	ns	-0.236545	19.0208	-1.33148	0.187916	0.409663	-5.50129	ns	ns	-0.137917	19.0208	-0.748181	0.457186	0.910864	-5.38356	ns	ns	-0.309104	19.0208	-1.67249	0.0994787	0.998288	-4.24817	ns	ns	0.171188	19.0208	0.869747	0.387801
Q9WVD5	Q9WVD5	ORNT1_MOUSE	Slc25a15	Mitochondrial ornithine transporter 1	18408	-0.300047	24.7181	-2.7672	0.00744767	0.0630911	-2.81284	ns	ns	-0.00800871	24.7181	-0.0745442	0.940818	0.988301	-5.92323	ns	ns	-0.292039	24.7181	-2.69133	0.00914137	0.0724254	-2.98412	ns	ns	-0.0967067	24.7181	-0.852831	0.397043	0.892846	-5.29831	ns	ns	-0.0848624	24.7181	-0.714298	0.47773	0.998288	-5.04754	ns	ns	-0.0118443	24.7181	-0.0940732	0.925355
Q9CRA4	Q9CRA4	MSMO1_MOUSE	Msmo1	Methylsterol monooxygenase 1	66234	1.23902	22.6871	2.77247	0.00735071	0.0628549	-2.81472	up	*	-0.137171	22.6871	-0.312785	0.755501	0.954749	-5.90561	ns	ns	1.37619	22.6871	3.12674	0.00269807	0.0360341	-1.91562	up	**	0.49006	22.6871	1.04419	0.30048	0.86856	-5.15096	ns	ns	0.0967538	22.6871	0.204088	0.838958	0.998288	-5.25488	ns	ns	0.393306	22.6871	0.782484	0.43693
Q9DAR7	Q9DAR7	DCPS_MOUSE	Dcps	m7GpppX diphosphatase	69305	-0.136219	21.6667	-2.76096	0.00757525	0.0639218	-2.81485	ns	ns	-0.037876	21.6667	-0.775178	0.441188	0.84876	-5.6283	ns	ns	-0.0983428	21.6667	-2.03207	0.0464472	0.185092	-4.38891	ns	ns	-0.0707757	21.6667	-1.35336	0.180867	0.840739	-4.80078	ns	ns	0.0173624	21.6667	0.322804	0.747932	0.998288	-5.18672	ns	ns	-0.0881381	21.6667	-1.55189	0.12579
Q5SWU9	Q5SWU9	ACACA_MOUSE	Acaca	Acetyl-CoA carboxylase 1	107476	0.346102	23.349	2.77187	0.00735353	0.0628549	-2.81631	ns	ns	-0.232678	23.349	-1.89778	0.0623948	0.474703	-4.2948	ns	ns	0.57878	23.349	4.63891	1.86542e-05	0.00151309	2.69783	ns	ns	-0.0489426	23.349	-0.372233	0.710992	0.956542	-5.56753	ns	ns	0.112467	23.349	0.852386	0.397288	0.998288	-5.00203	ns	ns	-0.16141	23.349	-1.13721	0.259837
O55176	O55176	PJA1_MOUSE	Pja1	E3 ubiquitin-protein ligase Praja-1	18744	-0.400434	18.8466	-2.77122	0.00736651	0.0628549	-2.81797	ns	ns	-0.203645	18.8466	-1.433	0.156891	0.647615	-4.99388	ns	ns	-0.196789	18.8466	-1.37233	0.174915	0.392113	-5.46706	ns	ns	-0.209482	18.8466	-1.37779	0.173234	0.836393	-4.8013	ns	ns	-0.169623	18.8466	-1.11392	0.269624	0.998288	-4.81317	ns	ns	-0.0398583	18.8466	-0.245106	0.807186
Q9D1R2	Q9D1R2	KTI12_MOUSE	Kti12	Protein KTI12 homolog	100087	-0.273973	19.5064	-2.77056	0.00737985	0.0628549	-2.82363	ns	ns	-0.247128	19.5064	-2.49134	0.0154225	0.290506	-3.14682	ns	ns	-0.0268458	19.5064	-0.268442	0.789252	0.893797	-6.33414	ns	ns	-0.122996	19.5064	-1.18142	0.24196	0.857856	-5.02129	ns	ns	-0.0605297	19.5064	-0.573471	0.568405	0.998288	-5.14742	ns	ns	-0.0624667	19.5064	-0.553857	0.581673
Q8VCM4	Q8VCM4	LIPT_MOUSE	Lipt1	Lipoyltransferase 1, mitochondrial	623661	-0.386164	20.5175	-2.76295	0.00753437	0.0636595	-2.8249	ns	ns	-0.0605447	20.5175	-0.445412	0.657577	0.9249	-5.85152	ns	ns	-0.325619	20.5175	-2.33358	0.0228828	0.122312	-3.78949	ns	ns	-0.0464713	20.5175	-0.321018	0.749279	0.961074	-5.58272	ns	ns	-0.174641	20.5175	-1.17914	0.242858	0.998288	-4.74741	ns	ns	0.12817	20.5175	0.811305	0.420301
Q03963	Q03963	E2AK2_MOUSE	Eif2ak2	Interferon-induced, double-stranded RNA-activated protein kinase	19106	0.48516	20.1484	2.75371	0.00772605	0.0646895	-2.83683	ns	ns	-0.123816	20.1484	-0.717371	0.475845	0.864714	-5.68366	ns	ns	0.608976	20.1484	3.4825	0.000917675	0.0186087	-0.90859	up	**	0.253449	20.1484	1.32494	0.190066	0.842524	-4.82138	ns	ns	0.0384476	20.1484	0.207566	0.83625	0.998288	-5.23916	ns	ns	0.215002	20.1484	1.05358	0.296172
Q6ZQ89	Q6ZQ89	MARH6_MOUSE	2006-03-01	E3 ubiquitin-protein ligase MARCH6	223455	0.531503	19.6351	2.75904	0.00761492	0.0641607	-2.84123	ns	ns	0.321083	19.6351	1.71605	0.0911574	0.527883	-4.59181	ns	ns	0.21042	19.6351	1.09881	0.276111	0.508135	-5.78323	ns	ns	0.331502	19.6351	1.65468	0.103054	0.767645	-4.44569	ns	ns	0.305003	19.6351	1.47341	0.145712	0.998288	-4.46464	ns	ns	0.0264992	19.6351	0.120119	0.904778
O89017	O89017	LGMN_MOUSE	Lgmn	Legumain	19141	0.449697	23.6296	2.75239	0.00775369	0.0647538	-2.84967	ns	ns	0.156977	23.6296	0.980425	0.330695	0.792366	-5.4861	ns	ns	0.29272	23.6296	1.80679	0.0756593	0.242926	-4.7976	ns	ns	0.200744	23.6296	1.17764	0.243452	0.857856	-5.01475	ns	ns	0.177423	23.6296	1.01312	0.314947	0.998288	-4.87352	ns	ns	0.0233209	23.6296	0.125607	0.900451
O35744	O35744	CHIL3_MOUSE	Chil3	Chitinase-like protein 3	12655	-0.782778	23.9971	-2.7556	0.00769579	0.0646028	-2.85145	down	*	-0.109327	23.9971	-0.395016	0.694197	0.937294	-5.87971	ns	ns	-0.673451	23.9971	-2.37048	0.0209115	0.115593	-3.71867	ns	ns	-0.631234	23.9971	-2.11891	0.0381401	0.668894	-3.71328	ns	ns	-0.297776	23.9971	-1.0017	0.320411	0.998288	-4.90111	ns	ns	-0.333457	23.9971	-1.03859	0.303057
Q921S7	Q921S7	RM37_MOUSE	Mrpl37	39S ribosomal protein L37, mitochondrial	56280	-0.246585	21.8935	-2.75863	0.00762334	0.0641607	-2.85395	ns	ns	0.00758435	21.8935	0.086356	0.931462	0.987145	-5.9551	ns	ns	-0.254169	21.8935	-2.86874	0.00563065	0.0555278	-2.58032	ns	ns	-0.0994977	21.8935	-1.04116	0.301853	0.86856	-5.14661	ns	ns	-0.0146961	21.8935	-0.152759	0.879086	0.998288	-5.2573	ns	ns	-0.0848016	21.8935	-0.816519	0.417337
Q3UHA3	Q3UHA3	SPTCS_MOUSE	Spg11	Spatacsin	214585	0.335169	18.9086	2.75777	0.00764116	0.0642273	-2.85585	ns	ns	-0.0436513	18.9086	-0.367202	0.714722	0.943733	-5.89867	ns	ns	0.378821	18.9086	3.13964	0.00259295	0.0350535	-1.8802	ns	ns	-0.0430513	18.9086	-0.337545	0.736849	0.959074	-5.58746	ns	ns	0.105418	18.9086	0.825244	0.412404	0.998288	-5.02659	ns	ns	-0.148469	18.9086	-1.08593	0.281725
P13864	P13864	DNMT1_MOUSE	Dnmt1	DNA (cytosine-5)-methyltransferase 1	13433	0.466102	18.0409	2.74372	0.00793824	0.0657031	-2.8577	ns	ns	-0.0679504	18.0409	-0.410325	0.682985	0.934944	-5.84699	ns	ns	0.534052	18.0409	3.22516	0.00201275	0.0300742	-1.63388	ns	ns	0.0142662	18.0409	0.0795936	0.936817	0.994775	-5.5939	ns	ns	0.0174538	18.0409	0.0986413	0.921742	0.998288	-5.25532	ns	ns	-0.00318766	18.0409	-0.0169532	0.986529
Q2NL51	Q2NL51	GSK3A_MOUSE	Gsk3a	Glycogen synthase kinase-3 alpha	606496	0.393306	19.3565	2.7464	0.00788085	0.0655626	-2.85882	ns	ns	-0.0241864	19.3565	-0.172606	0.863525	0.976322	-5.91822	ns	ns	0.417493	19.3565	2.95244	0.00445101	0.0487907	-2.34858	ns	ns	0.407817	19.3565	2.71967	0.00847116	0.458582	-2.55005	ns	ns	0.097202	19.3565	0.631054	0.53033	0.998288	-5.09648	ns	ns	0.310615	19.3565	1.90147	0.0619008
P14106	P14106	C1QB_MOUSE	C1qb	Complement C1q subcomponent subunit B	12260	1.01195	20.0336	2.73896	0.00805092	0.0663818	-2.85901	up	*	0.129766	20.0336	0.373623	0.709969	0.94251	-5.88071	ns	ns	0.882182	20.0336	2.40044	0.0194127	0.110693	-3.62409	ns	ns	0.349233	20.0336	0.939285	0.351256	0.881089	-5.23718	ns	ns	0.224287	20.0336	0.58568	0.560232	0.998288	-5.12494	ns	ns	0.124946	20.0336	0.306341	0.760379
Q9D6S7	Q9D6S7	RRFM_MOUSE	Mrrf	Ribosome-recycling factor, mitochondrial	67871	-0.278425	22.2095	-2.74915	0.00782225	0.0651587	-2.85985	ns	ns	-0.0742846	22.2095	-0.743972	0.45971	0.855995	-5.67402	ns	ns	-0.204141	22.2095	-2.04794	0.044817	0.181988	-4.37481	ns	ns	-0.128868	22.2095	-1.2075	0.231838	0.856562	-4.97919	ns	ns	-0.0752898	22.2095	-0.706721	0.482394	0.998288	-5.07997	ns	ns	-0.0535783	22.2095	-0.474383	0.636897
Q8K3A9	Q8K3A9	MEPCE_MOUSE	Mepce	7SK snRNA methylphosphate capping enzyme	231803	-0.28416	18.9072	-2.73388	0.00815236	0.0669629	-2.86297	ns	ns	0.113742	18.9072	1.12489	0.264983	0.744972	-5.31587	ns	ns	-0.397902	18.9072	-3.9932	0.000175669	0.00703651	0.612441	ns	ns	-0.0805686	18.9072	-0.737047	0.46388	0.914373	-5.3421	ns	ns	-0.0497521	18.9072	-0.461886	0.645784	0.998288	-5.16605	ns	ns	-0.0308165	18.9072	-0.273354	0.785492
Q80W21	Q80W21	GSTM7_MOUSE	Gstm7	Glutathione S-transferase Mu 7	68312	-0.358716	22.8353	-2.75457	0.00770802	0.0646219	-2.86491	ns	ns	-0.107666	22.8353	-0.832952	0.408076	0.830357	-5.62342	ns	ns	-0.25105	22.8353	-1.92631	0.0586632	0.211129	-4.60486	ns	ns	-0.113306	22.8353	-0.825375	0.412331	0.898543	-5.33458	ns	ns	-0.0263291	22.8353	-0.191473	0.848782	0.998288	-5.26743	ns	ns	-0.0869768	22.8353	-0.591222	0.556526
Q64471	Q64471	GSTT1_MOUSE	Gstt1	Glutathione S-transferase theta-1	14871	0.450486	25.6468	2.74574	0.00789496	0.0655959	-2.86572	ns	ns	0.071196	25.6468	0.439372	0.661923	0.925893	-5.83902	ns	ns	0.37929	25.6468	2.36341	0.0212643	0.116467	-3.74207	ns	ns	0.381252	25.6468	2.10408	0.0394429	0.679041	-3.71671	ns	ns	0.319037	25.6468	1.7873	0.0787881	0.998288	-4.10116	ns	ns	0.0622154	25.6468	0.318606	0.751099
Q8BH55	Q8BH55	THNS1_MOUSE	Thnsl1	Threonine synthase-like 1	208967	-0.379258	18.6932	-2.74456	0.00792014	0.065637	-2.86817	ns	ns	0.0133565	18.6932	0.098553	0.921812	0.986985	-5.93163	ns	ns	-0.392615	18.6932	-2.91844	0.00489937	0.0511949	-2.44979	ns	ns	-0.157887	18.6932	-1.08797	0.280828	0.865393	-5.09748	ns	ns	-9.17754e-06	18.6932	-6.24884e-05	0.99995	0.99995	-5.25628	ns	ns	-0.157878	18.6932	-1.02332	0.310144
Q9DB29	Q9DB29	IAH1_MOUSE	Iah1	Isoamyl acetate-hydrolyzing esterase 1 homolog	67732	-0.190814	24.8434	-2.75322	0.00773635	0.0646922	-2.86828	ns	ns	-0.140832	24.8434	-2.04829	0.0447822	0.423344	-4.0299	ns	ns	-0.0499826	24.8434	-0.720435	0.473971	0.687591	-6.12773	ns	ns	-0.101192	24.8434	-1.38584	0.170772	0.834077	-4.7967	ns	ns	0.0922962	24.8434	1.2494	0.216226	0.998288	-4.69434	ns	ns	-0.193488	24.8434	-2.45061	0.0171027
Q6Q899	Q6Q899	DDX58_MOUSE	Ddx58	Probable ATP-dependent RNA helicase DDX58	230073	0.591894	21.2266	2.75031	0.00780367	0.0650874	-2.87035	up	*	-0.196079	21.2266	-0.923697	0.359244	0.80703	-5.54824	ns	ns	0.787973	21.2266	3.68929	0.000477624	0.0124972	-0.327859	up	**	0.320978	21.2266	1.41683	0.161564	0.829856	-4.75537	ns	ns	0.12498	21.2266	0.542656	0.589322	0.998288	-5.15605	ns	ns	0.195998	21.2266	0.799583	0.427021
P47738	P47738	ALDH2_MOUSE	Aldh2	Aldehyde dehydrogenase, mitochondrial	11669	0.162865	28.8382	2.7451	0.00790862	0.0656253	-2.88185	ns	ns	0.134008	28.8382	2.3008	0.0247868	0.335541	-3.55011	ns	ns	0.0288565	28.8382	0.487094	0.627914	0.793548	-6.26087	ns	ns	-0.0473736	28.8382	-0.764681	0.447369	0.907785	-5.37845	ns	ns	0.0775697	28.8382	1.24844	0.216573	0.998288	-4.69958	ns	ns	-0.124943	28.8382	-1.88191	0.0645555
Q91WS2	Q91WS2	NLRP6_MOUSE	Nlrp6	NACHT, LRR and PYD domains-containing protein 6	101613	-0.521812	18.8954	-2.73987	0.00802152	0.0663078	-2.88461	ns	ns	-0.0685185	18.8954	-0.362538	0.718186	0.944864	-5.86948	ns	ns	-0.453293	18.8954	-2.36828	0.02101	0.115832	-3.71478	ns	ns	-0.128269	18.8954	-0.623501	0.535248	0.928918	-5.42628	ns	ns	0.085456	18.8954	0.426275	0.671387	0.998288	-5.20021	ns	ns	-0.213725	18.8954	-0.971176	0.335243
Q8CFD4	Q8CFD4	SNX8_MOUSE	Snx8	Sorting nexin-8	231834	0.348099	18.3683	2.73067	0.00822355	0.0672073	-2.88947	ns	ns	-0.080408	18.3683	-0.637123	0.526396	0.883435	-5.72188	ns	ns	0.428507	18.3683	3.38597	0.001237	0.0229339	-1.17911	ns	ns	0.148056	18.3683	1.07455	0.286751	0.868079	-5.07748	ns	ns	-0.0175964	18.3683	-0.126371	0.899848	0.998288	-5.21909	ns	ns	0.165652	18.3683	1.0984	0.276286
Q99LU0	Q99LU0	CH1B1_MOUSE	Chmp1b1	Charged multivesicular body protein 1b-1	67064	0.340111	21.6897	2.73099	0.00821645	0.0672073	-2.89315	ns	ns	0.0246842	21.6897	0.19556	0.845595	0.973953	-5.87837	ns	ns	0.315427	21.6897	2.46131	0.0166463	0.101807	-3.48098	ns	ns	0.210677	21.6897	1.63983	0.106118	0.770286	-4.45927	ns	ns	0.165359	21.6897	1.27657	0.206527	0.998288	-4.66372	ns	ns	0.0453172	21.6897	0.329741	0.74271
Q9D6J6	Q9D6J6	NDUV2_MOUSE	Ndufv2	NADH dehydrogenase [ubiquinone] flavoprotein 2, mitochondrial	72900	-0.248604	25.0604	-2.73883	0.0080441	0.0663818	-2.89856	ns	ns	-0.00792198	25.0604	-0.0886337	0.929659	0.987145	-5.94904	ns	ns	-0.240682	25.0604	-2.68913	0.00919542	0.0725901	-3.01812	ns	ns	-0.157235	25.0604	-1.63163	0.107839	0.774494	-4.47235	ns	ns	-0.166149	25.0604	-1.6608	0.101815	0.998288	-4.2538	ns	ns	0.00891488	25.0604	0.0837201	0.933549
P58064	P58064	RT06_MOUSE	Mrps6	28S ribosomal protein S6, mitochondrial	121022	-0.369375	21.6241	-2.73705	0.0080829	0.0665608	-2.89997	ns	ns	0.0805834	21.6241	0.606643	0.546308	0.891336	-5.77566	ns	ns	-0.449958	21.6241	-3.37859	0.00126529	0.0231934	-1.2256	ns	ns	-0.0774057	21.6241	-0.544194	0.588264	0.935436	-5.49661	ns	ns	0.0168336	21.6241	0.117571	0.906789	0.998288	-5.26566	ns	ns	-0.0942393	21.6241	-0.619137	0.5381
Q9CQ60	Q9CQ60	6PGL_MOUSE	Pgls	6-phosphogluconolactonase	66171	-0.223005	24.6513	-2.73204	0.00819303	0.0672073	-2.90078	ns	ns	-0.304532	24.6513	-3.76844	0.000368981	0.0577373	0.0695593	ns	ns	0.0815267	24.6513	1.00105	0.320703	0.550104	-5.8725	ns	ns	-0.124099	24.6513	-1.36	0.178768	0.83938	-4.77313	ns	ns	-0.109214	24.6513	-1.23327	0.222142	0.998288	-4.69078	ns	ns	-0.0148846	24.6513	-0.150133	0.881148
Q3TDQ1	Q3TDQ1	STT3B_MOUSE	Stt3b	Dolichyl-diphosphooligosaccharide--protein glycosyltransferase subunit STT3B	68292	0.209323	23.165	2.72803	0.00828227	0.0675171	-2.90333	ns	ns	0.108905	23.165	1.46159	0.148914	0.640421	-4.94647	ns	ns	0.100418	23.165	1.3362	0.186379	0.40776	-5.50336	ns	ns	0.0382997	23.165	0.477143	0.634941	0.941139	-5.51294	ns	ns	0.0557835	23.165	0.679007	0.499666	0.998288	-5.07677	ns	ns	-0.0174838	23.165	-0.201	0.841358
Q9CQF9	Q9CQF9	PCYOX_MOUSE	Pcyox1	Prenylcysteine oxidase	66881	0.341292	22.3358	2.72543	0.00834076	0.067654	-2.90547	ns	ns	0.135256	22.3358	1.09273	0.278752	0.755497	-5.36048	ns	ns	0.206036	22.3358	1.65629	0.102728	0.289451	-5.03035	ns	ns	0.362136	22.3358	2.57503	0.012429	0.523713	-2.84468	ns	ns	0.188374	22.3358	1.423	0.159759	0.998288	-4.51495	ns	ns	0.173762	22.3358	1.16319	0.249218
P35737	P35737	DMB_MOUSE	H2-DMb1	Class II histocompatibility antigen, M beta 1 chain	14999	1.49795	19.0823	2.73497	0.0081383	0.0669321	-2.90917	up	*	1.02551	19.0823	1.89019	0.0634422	0.479251	-4.30433	ns	ns	0.472436	19.0823	0.867525	0.389024	0.614697	-6.01533	ns	ns	0.496757	19.0823	0.85941	0.393449	0.892846	-5.30471	ns	ns	0.923027	19.0823	1.57982	0.119274	0.998288	-4.35405	ns	ns	-0.42627	19.0823	-0.684792	0.496046
Q9CRB2	Q9CRB2	NHP2_MOUSE	Nhp2	H/ACA ribonucleoprotein complex subunit 2	52530	-0.224573	21.5527	-2.73087	0.0082191	0.0672073	-2.91115	ns	ns	-0.000454842	21.5527	-0.00554996	0.99559	0.998822	-5.93361	ns	ns	-0.224118	21.5527	-2.72338	0.00838694	0.0691523	-2.91863	ns	ns	-0.156613	21.5527	-1.70847	0.0925636	0.763895	-4.33414	ns	ns	-0.0649644	21.5527	-0.742117	0.460825	0.998288	-5.0595	ns	ns	-0.0916482	21.5527	-0.935317	0.353262
O88533	O88533	DDC_MOUSE	Ddc	Aromatic-L-amino-acid decarboxylase	13195	-0.304103	23.3996	-2.72917	0.00825685	0.0673946	-2.91439	ns	ns	-0.190513	23.3996	-1.72985	0.0886434	0.525658	-4.55855	ns	ns	-0.11359	23.3996	-1.02856	0.30769	0.537154	-5.85998	ns	ns	-0.163768	23.3996	-1.39382	0.168358	0.83171	-4.77655	ns	ns	-0.119828	23.3996	-1.00586	0.318403	0.998288	-4.88642	ns	ns	-0.0439393	23.3996	-0.346891	0.729851
P11862	P11862	GAS2_MOUSE	Gas2	Growth arrest-specific protein 2	14453	-0.348112	22.0103	-2.72753	0.00829344	0.0675234	-2.91618	ns	ns	-0.0499061	22.0103	-0.397786	0.692157	0.937272	-5.86794	ns	ns	-0.298206	22.0103	-2.35976	0.0214567	0.117002	-3.74714	ns	ns	-0.25531	22.0103	-1.90388	0.06158	0.716095	-4.06801	ns	ns	-0.0853345	22.0103	-0.638712	0.525368	0.998288	-5.12103	ns	ns	-0.169976	22.0103	-1.19388	0.237081
P98086	P98086	C1QA_MOUSE	C1qa	Complement C1q subcomponent subunit A	12259	1.14003	19.0582	2.72626	0.00833196	0.067654	-2.91908	up	*	0.30383	19.0582	0.748513	0.457001	0.854532	-5.68895	ns	ns	0.836199	19.0582	2.01276	0.0485195	0.190167	-4.43693	ns	ns	0.592354	19.0582	1.36296	0.177861	0.839122	-4.82	ns	ns	0.680617	19.0582	1.5623	0.123345	0.998288	-4.37632	ns	ns	-0.0882633	19.0582	-0.189557	0.85028
Q99ME9	Q99ME9	NOG1_MOUSE	Gtpbp4	Nucleolar GTP-binding protein 1	69237	-0.195349	19.6752	-2.71491	0.00858059	0.06874	-2.92069	ns	ns	-0.198869	19.6752	-2.70777	0.00874703	0.232535	-2.64187	ns	ns	0.00351913	19.6752	0.0482046	0.961709	0.981968	-6.31838	ns	ns	-0.0592128	19.6752	-0.772239	0.442913	0.907785	-5.32186	ns	ns	-0.0263114	19.6752	-0.344603	0.731562	0.998288	-5.19595	ns	ns	-0.0329014	19.6752	-0.402981	0.688351
Q91W90	Q91W90	TXND5_MOUSE	Txndc5	Thioredoxin domain-containing protein 5	105245	-0.168649	24.3362	-2.72015	0.00846035	0.0684216	-2.92083	ns	ns	-0.0704636	24.3362	-1.1622	0.249619	0.736264	-5.30019	ns	ns	-0.0981852	24.3362	-1.59505	0.115799	0.309353	-5.12809	ns	ns	-0.0956955	24.3362	-1.41156	0.16309	0.829856	-4.71985	ns	ns	-0.082001	24.3362	-1.26982	0.208906	0.998288	-4.67035	ns	ns	-0.0136945	24.3362	-0.190642	0.849431
Q5SZA1	Q8BLE7	NPT3_MOUSE	Slc17a2	Sodium-dependent phosphate transport protein 3	218103	-0.649443	18.7498	-2.71997	0.00846448	0.0684216	-2.92779	down	*	0.15241	18.7498	0.648231	0.519234	0.88027	-5.73518	ns	ns	-0.801853	18.7498	-3.38422	0.00124365	0.0229917	-1.195	down	**	-0.26886	18.7498	-1.0786	0.284953	0.868079	-5.11126	ns	ns	-0.186551	18.7498	-0.74615	0.458403	0.998288	-5.05985	ns	ns	-0.0823097	18.7498	-0.310563	0.757177
O88343	O88343	S4A4_MOUSE	Slc4a4	Electrogenic sodium bicarbonate cotransporter 1	54403	0.25649	21.0163	2.70603	0.00878784	0.0696268	-2.9303	ns	ns	0.320781	21.0163	3.51295	0.000834374	0.0820341	-0.642353	ns	ns	-0.064291	21.0163	-0.683075	0.49711	0.703078	-6.09677	ns	ns	0.211665	21.0163	2.08583	0.0411255	0.679041	-3.74457	ns	ns	0.1573	21.0163	1.62414	0.109432	0.998288	-4.29892	ns	ns	0.0543656	21.0163	0.507311	0.613741
P43406	P43406	ITAV_MOUSE	Itgav	Integrin alpha-V	16410	0.329608	19.6535	2.72551	0.00833886	0.067654	-2.93083	ns	ns	0.159813	19.6535	1.33889	0.185505	0.686675	-5.11351	ns	ns	0.169795	19.6535	1.40895	0.163856	0.377473	-5.41766	ns	ns	0.119896	19.6535	0.941804	0.349957	0.881089	-5.24142	ns	ns	0.201447	19.6535	1.57924	0.119381	0.998288	-4.35751	ns	ns	-0.081551	19.6535	-0.597952	0.552055
Q91WN2	Q91WN2	T150A_MOUSE	Tmem150a	Transmembrane protein 150A	232086	-0.66061	19.1569	-2.71782	0.00851349	0.068541	-2.93714	down	*	-0.0391083	19.1569	-0.159293	0.873957	0.977391	-5.9028	ns	ns	-0.621502	19.1569	-2.52195	0.0142593	0.0928593	-3.3706	down	*	0.0424905	19.1569	0.164549	0.869835	0.981615	-5.59867	ns	ns	-0.0266339	19.1569	-0.102541	0.918659	0.998288	-5.25307	ns	ns	0.0691244	19.1569	0.247905	0.805029
Q8VE04	Q8VE04	MOB3B_MOUSE	Mob3b	MOB kinase activator 3B	214944	-0.337967	19.7521	-2.71671	0.0085391	0.068577	-2.93854	ns	ns	-0.0734988	19.7521	-0.605828	0.546846	0.891336	-5.77249	ns	ns	-0.264468	19.7521	-2.15417	0.0351306	0.156783	-4.16826	ns	ns	-0.0614527	19.7521	-0.472932	0.637926	0.943147	-5.52501	ns	ns	0.0776227	19.7521	0.595704	0.553547	0.998288	-5.13741	ns	ns	-0.139075	19.7521	-1.00397	0.319304
O35943	O35943	FRDA_MOUSE	Fxn	Frataxin, mitochondrial	14297	-0.584293	22.3113	-2.71874	0.00849888	0.068541	-2.93916	ns	ns	-0.138079	22.3113	-0.650938	0.517505	0.878851	-5.74087	ns	ns	-0.446214	22.3113	-2.10747	0.0391506	0.167689	-4.26676	ns	ns	-0.216396	22.3113	-0.941469	0.350138	0.881089	-5.22114	ns	ns	0.0176265	22.3113	0.0760885	0.939595	0.998288	-5.25209	ns	ns	-0.234023	22.3113	-0.942911	0.349406
P35821	P35821	PTN1_MOUSE	Ptpn1	Tyrosine-protein phosphatase non-receptor type 1	19246	0.482612	20.7068	2.71789	0.00851188	0.068541	-2.94165	ns	ns	0.0458986	20.7068	0.264219	0.792489	0.960863	-5.91712	ns	ns	0.436713	20.7068	2.48341	0.0157378	0.0985741	-3.48021	ns	ns	0.251666	20.7068	1.35324	0.180905	0.840739	-4.82903	ns	ns	0.188399	20.7068	1.01067	0.316113	0.998288	-4.89293	ns	ns	0.0632671	20.7068	0.318332	0.751306
Q8BW70	Q8BW70	UBP38_MOUSE	Usp38	Ubiquitin carboxyl-terminal hydrolase 38	74841	-0.309154	18.767	-2.70811	0.00873899	0.0694092	-2.9424	ns	ns	-0.239868	18.767	-2.18231	0.0328932	0.386674	-3.77104	ns	ns	-0.0692864	18.767	-0.614973	0.540829	0.734807	-6.16756	ns	ns	-0.403606	18.767	-3.4359	0.00106057	0.318668	-0.894528	ns	ns	-0.134809	18.767	-1.12725	0.263988	0.998288	-4.7875	ns	ns	-0.268796	18.767	-2.12268	0.0377908
Q02105	Q02105	C1QC_MOUSE	C1qc	Complement C1q subcomponent subunit C	12262	1.17354	19.9636	2.71183	0.00866205	0.068967	-2.94362	up	*	0.205571	19.9636	0.494599	0.622644	0.911217	-5.83552	ns	ns	0.967967	19.9636	2.25204	0.0278972	0.136623	-3.95847	ns	ns	0.483546	19.9636	1.08695	0.281297	0.865393	-5.11069	ns	ns	0.104493	19.9636	0.234288	0.815539	0.998288	-5.25478	ns	ns	0.379053	19.9636	0.795987	0.429099
Q9EPU0	Q9EPU0	RENT1_MOUSE	Upf1	Regulator of nonsense transcripts 1	19704	-0.158179	22.1668	-2.71985	0.00846703	0.0684216	-2.94374	ns	ns	-0.114925	22.1668	-1.99426	0.050536	0.44457	-4.12323	ns	ns	-0.0432541	22.1668	-0.743791	0.459819	0.675213	-6.10613	ns	ns	-0.103976	22.1668	-1.69997	0.0941609	0.765677	-4.38127	ns	ns	-0.0896059	22.1668	-1.46168	0.148892	0.998288	-4.48665	ns	ns	-0.0143697	22.1668	-0.21939	0.827068
Q09014	Q09014	NCF1_MOUSE	Ncf1	Neutrophil cytosol factor 1	17969	0.740256	18.7244	2.70831	0.00873421	0.0694092	-2.94761	up	*	0.36779	18.7244	1.38793	0.170136	0.666062	-5.04083	ns	ns	0.372466	18.7244	1.38001	0.17255	0.389317	-5.43551	ns	ns	0.621777	18.7244	2.16089	0.0345839	0.646178	-3.63089	ns	ns	0.640255	18.7244	2.20963	0.0308413	0.998288	-3.52446	ns	ns	-0.0184779	18.7244	-0.0593805	0.95284
P43025	P43025	TETN_MOUSE	Clec3b	Tetranectin	21922	-0.885211	19.4418	-2.71751	0.0085308	0.068577	-2.94801	down	*	0.0443477	19.4418	0.139035	0.889876	0.980668	-5.94595	ns	ns	-0.929558	19.4418	-2.87781	0.00549794	0.0549963	-2.55289	down	*	-0.382277	19.4418	-1.11904	0.267471	0.86231	-5.08249	ns	ns	-0.199116	19.4418	-0.581558	0.562988	0.998288	-5.15072	ns	ns	-0.183162	19.4418	-0.501027	0.618139
P50516	P50516	VATA_MOUSE	Atp6v1a	V-type proton ATPase catalytic subunit A	11964	0.317282	23.4692	2.71193	0.00864959	0.0689657	-2.94818	ns	ns	-0.0198366	23.4692	-0.17346	0.862856	0.976322	-5.92737	ns	ns	0.337119	23.4692	2.90577	0.00507703	0.0523765	-2.46997	ns	ns	0.0911277	23.4692	0.747739	0.457451	0.910864	-5.37775	ns	ns	0.127215	23.4692	1.04159	0.301657	0.998288	-4.8671	ns	ns	-0.036087	23.4692	-0.27782	0.782077
Q91VU7	Q91VU7	PUS7_MOUSE	Pus7	Pseudouridylate synthase 7 homolog	78697	-0.251827	19.2484	-2.71188	0.00865085	0.0689657	-2.94955	ns	ns	-0.0025873	19.2484	-0.028116	0.97766	0.994092	-5.92997	ns	ns	-0.24924	19.2484	-2.72159	0.00842752	0.0692323	-2.92706	ns	ns	-0.14476	19.2484	-1.47006	0.146615	0.81315	-4.67478	ns	ns	-0.0837727	19.2484	-0.839088	0.404651	0.998288	-4.99135	ns	ns	-0.0609869	19.2484	-0.57539	0.567115
Q9DB30	Q9DB30	PHKG2_MOUSE	Phkg2	Phosphorylase b kinase gamma catalytic chain, liver/testis isoform	68961	-0.381826	21.5661	-2.71186	0.00865127	0.0689657	-2.9515	ns	ns	-0.215517	21.5661	-1.57231	0.120981	0.594732	-4.80123	ns	ns	-0.166309	21.5661	-1.19396	0.237053	0.467124	-5.67865	ns	ns	-0.087082	21.5661	-0.583147	0.561914	0.934973	-5.46249	ns	ns	-0.0340445	21.5661	-0.231412	0.817759	0.998288	-5.25349	ns	ns	-0.0530374	21.5661	-0.333283	0.740048
Q8CJG1	Q8CJG1	AGO1_MOUSE	Ago1	Protein argonaute-1	236511	-0.199177	20.4843	-2.69438	0.00906694	0.0709715	-2.95169	ns	ns	-0.0879453	20.4843	-1.22804	0.224085	0.718477	-5.20184	ns	ns	-0.111232	20.4843	-1.51496	0.134876	0.337527	-5.20942	ns	ns	-0.0306242	20.4843	-0.397559	0.692324	0.952249	-5.51116	ns	ns	0.132467	20.4843	1.73052	0.0885234	0.998288	-4.17033	ns	ns	-0.163091	20.4843	-1.98497	0.0515868
P24638	P24638	PPAL_MOUSE	Acp2	Lysosomal acid phosphatase	11432	0.31769	20.3387	2.69451	0.0090638	0.0709715	-2.95423	ns	ns	0.294068	20.3387	2.56451	0.0127737	0.270058	-2.97071	ns	ns	0.0236225	20.3387	0.206268	0.837259	0.922796	-6.32153	ns	ns	0.325629	20.3387	2.50834	0.0147665	0.539491	-2.9748	ns	ns	0.222591	20.3387	1.80936	0.0752545	0.998288	-4.0736	ns	ns	0.103039	20.3387	0.758253	0.451179
Q8K1N4	Q8K1N4	SPAS2_MOUSE	Spats2	Spermatogenesis-associated serine-rich protein 2	72572	0.433299	18.6923	2.71539	0.00856957	0.0687366	-2.95462	ns	ns	-0.08123	18.6923	-0.507893	0.613335	0.909149	-5.81425	ns	ns	0.514529	18.6923	3.21107	0.00209912	0.0310987	-1.67773	ns	ns	0.0220557	18.6923	0.129584	0.897316	0.989023	-5.61289	ns	ns	0.05293	18.6923	0.314476	0.754218	0.998288	-5.24045	ns	ns	-0.0308743	18.6923	-0.170388	0.865261
Q8R0P4	Q8R0P4	AAMDC_MOUSE	Aamdc	Mth938 domain-containing protein	66273	-0.303804	20.4841	-2.70276	0.00886549	0.0701094	-2.95728	ns	ns	-0.155704	20.4841	-1.35688	0.17975	0.680116	-5.03468	ns	ns	-0.1481	20.4841	-1.32336	0.190587	0.413066	-5.49698	ns	ns	0.0498419	20.4841	0.414017	0.680293	0.948115	-5.51077	ns	ns	-0.121708	20.4841	-1.01968	0.311853	0.998288	-4.86587	ns	ns	0.171549	20.4841	1.36026	0.178684
Q9ERS2	Q9ERS2	NDUAD_MOUSE	Ndufa13	NADH dehydrogenase [ubiquinone] 1 alpha subcomplex subunit 13	67184	-0.237086	24.9785	-2.71203	0.0086473	0.0689657	-2.96221	ns	ns	0.105073	24.9785	1.22074	0.226818	0.721345	-5.25412	ns	ns	-0.342159	24.9785	-3.96578	0.000192539	0.00726388	0.509793	ns	ns	-0.0574312	24.9785	-0.618218	0.538701	0.932169	-5.45435	ns	ns	0.0105828	24.9785	0.114675	0.909074	0.998288	-5.27183	ns	ns	-0.068014	24.9785	-0.687911	0.494081
P19001	P19001	K1C19_MOUSE	Krt19	Keratin, type I cytoskeletal 19	16669	0.564069	21.7765	2.7027	0.00887037	0.0701094	-2.96406	ns	ns	0.33851	21.7765	1.65742	0.102507	0.559939	-4.66321	ns	ns	0.225559	21.7765	1.07633	0.285968	0.517802	-5.78215	ns	ns	0.025776	21.7765	0.118536	0.906027	0.991268	-5.61068	ns	ns	0.374827	21.7765	1.73321	0.0880485	0.998288	-4.17308	ns	ns	-0.349051	21.7765	-1.50042	0.138601
Q8BNU0	Q8BNU0	ARMC6_MOUSE	Armc6	Armadillo repeat-containing protein 6	76813	-0.296006	18.9697	-2.70747	0.00875409	0.0694441	-2.97062	ns	ns	-0.221109	18.9697	-2.05945	0.0436663	0.420401	-4.00995	ns	ns	-0.0748974	18.9697	-0.690476	0.492478	0.699009	-6.14769	ns	ns	-0.212893	18.9697	-1.85557	0.0682806	0.726347	-4.14828	ns	ns	-0.0961585	18.9697	-0.83069	0.409343	0.998288	-5.01393	ns	ns	-0.116735	18.9697	-0.946199	0.347729
Q9CPU4	Q9CPU4	MGST3_MOUSE	Mgst3	Microsomal glutathione S-transferase 3	66447	0.886839	21.8234	2.69605	0.00903675	0.0709715	-2.97068	up	*	1.00729	21.8234	3.12128	0.00274153	0.136888	-1.67192	ns	ns	-0.120455	21.8234	-0.378066	0.706682	0.846844	-6.2999	ns	ns	0.663862	21.8234	1.81051	0.0750977	0.726347	-4.17189	ns	ns	0.139933	21.8234	0.396658	0.692992	0.998288	-5.17859	ns	ns	0.523929	21.8234	1.3464	0.183109
Q8R5M0	Q8R5M0	GIPC3_MOUSE	Gipc3	PDZ domain-containing protein GIPC3	209047	-0.519508	18.9009	-2.70135	0.00889918	0.0702516	-2.97091	ns	ns	-0.0776248	18.9009	-0.415191	0.679439	0.933689	-5.86211	ns	ns	-0.441883	18.9009	-2.33254	0.0229412	0.122401	-3.8008	ns	ns	-0.212954	18.9009	-1.06455	0.291219	0.86856	-5.12581	ns	ns	-0.0297204	18.9009	-0.148301	0.882587	0.998288	-5.26196	ns	ns	-0.183234	18.9009	-0.862234	0.391889
Q62465	Q62465	VAT1_MOUSE	Vat1	Synaptic vesicle membrane protein VAT-1 homolog	26949	0.329747	24.0967	2.68803	0.00922249	0.0720153	-2.97171	ns	ns	0.0879356	24.0967	0.763878	0.447844	0.851939	-5.66382	ns	ns	0.241812	24.0967	1.97331	0.0529324	0.199666	-4.46247	ns	ns	-0.121705	24.0967	-0.968296	0.336667	0.877111	-5.19144	ns	ns	0.0334275	24.0967	0.272186	0.786386	0.998288	-5.24196	ns	ns	-0.155133	24.0967	-1.1562	0.252046
Q62440	Q62440	TLE1_MOUSE	Tle1	Transducin-like enhancer protein 1	21885	-0.364326	18.2094	-2.69493	0.00905354	0.0709715	-2.97543	ns	ns	-0.295375	18.2094	-2.22369	0.0298304	0.371645	-3.68051	ns	ns	-0.0689513	18.2094	-0.50189	0.617527	0.78865	-6.20357	ns	ns	-0.30942	18.2094	-2.23503	0.0290363	0.61495	-3.50582	ns	ns	-0.0030046	18.2094	-0.0213164	0.983062	0.99995	-5.25931	ns	ns	-0.306416	18.2094	-2.03647	0.0459897
O08800	O08800	SPB8_MOUSE	Serpinb8	Serpin B8	20725	-0.516618	18.8772	-2.69448	0.00906462	0.0709715	-2.98079	ns	ns	-0.16468	18.8772	-0.875118	0.384895	0.8204	-5.56735	ns	ns	-0.351938	18.8772	-1.83242	0.071703	0.236423	-4.73666	ns	ns	0.119093	18.8772	0.571798	0.569531	0.935436	-5.43546	ns	ns	0.123549	18.8772	0.60968	0.544307	0.998288	-5.11588	ns	ns	-0.00445594	18.8772	-0.019852	0.984225
Q9WUM4	Q9WUM4	COR1C_MOUSE	Coro1c	Coronin-1C	23790	0.277001	22.4817	2.68533	0.00928931	0.0723095	-2.98221	ns	ns	0.178386	22.4817	1.78715	0.0788124	0.511501	-4.44859	ns	ns	0.0986152	22.4817	0.982358	0.32975	0.559947	-5.87696	ns	ns	0.109505	22.4817	1.00075	0.320848	0.873294	-5.14213	ns	ns	0.179183	22.4817	1.63155	0.107855	0.998288	-4.28317	ns	ns	-0.0696774	22.4817	-0.593226	0.555193
Q9CR39	Q9CR39	WIPI3_MOUSE	Wdr45b	WD repeat domain phosphoinositide-interacting protein 3	66840	-0.363769	18.7298	-2.67992	0.00942457	0.0730657	-2.98816	ns	ns	-0.0993021	18.7298	-0.74865	0.456905	0.854532	-5.63535	ns	ns	-0.264467	18.7298	-2.05293	0.0443147	0.180854	-4.35497	ns	ns	-0.00390063	18.7298	-0.0277463	0.977954	0.998575	-5.58781	ns	ns	-0.177055	18.7298	-1.25667	0.213599	0.998288	-4.66825	ns	ns	0.173155	18.7298	1.20742	0.231868
Q9CPQ8	Q9CPQ8	ATP5L_MOUSE	Atp5mg	ATP synthase subunit g, mitochondrial	27425	-0.416317	25.5993	-2.69701	0.00900323	0.0709005	-2.98931	ns	ns	0.00534305	25.5993	0.0356723	0.971658	0.994092	-5.95469	ns	ns	-0.42166	25.5993	-2.74959	0.00781279	0.0667947	-2.85858	ns	ns	-0.337754	25.5993	-2.09111	0.0406326	0.679041	-3.76105	ns	ns	-0.0756465	25.5993	-0.464852	0.64367	0.998288	-5.18835	ns	ns	-0.262108	25.5993	-1.49992	0.138723
Q8CCM6	Q8CCM6	TIM21_MOUSE	Timm21	Mitochondrial import inner membrane translocase subunit Tim21	67105	-0.466314	20.495	-2.6997	0.00893864	0.0704773	-2.99184	ns	ns	0.0992796	20.495	0.585194	0.560546	0.894182	-5.79268	ns	ns	-0.565593	20.495	-3.29797	0.00161732	0.0271886	-1.44792	ns	ns	-0.177005	20.495	-0.974246	0.333729	0.875726	-5.21424	ns	ns	-0.147005	20.495	-0.805397	0.423676	0.998288	-5.0327	ns	ns	-0.0300003	20.495	-0.153796	0.878271
P15105	P15105	GLNA_MOUSE	Glul	Glutamine synthetase	14645	0.471247	27.4353	2.69186	0.00912892	0.0713706	-3.00343	ns	ns	0.219693	27.4353	1.26514	0.210568	0.713513	-5.18962	ns	ns	0.251554	27.4353	1.43576	0.15611	0.366573	-5.3682	ns	ns	0.412134	27.4353	2.25399	0.0277502	0.610409	-3.47353	ns	ns	0.202749	27.4353	1.10649	0.2728	0.998288	-4.81939	ns	ns	0.209385	27.4353	1.07536	0.286392
Q99M01	Q99M01	SYFM_MOUSE	Fars2	Phenylalanine--tRNA ligase, mitochondrial	69955	-0.318439	19.8229	-2.68209	0.00937004	0.0727299	-3.00729	ns	ns	0.0233469	19.8229	0.200182	0.841995	0.973953	-5.90382	ns	ns	-0.341786	19.8229	-2.88615	0.00536373	0.0541361	-2.50372	ns	ns	-0.159242	19.8229	-1.22221	0.226266	0.856562	-4.92474	ns	ns	-0.159402	19.8229	-1.28851	0.202366	0.998288	-4.6507	ns	ns	0.000160396	19.8229	0.00116114	0.999077
Q9CPW4	Q9CPW4	ARPC5_MOUSE	Arpc5	Actin-related protein 2/3 complex subunit 5	67771	0.344429	24.002	2.68435	0.00931358	0.0723782	-3.00903	ns	ns	-0.039775	24.002	-0.315243	0.753638	0.954428	-5.88344	ns	ns	0.384204	24.002	3.04071	0.00345838	0.0421005	-2.12563	ns	ns	0.160838	24.002	1.19952	0.234899	0.856562	-4.98826	ns	ns	0.153035	24.002	1.1273	0.263968	0.998288	-4.7892	ns	ns	0.00780211	24.002	0.0545214	0.956695
Q8K4Z3	Q8K4Z3	NNRE_MOUSE	Naxe	NAD(P)H-hydrate epimerase	246703	-0.19981	24.4572	-2.67881	0.0094526	0.0731083	-3.00952	ns	ns	-0.106528	24.4572	-1.43719	0.155703	0.647278	-4.94924	ns	ns	-0.0932818	24.4572	-1.29546	0.199976	0.422686	-5.55502	ns	ns	-0.0239762	24.4572	-0.29728	0.767249	0.963927	-5.53395	ns	ns	0.00943192	24.4572	0.120146	0.904757	0.998288	-5.24335	ns	ns	-0.0334081	24.4572	-0.400384	0.690253
Q9CV28	Q9CV28	MINY3_MOUSE	MINDY3	Ubiquitin carboxyl-terminal hydrolase MINDY-3	66960	-0.452655	20.1451	-2.67929	0.00944042	0.0731013	-3.01455	ns	ns	-0.215498	20.1451	-1.29168	0.201273	0.701495	-5.14217	ns	ns	-0.237157	20.1451	-1.43075	0.157535	0.368509	-5.37109	ns	ns	-0.19892	20.1451	-1.12775	0.263779	0.86231	-5.05491	ns	ns	-0.247711	20.1451	-1.40376	0.165391	0.998288	-4.53827	ns	ns	0.0487908	20.1451	0.263982	0.792671
Q8BP48	Q8BP48	MAP11_MOUSE	Metap1	Methionine aminopeptidase 1	75624	-0.162155	22.0756	-2.67814	0.00946948	0.0731518	-3.02011	ns	ns	-0.0344357	22.0756	-0.57122	0.56992	0.897842	-5.76095	ns	ns	-0.127719	22.0756	-2.12512	0.0375781	0.162998	-4.2094	ns	ns	0.0212401	22.0756	0.330196	0.742367	0.960646	-5.54995	ns	ns	-0.103753	22.0756	-1.63715	0.106678	0.998288	-4.28549	ns	ns	0.124993	22.0756	1.84596	0.0696843
Q9D892	Q9D892	ITPA_MOUSE	Itpa	Inosine triphosphate pyrophosphatase	16434	-0.181754	23.0075	-2.68516	0.00929359	0.0723095	-3.02152	ns	ns	-0.12791	23.0075	-1.89926	0.0621961	0.474703	-4.28054	ns	ns	-0.0538437	23.0075	-0.79709	0.428448	0.648973	-6.06194	ns	ns	-0.160642	23.0075	-2.1784	0.0331964	0.639456	-3.59711	ns	ns	-0.123597	23.0075	-1.67766	0.0984589	0.998288	-4.23512	ns	ns	-0.0370457	23.0075	-0.460653	0.646663
P31725	P31725	S10A9_MOUSE	S100a9	Protein S100-A9	20202	0.801323	22.9104	2.67277	0.00961686	0.07393	-3.02154	up	*	0.0812099	22.9104	0.277117	0.782619	0.959309	-5.88091	ns	ns	0.720113	22.9104	2.43591	0.0177632	0.105651	-3.55977	ns	ns	-0.00115651	22.9104	-0.00370563	0.997055	0.999924	-5.602	ns	ns	0.428455	22.9104	1.37265	0.17484	0.998288	-4.5662	ns	ns	-0.429612	22.9104	-1.30112	0.198066
Q9CQL5	Q9CQL5	RM18_MOUSE	Mrpl18	39S ribosomal protein L18, mitochondrial	67681	-0.320626	21.8156	-2.68605	0.00927143	0.0723095	-3.02834	ns	ns	-0.105087	21.8156	-0.894952	0.374282	0.815244	-5.58052	ns	ns	-0.215538	21.8156	-1.81958	0.073663	0.239839	-4.79819	ns	ns	-0.145077	21.8156	-1.11018	0.271219	0.86231	-5.06549	ns	ns	-0.131025	21.8156	-1.03896	0.302865	0.998288	-4.87563	ns	ns	-0.0140516	21.8156	-0.100775	0.920055
Q6P5C5	Q6P5C5	SMUG1_MOUSE	Smug1	Single-strand selective monofunctional uracil DNA glycosylase	71726	-0.386375	18.3044	-2.67245	0.00961442	0.07393	-3.03611	ns	ns	-0.100006	18.3044	-0.70025	0.486397	0.867305	-5.6942	ns	ns	-0.286369	18.3044	-2.00066	0.0498226	0.192784	-4.45089	ns	ns	-0.130646	18.3044	-0.863218	0.391352	0.892846	-5.28657	ns	ns	-0.223158	18.3044	-1.4713	0.146278	0.998288	-4.4695	ns	ns	0.0925124	18.3044	0.576612	0.566294
P33267	P33267	CP2F2_MOUSE	Cyp2f2	Cytochrome P450 2F2	13107	0.390507	25.9946	2.67634	0.00951509	0.0734167	-3.0371	ns	ns	-0.253579	25.9946	-1.75684	0.0838937	0.513912	-4.51275	ns	ns	0.644086	25.9946	4.48922	3.17909e-05	0.00210501	2.19561	up	***	0.0403295	25.9946	0.258007	0.797258	0.970077	-5.57567	ns	ns	0.0377125	25.9946	0.243573	0.808367	0.998288	-5.24132	ns	ns	0.00261699	25.9946	0.0157712	0.987468
Q9QXZ6	Q9QXZ6	SO1A1_MOUSE	Slco1a1	Solute carrier organic anion transporter family member 1A1	28248	-1.23755	22.8025	-2.67416	0.00958121	0.073839	-3.03796	down	*	-0.489126	22.8025	-1.06957	0.288989	0.761367	-5.39518	ns	ns	-0.748426	22.8025	-1.63101	0.107995	0.297319	-5.08307	ns	ns	-0.14693	22.8025	-0.303328	0.762663	0.963762	-5.57895	ns	ns	-0.724334	22.8025	-1.45367	0.151118	0.998288	-4.48196	ns	ns	0.577405	22.8025	1.09698	0.276923
P01872	P01872	IGHM_MOUSE	Ighm	Immunoglobulin heavy constant mu	16019	-0.810442	24.0556	-2.66979	0.00969351	0.0741211	-3.03825	down	*	-0.101646	24.0556	-0.338992	0.735769	0.948809	-5.86502	ns	ns	-0.708796	24.0556	-2.40125	0.0193738	0.110568	-3.65649	ns	ns	-0.293707	24.0556	-0.87082	0.387236	0.890367	-5.23018	ns	ns	0.442851	24.0556	1.36226	0.17808	0.998288	-4.57082	ns	ns	-0.736557	24.0556	-2.06294	0.0433438
Q924T2	Q924T2	RT02_MOUSE	Mrps2	28S ribosomal protein S2, mitochondrial	118451	-0.241164	21.1985	-2.6715	0.00963859	0.07393	-3.04485	ns	ns	-0.0503406	21.1985	-0.576916	0.56609	0.895834	-5.79559	ns	ns	-0.190824	21.1985	-2.13006	0.0371519	0.162015	-4.2099	ns	ns	-0.0248043	21.1985	-0.263311	0.793186	0.969882	-5.593	ns	ns	-0.181353	21.1985	-1.90885	0.0609238	0.998288	-3.94739	ns	ns	0.156548	21.1985	1.53507	0.129866
Q8C4X2	Q8C4X2	KC1G3_MOUSE	Csnk1g3	Casein kinase I isoform gamma-3	70425	0.272069	18.9851	2.66941	0.00969244	0.0741211	-3.04899	ns	ns	0.270171	18.9851	2.6976	0.00898905	0.234257	-2.69287	ns	ns	0.00189824	18.9851	0.0185503	0.98526	0.992195	-6.35565	ns	ns	0.0260265	18.9851	0.243689	0.808278	0.971929	-5.5929	ns	ns	0.236556	18.9851	2.23454	0.02907	0.998288	-3.47986	ns	ns	-0.210529	18.9851	-1.84571	0.0697209
Q9JLB9	Q9JLB9	NECT3_MOUSE	Nectin3	Nectin-3	58998	-0.378585	18.5177	-2.66921	0.00969777	0.0741211	-3.05015	ns	ns	-0.0208478	18.5177	-0.150153	0.881133	0.978048	-5.93044	ns	ns	-0.357737	18.5177	-2.5498	0.0132705	0.0891431	-3.32469	ns	ns	-0.106548	18.5177	-0.701608	0.485555	0.917504	-5.38553	ns	ns	-0.293513	18.5177	-1.93317	0.0577954	0.998288	-3.91467	ns	ns	0.186965	18.5177	1.13733	0.259786
Q80XI4	Q80XI4	PI42B_MOUSE	Pip4k2b	Phosphatidylinositol 5-phosphate 4-kinase type-2 beta	108083	0.209572	20.6337	2.6717	0.00963356	0.07393	-3.05184	ns	ns	-0.0396008	20.6337	-0.515026	0.60837	0.909149	-5.82349	ns	ns	0.249173	20.6337	3.17947	0.00230555	0.0324925	-1.76059	ns	ns	0.0464769	20.6337	0.568282	0.5719	0.935436	-5.4898	ns	ns	0.0455196	20.6337	0.550285	0.584105	0.998288	-5.15801	ns	ns	0.000957242	20.6337	0.0108357	0.991389
Q64669	Q64669	NQO1_MOUSE	Nqo1	NAD(P)H dehydrogenase [quinone] 1	18104	0.739331	22.516	2.66559	0.0098025	0.0745159	-3.05213	up	*	0.356409	22.516	1.3234	0.190596	0.691424	-5.1229	ns	ns	0.382922	22.516	1.40371	0.16543	0.379857	-5.41103	ns	ns	0.455458	22.516	1.57977	0.119285	0.789851	-4.53903	ns	ns	0.180879	22.516	0.626728	0.533155	0.998288	-5.12054	ns	ns	0.274579	22.516	0.898059	0.372653
Q497H0	Q497H0	ZFAN3_MOUSE	Zfand3	AN1-type zinc finger protein 3	21769	-0.44905	17.7584	-2.66663	0.00976467	0.074457	-3.05988	ns	ns	-0.201333	17.7584	-1.23113	0.222933	0.717289	-5.24307	ns	ns	-0.247718	17.7584	-1.47863	0.144313	0.351386	-5.31037	ns	ns	-0.280011	17.7584	-1.5705	0.121399	0.789851	-4.54877	ns	ns	-0.133645	17.7584	-0.763408	0.448122	0.998288	-5.05927	ns	ns	-0.146367	17.7584	-0.768578	0.445068
Q8C147	Q8C147	DOCK8_MOUSE	Dock8	Dedicator of cytokinesis protein 8	76088	0.680044	18.7668	2.66501	0.00980683	0.0745159	-3.06246	up	*	0.0602374	18.7668	0.241586	0.8099	0.963353	-5.91808	ns	ns	0.619806	18.7668	2.45016	0.0171223	0.103641	-3.54812	ns	ns	0.349837	18.7668	1.31555	0.193179	0.842524	-4.87158	ns	ns	0.270633	18.7668	1.01656	0.31332	0.998288	-4.88863	ns	ns	0.0792045	18.7668	0.279622	0.7807
Q7TSZ8	Q7TSZ8	NACC1_MOUSE	Nacc1	Nucleus accumbens-associated protein 1	66830	0.243916	19.0295	2.6562	0.0100392	0.0759258	-3.06364	ns	ns	0.0166732	19.0295	0.172473	0.863629	0.976322	-5.83932	ns	ns	0.227243	19.0295	2.31769	0.0237891	0.12449	-3.75298	ns	ns	0.141536	19.0295	1.49451	0.140127	0.803255	-4.64705	ns	ns	0.143492	19.0295	1.45404	0.15099	0.998288	-4.47587	ns	ns	-0.00195601	19.0295	-0.0186644	0.985169
O88552	O88552	CLD2_MOUSE	Cldn2	Claudin-2	12738	0.514764	18.8996	2.66351	0.00984594	0.0747255	-3.06456	ns	ns	0.355843	18.8996	1.85615	0.0681962	0.493803	-4.34753	ns	ns	0.158921	18.8996	0.82243	0.413991	0.636274	-6.03022	ns	ns	0.163478	18.8996	0.801704	0.425793	0.905744	-5.33267	ns	ns	0.420887	18.8996	2.05511	0.0440977	0.998288	-3.7466	ns	ns	-0.257409	18.8996	-1.17478	0.244585
Q9CYX7	Q9CYX7	RRP15_MOUSE	Rrp15	RRP15-like protein	67223	-0.564877	17.5862	-2.66102	0.00991126	0.0751334	-3.06543	ns	ns	-0.430201	17.5862	-2.05381	0.0442268	0.423304	-4.00407	ns	ns	-0.134677	17.5862	-0.641217	0.52375	0.722034	-6.16373	ns	ns	-0.298626	17.5862	-1.31976	0.19178	0.842524	-4.84614	ns	ns	-0.043538	17.5862	-0.195204	0.845873	0.998288	-5.24916	ns	ns	-0.255088	17.5862	-1.06339	0.29174
Q8C3X8	Q8C3X8	LMF2_MOUSE	Lmf2	Lipase maturation factor 2	105847	0.344325	21.0643	2.66743	0.00974389	0.074386	-3.06608	ns	ns	0.0978643	21.0643	0.747905	0.457351	0.854532	-5.65977	ns	ns	0.246461	21.0643	1.88123	0.0646486	0.222379	-4.6649	ns	ns	0.226195	21.0643	1.66524	0.100921	0.767645	-4.42875	ns	ns	0.0937411	21.0643	0.688383	0.493785	0.998288	-5.09731	ns	ns	0.132454	21.0643	0.914054	0.364237
Q61129	Q61129	CFAI_MOUSE	Cfi	Complement factor I	12630	-0.439736	21.5098	-2.66563	0.00979055	0.0745159	-3.07078	ns	ns	-0.209563	21.5098	-1.28971	0.201951	0.702396	-5.17227	ns	ns	-0.230172	21.5098	-1.415	0.162083	0.375717	-5.41642	ns	ns	-0.349048	21.5098	-2.00652	0.0491771	0.693186	-3.90446	ns	ns	0.0210352	21.5098	0.117589	0.906775	0.998288	-5.25043	ns	ns	-0.370084	21.5098	-1.95164	0.055512
Q9CXT7	Q9CXT7	TM192_MOUSE	Tmem192	Transmembrane protein 192	73067	0.444816	18.7393	2.65534	0.010062	0.0760083	-3.07975	ns	ns	0.256802	18.7393	1.53848	0.12903	0.605669	-4.82555	ns	ns	0.188014	18.7393	1.11609	0.268702	0.501594	-5.74364	ns	ns	0.0174818	18.7393	0.0994434	0.921108	0.994698	-5.61093	ns	ns	-0.0684751	18.7393	-0.388604	0.698903	0.998288	-5.20705	ns	ns	0.0859569	18.7393	0.456991	0.649278
Q99NF1	Q99NF1	BCDO2_MOUSE	Bco2	Beta,beta-carotene 9',10'-oxygenase	170752	-0.399962	19.5908	-2.65974	0.00994511	0.075302	-3.08088	ns	ns	-0.138026	19.5908	-0.939727	0.351013	0.803146	-5.53752	ns	ns	-0.261937	19.5908	-1.75479	0.0842473	0.257383	-4.89569	ns	ns	-0.176624	19.5908	-1.1075	0.272364	0.86231	-5.08221	ns	ns	-0.182347	19.5908	-1.14728	0.255683	0.998288	-4.78179	ns	ns	0.00572226	19.5908	0.0333238	0.973524
Q9D6J5	Q9D6J5	NDUB8_MOUSE	Ndufb8	NADH dehydrogenase [ubiquinone] 1 beta subcomplex subunit 8, mitochondrial	67264	-0.413502	24.6794	-2.65491	0.0100735	0.0760083	-3.08094	ns	ns	-0.0161142	24.6794	-0.101318	0.919626	0.986985	-5.89364	ns	ns	-0.397388	24.6794	-2.50623	0.0148465	0.0952839	-3.39743	ns	ns	-0.294915	24.6794	-1.78661	0.0789015	0.726347	-4.23923	ns	ns	-0.14622	24.6794	-0.866597	0.389512	0.998288	-4.96732	ns	ns	-0.148695	24.6794	-0.827859	0.410933
Q4VAA2	Q4VAA2	CDV3_MOUSE	Cdv3	Protein CDV3	321022	-0.19667	22.695	-2.64966	0.0102148	0.0767173	-3.08259	ns	ns	-0.190767	22.695	-2.636	0.010591	0.249004	-2.82703	ns	ns	-0.00590261	22.695	-0.0816338	0.935202	0.969397	-6.36575	ns	ns	-0.125867	22.695	-1.59391	0.116055	0.786882	-4.50206	ns	ns	-0.0742781	22.695	-0.946101	0.347778	0.998288	-4.92059	ns	ns	-0.0515891	22.695	-0.615027	0.540793
P35235	P35235	PTN11_MOUSE	Ptpn11	Tyrosine-protein phosphatase non-receptor type 11	19247	-0.120896	21.468	-2.63789	0.0105382	0.0778588	-3.08534	ns	ns	-0.155283	21.468	-3.46614	0.000965603	0.0887341	-0.766883	ns	ns	0.0343862	21.468	0.783063	0.436578	0.654413	-6.05282	ns	ns	-0.0365546	21.468	-0.770986	0.44365	0.907785	-5.32865	ns	ns	-0.0620987	21.468	-1.29597	0.1998	0.998288	-4.62912	ns	ns	0.0255441	21.468	0.520049	0.604886
Q8CC88	Q8CC88	VWA8_MOUSE	Vwa8	von Willebrand factor A domain-containing protein 8	219189	-0.264761	23.3646	-2.64815	0.010256	0.0769065	-3.08794	ns	ns	0.0568033	23.3646	0.587447	0.559042	0.89368	-5.7754	ns	ns	-0.321564	23.3646	-3.24806	0.00187952	0.0290108	-1.56435	ns	ns	-0.102971	23.3646	-0.995108	0.32356	0.873294	-5.18347	ns	ns	-0.110095	23.3646	-1.02625	0.308772	0.998288	-4.85693	ns	ns	0.00712364	23.3646	0.0625655	0.950314
Q8BTJ4	Q8BTJ4	ENPP4_MOUSE	Enpp4	Bis(5'-adenosyl)-triphosphatase enpp4	224794	0.304543	19.5944	2.64267	0.0104059	0.0775244	-3.08926	ns	ns	0.245921	19.5944	2.19185	0.0321634	0.381721	-3.74004	ns	ns	0.058621	19.5944	0.507361	0.613706	0.785985	-6.20241	ns	ns	0.173316	19.5944	1.46063	0.149178	0.815612	-4.68569	ns	ns	0.0160587	19.5944	0.130183	0.896844	0.998288	-5.22549	ns	ns	0.157257	19.5944	1.19888	0.235148
Q9DBT5	Q9DBT5	AMPD2_MOUSE	Ampd2	AMP deaminase 2	109674	-0.244845	20.9422	-2.65297	0.0101257	0.076313	-3.09301	ns	ns	-0.105239	20.9422	-1.17847	0.243124	0.727516	-5.30603	ns	ns	-0.139607	20.9422	-1.52014	0.133571	0.336169	-5.25218	ns	ns	0.0304038	20.9422	0.318108	0.751474	0.961224	-5.59058	ns	ns	0.008041	20.9422	0.0839365	0.933378	0.998288	-5.27809	ns	ns	0.0223628	20.9422	0.218192	0.827998
Q8BPU7	Q8BPU7	ELMO1_MOUSE	Elmo1	Engulfment and cell motility protein 1	140580	0.864783	18.5974	2.65011	0.0102065	0.0767173	-3.09477	up	*	0.175075	18.5974	0.551672	0.583164	0.902029	-5.80281	ns	ns	0.689708	18.5974	2.13411	0.0368124	0.161402	-4.20318	ns	ns	0.422068	18.5974	1.219	0.227481	0.856562	-4.96184	ns	ns	0.258407	18.5974	0.759278	0.450575	0.998288	-5.05626	ns	ns	0.163661	18.5974	0.44355	0.658918
Q8BU30	Q8BU30	SYIC_MOUSE	Iars	Isoleucine--tRNA ligase, cytoplasmic	105148	0.151798	22.8109	2.63591	0.0105937	0.0779012	-3.09512	ns	ns	-0.0868527	22.8109	-1.51871	0.13393	0.614018	-4.82541	ns	ns	0.23865	22.8109	4.1614	9.94251e-05	0.0048509	1.15799	ns	ns	0.0586656	22.8109	0.992491	0.324824	0.873294	-5.17087	ns	ns	0.037612	22.8109	0.623929	0.534969	0.998288	-5.09582	ns	ns	0.0210536	22.8109	0.33575	0.738195
P51163	P51163	HEM4_MOUSE	Uros	Uroporphyrinogen-III synthase	22276	-0.190844	20.4097	-2.64084	0.0104563	0.0776429	-3.0978	ns	ns	0.00631708	20.4097	0.0914291	0.927447	0.986985	-5.93632	ns	ns	-0.197161	20.4097	-2.70374	0.00884225	0.0713649	-2.93328	ns	ns	0.0852222	20.4097	1.16935	0.246748	0.857856	-5.03204	ns	ns	-0.16022	20.4097	-2.14754	0.0356765	0.998288	-3.61339	ns	ns	0.245442	20.4097	3.07682	0.00311529
Q8BSZ2	Q8BSZ2	AP3S2_MOUSE	Ap3s2	AP-3 complex subunit sigma-2	11778	0.369639	18.2066	2.62211	0.0109867	0.0793902	-3.09839	ns	ns	-0.440803	18.2066	-3.12407	0.00271415	0.136888	-1.64513	ns	ns	0.810441	18.2066	5.99576	1.13948e-07	3.36095e-05	7.50504	up	****	0.296704	18.2066	1.97169	0.0531216	0.705399	-3.91903	ns	ns	0.278743	18.2066	1.82869	0.072268	0.998288	-4.0481	ns	ns	0.017961	18.2066	0.113653	0.909881
Q920R0	Q920R0	ALS2_MOUSE	Als2	Alsin	74018	-0.280612	20.8251	-2.64786	0.0102637	0.0769065	-3.1022	ns	ns	-0.183602	20.8251	-1.76052	0.0832633	0.513912	-4.50903	ns	ns	-0.0970098	20.8251	-0.912447	0.365076	0.591792	-5.95209	ns	ns	-0.149728	20.8251	-1.35702	0.179706	0.839531	-4.82419	ns	ns	0.0321873	20.8251	0.291119	0.771934	0.998288	-5.24236	ns	ns	-0.181915	20.8251	-1.53947	0.128789
Q5ND29	Q5ND29	RILP_MOUSE	Rilp	Rab-interacting lysosomal protein	280408	-0.340936	19.7313	-2.64013	0.0104761	0.0776905	-3.10308	ns	ns	-0.205085	19.7313	-1.66055	0.101865	0.558276	-4.66786	ns	ns	-0.135851	19.7313	-1.05691	0.294661	0.525724	-5.80051	ns	ns	-0.39956	19.7313	-2.90862	0.00503654	0.444194	-2.14352	ns	ns	-0.20161	19.7313	-1.52348	0.132735	0.998288	-4.41706	ns	ns	-0.19795	19.7313	-1.35121	0.181548
Q9WUU7	Q9WUU7	CATZ_MOUSE	Ctsz	Cathepsin Z	64138	0.347568	25.223	2.6523	0.0101436	0.0763597	-3.10513	ns	ns	0.172489	25.223	1.32829	0.188962	0.691047	-5.12397	ns	ns	0.175079	25.223	1.33699	0.186122	0.40749	-5.51052	ns	ns	0.0666599	25.223	0.464284	0.644074	0.944618	-5.50369	ns	ns	0.00159281	25.223	0.0115151	0.99085	0.99995	-5.27831	ns	ns	0.0650671	25.223	0.424864	0.67241
P24456	P24456	CP2DA_MOUSE	Cyp2d10	Cytochrome P450 2D10	13101	-0.282452	26.5109	-2.6449	0.0103445	0.0772902	-3.108	ns	ns	-0.0240704	26.5109	-0.229271	0.819415	0.966585	-5.91324	ns	ns	-0.258381	26.5109	-2.43988	0.0175723	0.105385	-3.56877	ns	ns	-0.0190505	26.5109	-0.169339	0.866083	0.980805	-5.60357	ns	ns	-0.019341	26.5109	-0.172755	0.863408	0.998288	-5.25841	ns	ns	0.000290531	26.5109	0.00242688	0.998071
Q4VAC9	Q4VAC9	PKHG3_MOUSE	Plekhg3	Pleckstrin homology domain-containing family G member 3	263406	0.27748	18.5198	2.63613	0.0105875	0.0779012	-3.10843	ns	ns	0.307625	18.5198	2.94787	0.00450894	0.175557	-2.09392	ns	ns	-0.0301448	18.5198	-0.281793	0.779043	0.88881	-6.28166	ns	ns	0.0347875	18.5198	0.322231	0.748364	0.961051	-5.57103	ns	ns	0.176907	18.5198	1.57395	0.1206	0.998288	-4.34965	ns	ns	-0.142119	18.5198	-1.19389	0.237079
Q9QWR8	Q9QWR8	NAGAB_MOUSE	Naga	Alpha-N-acetylgalactosaminidase	17939	0.474007	23.8462	2.6408	0.0104577	0.0776429	-3.11238	ns	ns	0.533951	23.8462	3.03842	0.00348146	0.156384	-1.88339	ns	ns	-0.0599447	23.8462	-0.341614	0.733799	0.863708	-6.31948	ns	ns	0.215626	23.8462	1.14873	0.255091	0.86107	-5.04013	ns	ns	-0.032175	23.8462	-0.170962	0.864812	0.998288	-5.25362	ns	ns	0.247801	23.8462	1.25103	0.215635
P27870	P27870	VAV_MOUSE	Vav1	Proto-oncogene vav	22324	1.07267	19.6752	2.63884	0.0105231	0.0778588	-3.11331	up	*	0.223851	19.6752	0.572447	0.569104	0.896992	-5.79206	ns	ns	0.848818	19.6752	2.10472	0.0394054	0.168249	-4.25006	ns	ns	0.32793	19.6752	0.768404	0.445185	0.907785	-5.3495	ns	ns	0.388904	19.6752	0.918354	0.362018	0.998288	-4.95162	ns	ns	-0.0609732	19.6752	-0.132838	0.894755
Q91VF2	Q91VF2	HNMT_MOUSE	Hnmt	Histamine N-methyltransferase	140483	-0.205728	23.2911	-2.64504	0.0103406	0.0772902	-3.11339	ns	ns	-0.161166	23.2911	-2.08521	0.0411831	0.416476	-3.95111	ns	ns	-0.0445627	23.2911	-0.573709	0.568245	0.755606	-6.20806	ns	ns	-0.0912125	23.2911	-1.10572	0.273131	0.86231	-5.08205	ns	ns	-0.0330449	23.2911	-0.399628	0.690807	0.998288	-5.20497	ns	ns	-0.0581677	23.2911	-0.656262	0.51409
Q61409	Q61409	PDE3B_MOUSE	Pde3b	cGMP-inhibited 3',5'-cyclic phosphodiesterase B	18576	-0.296578	20.4783	-2.64468	0.0103506	0.0772902	-3.11565	ns	ns	0.0354604	20.4783	0.318199	0.751406	0.953623	-5.88874	ns	ns	-0.332039	20.4783	-2.97907	0.00412662	0.0472269	-2.29042	ns	ns	-0.107219	20.4783	-0.907511	0.367659	0.888419	-5.26187	ns	ns	-0.0764859	20.4783	-0.637978	0.525843	0.998288	-5.1103	ns	ns	-0.0307332	20.4783	-0.241669	0.809836
Q9JI10	Q9JI10	STK3_MOUSE	Stk3	Serine/threonine-protein kinase 3	56274	0.348768	19.7687	2.64289	0.0103997	0.0775244	-3.11684	ns	ns	-0.0201547	19.7687	-0.157418	0.875428	0.977391	-5.94366	ns	ns	0.368922	19.7687	2.81316	0.0065672	0.06114	-2.7038	ns	ns	0.114013	19.7687	0.831641	0.40881	0.896256	-5.32766	ns	ns	0.0626913	19.7687	0.456264	0.649798	0.998288	-5.20005	ns	ns	0.0513212	19.7687	0.349369	0.727999
Q3UUI3	Q3UUI3	THEM4_MOUSE	Them4	Acyl-coenzyme A thioesterase THEM4	75778	-0.386126	21.8997	-2.64163	0.0104347	0.0776429	-3.12132	ns	ns	-0.066982	21.8997	-0.470773	0.639459	0.918022	-5.8492	ns	ns	-0.319144	21.8997	-2.19883	0.0316388	0.14802	-4.08	ns	ns	-0.0661396	21.8997	-0.433745	0.665982	0.945996	-5.54771	ns	ns	-0.237464	21.8997	-1.53831	0.129073	0.998288	-4.40018	ns	ns	0.171325	21.8997	1.03918	0.302768
Q9CXN7	Q9CXN7	PBLD2_MOUSE	Pbld2	Phenazine biosynthesis-like domain-containing protein 2	67307	-0.277402	26.3755	-2.63759	0.0105467	0.0778588	-3.12288	ns	ns	0.121934	26.3755	1.18703	0.239754	0.727516	-5.2821	ns	ns	-0.399336	26.3755	-3.83273	0.000299078	0.0094197	0.114195	ns	ns	0.0268028	26.3755	0.244799	0.807423	0.971512	-5.59755	ns	ns	0.0753398	26.3755	0.686296	0.495091	0.998288	-5.09428	ns	ns	-0.0485369	26.3755	-0.416072	0.678797
P55096	P55096	ABCD3_MOUSE	Abcd3	ATP-binding cassette sub-family D member 3	19299	0.314115	25.6929	2.63566	0.0106005	0.0779012	-3.12445	ns	ns	0.0286184	25.6929	0.247667	0.805212	0.962866	-5.91584	ns	ns	0.285497	25.6929	2.41352	0.0187742	0.108496	-3.6202	ns	ns	0.0907539	25.6929	0.732416	0.466681	0.915035	-5.3855	ns	ns	0.0155479	25.6929	0.122991	0.902513	0.998288	-5.25052	ns	ns	0.075206	25.6929	0.557588	0.579138
Q922Y1	Q922Y1	UBXN1_MOUSE	Ubxn1	UBX domain-containing protein 1	225896	-0.207532	22.7045	-2.63152	0.0107173	0.0784045	-3.12973	ns	ns	-0.123133	22.7045	-1.58608	0.117821	0.587206	-4.76184	ns	ns	-0.0843995	22.7045	-1.10146	0.274962	0.507027	-5.78463	ns	ns	-0.190524	22.7045	-2.26577	0.0269761	0.603834	-3.44041	ns	ns	0.00598656	22.7045	0.0708615	0.943737	0.998288	-5.24294	ns	ns	-0.196511	22.7045	-2.19482	0.031939
Q9QUJ7	Q9QUJ7	ACSL4_MOUSE	Acsl4	Long-chain-fatty-acid--CoA ligase 4	50790	0.452196	21.9366	2.63903	0.0105065	0.0778275	-3.13113	ns	ns	-0.0851944	21.9366	-0.503275	0.616559	0.909421	-5.82505	ns	ns	0.53739	21.9366	3.17125	0.00236233	0.0330801	-1.79202	ns	ns	-0.160796	21.9366	-0.885885	0.37911	0.888419	-5.27683	ns	ns	0.0332727	21.9366	0.181805	0.85633	0.998288	-5.25242	ns	ns	-0.194068	21.9366	-0.994661	0.323776
P21107	P21107	TPM3_MOUSE	Tpm3	Tropomyosin alpha-3 chain	59069	0.589702	24.8287	2.61904	0.0110855	0.0796612	-3.13644	up	*	0.349795	24.8287	1.60148	0.114386	0.583991	-4.72828	ns	ns	0.239907	24.8287	1.06023	0.293179	0.524203	-5.7684	ns	ns	0.45501	24.8287	1.83838	0.0708279	0.726347	-4.12836	ns	ns	0.3039	24.8287	1.29849	0.19896	0.998288	-4.63255	ns	ns	0.15111	24.8287	0.569103	0.571355
Q6P3A8	Q6P3A8	ODBB_MOUSE	Bckdhb	2-oxoisovalerate dehydrogenase subunit beta, mitochondrial	12040	-0.229115	24.6484	-2.63647	0.010578	0.0779012	-3.1368	ns	ns	0.0351277	24.6484	0.406736	0.685606	0.934944	-5.86068	ns	ns	-0.264242	24.6484	-3.00954	0.00378261	0.0447275	-2.20213	ns	ns	-0.0522043	24.6484	-0.555509	0.58055	0.935436	-5.46811	ns	ns	0.192372	24.6484	2.11703	0.0382862	0.998288	-3.65505	ns	ns	-0.244576	24.6484	-2.4382	0.0176467
Q8BK72	Q8BK72	RT27_MOUSE	Mrps27	28S ribosomal protein S27, mitochondrial	218506	-0.246241	21.5556	-2.63216	0.0106991	0.0783593	-3.13761	ns	ns	-0.0258395	21.5556	-0.280584	0.779966	0.959309	-5.89949	ns	ns	-0.220402	21.5556	-2.3698	0.020931	0.115593	-3.71827	ns	ns	-0.172172	21.5556	-1.68436	0.0971515	0.767645	-4.37373	ns	ns	-0.0700543	21.5556	-0.690125	0.492697	0.998288	-5.0692	ns	ns	-0.102118	21.5556	-0.91521	0.363635
A2ASS6	A2ASS6	TITIN_MOUSE	Ttn	Titin	22138	-0.329721	21.8864	-2.61086	0.0113165	0.0808733	-3.1378	ns	ns	-0.305462	21.8864	-2.31966	0.023675	0.335541	-3.43589	ns	ns	-0.0242585	21.8864	-0.191827	0.848506	0.928805	-6.27978	ns	ns	-0.323148	21.8864	-2.38011	0.0204034	0.561006	-3.21844	ns	ns	-0.125101	21.8864	-0.938574	0.3516	0.998288	-4.90206	ns	ns	-0.198046	21.8864	-1.4192	0.160862
Q7TMQ7	Q7TMQ7	WDR91_MOUSE	Wdr91	WD repeat-containing protein 91	101240	0.213034	20.597	2.63437	0.0106369	0.0780804	-3.14271	ns	ns	-0.037518	20.597	-0.465045	0.643532	0.919728	-5.83436	ns	ns	0.250552	20.597	3.11813	0.00276182	0.0365744	-1.93095	ns	ns	0.125223	20.597	1.4609	0.149104	0.815612	-4.69482	ns	ns	0.00642884	20.597	0.0752977	0.940221	0.998288	-5.27189	ns	ns	0.118794	20.597	1.30705	0.196035
Q9DCC7	Q9DCC7	ISC2B_MOUSE	Isoc2b	Isochorismatase domain-containing protein 2B	67441	-0.422798	20.7765	-2.62934	0.0107792	0.0786794	-3.14358	ns	ns	0.289702	20.7765	1.85991	0.0676551	0.493803	-4.35735	ns	ns	-0.712499	20.7765	-4.46737	3.43418e-05	0.00222844	2.12888	down	***	0.120285	20.7765	0.721603	0.473257	0.915035	-5.39941	ns	ns	0.0961891	20.7765	0.575723	0.566891	0.998288	-5.15078	ns	ns	0.0240961	20.7765	0.1352	0.892893
Q7TQI7	Q7TQI7	ABTB2_MOUSE	Abtb2	Ankyrin repeat and BTB/POZ domain-containing protein 2	99382	-0.63729	18.2154	-2.63097	0.0107329	0.0784296	-3.1441	down	*	-0.242324	18.2154	-1.02912	0.307431	0.776563	-5.45495	ns	ns	-0.394966	18.2154	-1.63554	0.107016	0.2955	-5.07757	ns	ns	-0.895883	18.2154	-3.50586	0.000853096	0.318668	-0.718516	ns	ns	-0.18756	18.2154	-0.745122	0.45902	0.998288	-5.07044	ns	ns	-0.708323	18.2154	-2.59208	0.0118878
Q811S7	Q811S7	UBIP1_MOUSE	Ubp1	Upstream-binding protein 1	22221	-0.356275	19.4928	-2.63261	0.0106865	0.0783557	-3.14425	ns	ns	-0.192626	19.4928	-1.46891	0.146925	0.637725	-4.9544	ns	ns	-0.16365	19.4928	-1.21659	0.22838	0.456831	-5.65502	ns	ns	-0.010677	19.4928	-0.0742295	0.941067	0.994775	-5.61451	ns	ns	0.00868272	19.4928	0.0607072	0.951788	0.998288	-5.26946	ns	ns	-0.0193598	19.4928	-0.12425	0.90152
Q9DCJ7	Q9DCJ7	AKIP_MOUSE	Aurkaip1	Aurora kinase A-interacting protein	66077	-0.322053	21.1579	-2.62577	0.0108811	0.0792454	-3.15193	ns	ns	-0.072993	21.1579	-0.59919	0.551235	0.893195	-5.75857	ns	ns	-0.24906	21.1579	-2.06567	0.0430554	0.177953	-4.34219	ns	ns	-0.204761	21.1579	-1.58644	0.117738	0.786882	-4.52841	ns	ns	-0.0463019	21.1579	-0.356965	0.722333	0.998288	-5.21491	ns	ns	-0.158459	21.1579	-1.16204	0.249685
Q8K353	Q8K353	CYTM1_MOUSE	Cystm1	Cysteine-rich and transmembrane domain-containing protein 1	66060	0.574663	19.145	2.62678	0.0108523	0.0791239	-3.15378	ns	ns	0.233237	19.145	1.07569	0.286244	0.76046	-5.39259	ns	ns	0.341425	19.145	1.56138	0.123537	0.322328	-5.18736	ns	ns	0.149257	19.145	0.610234	0.543942	0.933639	-5.40709	ns	ns	-0.234198	19.145	-1.00358	0.319492	0.998288	-4.8876	ns	ns	0.383455	19.145	1.46103	0.149069
Q6NSQ7	Q6NSQ7	LTV1_MOUSE	Ltv1	Protein LTV1 homolog	353258	-0.376418	18.3379	-2.62502	0.0109025	0.0792595	-3.15454	ns	ns	-0.171215	18.3379	-1.22581	0.224917	0.718799	-5.24373	ns	ns	-0.205204	18.3379	-1.4269	0.158637	0.37042	-5.37158	ns	ns	-0.159495	18.3379	-1.0536	0.296165	0.86856	-5.12894	ns	ns	-0.251514	18.3379	-1.69646	0.0948266	0.998288	-4.22027	ns	ns	0.0920193	18.3379	0.568792	0.571556
Q3TNA1	Q3TNA1	XYLB_MOUSE	Xylb	Xylulose kinase	102448	-0.148239	24.2467	-2.62125	0.0110116	0.0794823	-3.15491	ns	ns	-0.0200316	24.2467	-0.361371	0.719054	0.945288	-5.86934	ns	ns	-0.128207	24.2467	-2.32091	0.0236026	0.124014	-3.82782	ns	ns	-0.0442134	24.2467	-0.742029	0.460878	0.912934	-5.36536	ns	ns	-0.0590151	24.2467	-0.985346	0.328293	0.998288	-4.89661	ns	ns	0.0148017	24.2467	0.233767	0.815938
Q9CWK8	Q9CWK8	SNX2_MOUSE	Snx2	Sorting nexin-2	67804	0.258765	23.1979	2.61017	0.0113372	0.0809319	-3.15818	ns	ns	-0.0173033	23.1979	-0.184452	0.854262	0.974733	-5.92067	ns	ns	0.276068	23.1979	2.79404	0.00692105	0.0627618	-2.71509	ns	ns	0.0160877	23.1979	0.151706	0.879912	0.983592	-5.55877	ns	ns	0.185055	23.1979	1.81251	0.0747612	0.998288	-4.07136	ns	ns	-0.168967	23.1979	-1.47769	0.144565
Q9JJN5	Q9JJN5	CBPN_MOUSE	Cpn1	Carboxypeptidase N catalytic chain	93721	-0.475983	20.2356	-2.62485	0.0109075	0.0792595	-3.15948	ns	ns	-0.122796	20.2356	-0.693899	0.490343	0.867305	-5.72321	ns	ns	-0.353186	20.2356	-1.9502	0.0556882	0.205552	-4.54905	ns	ns	-0.310597	20.2356	-1.64543	0.104954	0.768675	-4.45808	ns	ns	-0.0116164	20.2356	-0.0613688	0.951263	0.998288	-5.27593	ns	ns	-0.298981	20.2356	-1.475	0.145284
Q3U182	Q3U182	CRTC2_MOUSE	Crtc2	CREB-regulated transcription coactivator 2	74343	-0.531012	18.0132	-2.62295	0.0109623	0.0793902	-3.15988	ns	ns	-0.4156	18.0132	-2.09607	0.0401737	0.416476	-3.93639	ns	ns	-0.115413	18.0132	-0.576199	0.566571	0.754305	-6.20943	ns	ns	-0.39711	18.0132	-1.88504	0.0641239	0.726347	-4.10037	ns	ns	-0.280383	18.0132	-1.32314	0.190658	0.998288	-4.62347	ns	ns	-0.116727	18.0132	-0.520374	0.60466
Q9WTP6	Q9WTP6	KAD2_MOUSE	Ak2	Adenylate kinase 2, mitochondrial	11637	-0.273323	26.2341	-2.62227	0.0109819	0.0793902	-3.16052	ns	ns	0.0882641	26.2341	0.849184	0.399053	0.826555	-5.58598	ns	ns	-0.361587	26.2341	-3.47013	0.000953696	0.0189252	-0.949619	ns	ns	-0.0943319	26.2341	-0.862625	0.391676	0.892846	-5.29244	ns	ns	-0.205836	26.2341	-1.83	0.0720696	0.998288	-4.04867	ns	ns	0.111504	26.2341	0.936618	0.352597
Q9ESY9	Q9ESY9	GILT_MOUSE	Ifi30	Gamma-interferon-inducible lysosomal thiol reductase	65972	1.04729	20.9359	2.6193	0.0110798	0.0796612	-3.16281	up	*	1.05399	20.9359	2.67086	0.00966592	0.24217	-2.74947	ns	ns	-0.00670636	20.9359	-0.0171382	0.986382	0.992521	-6.37562	ns	ns	0.886614	20.9359	2.11527	0.0384612	0.669548	-3.71438	ns	ns	0.335467	20.9359	0.799777	0.426916	0.998288	-5.02586	ns	ns	0.551148	20.9359	1.25226	0.215213
P35564	P35564	CALX_MOUSE	Canx	Calnexin	12330	0.214121	25.3585	2.6232	0.0109549	0.0793902	-3.16608	ns	ns	-0.00717418	25.3585	-0.0903855	0.928273	0.987145	-5.95343	ns	ns	0.221295	25.3585	2.731	0.0082162	0.0685009	-2.90713	ns	ns	0.0100145	25.3585	0.111613	0.911492	0.993226	-5.58227	ns	ns	0.0147875	25.3585	0.173425	0.862883	0.998288	-5.26807	ns	ns	-0.00477304	25.3585	-0.0499404	0.960331
B2RRE7	B2RRE7	OTUD4_MOUSE	Otud4	OTU domain-containing protein 4	73945	0.177249	20.1124	2.6161	0.0111617	0.0801198	-3.16876	ns	ns	-0.0583744	20.1124	-0.873234	0.385913	0.8204	-5.56915	ns	ns	0.235623	20.1124	3.47777	0.000931299	0.0186643	-0.922831	ns	ns	0.0445177	20.1124	0.631558	0.530003	0.927005	-5.44416	ns	ns	0.0233382	20.1124	0.330314	0.742279	0.998288	-5.22663	ns	ns	0.0211795	20.1124	0.282029	0.778863
Q91ZA3	Q91ZA3	PCCA_MOUSE	Pcca	Propionyl-CoA carboxylase alpha chain, mitochondrial	110821	-0.259761	24.838	-2.62215	0.0109855	0.0793902	-3.17184	ns	ns	-0.0270395	24.838	-0.277729	0.782147	0.959309	-5.91476	ns	ns	-0.232721	24.838	-2.37207	0.0208137	0.115341	-3.72794	ns	ns	-0.00816716	24.838	-0.0776348	0.938369	0.994775	-5.61865	ns	ns	-0.101191	24.838	-0.963571	0.339013	0.998288	-4.92511	ns	ns	0.0930236	24.838	0.824325	0.412922
Q99MZ3	Q99MZ3	MLXPL_MOUSE	Mlxipl	Carbohydrate-responsive element-binding protein	58805	-0.471242	21.0788	-2.62061	0.01103	0.079526	-3.17299	ns	ns	-0.309182	21.0788	-1.75409	0.0843673	0.513912	-4.52892	ns	ns	-0.162059	21.0788	-0.908306	0.367242	0.593457	-5.97503	ns	ns	-0.267877	21.0788	-1.4184	0.161092	0.829856	-4.75154	ns	ns	-0.0648651	21.0788	-0.342763	0.732939	0.998288	-5.23047	ns	ns	-0.203012	21.0788	-1.00379	0.319392
P62700	P62700	YPEL5_MOUSE	Ypel5	Protein yippee-like 5	383295	0.35221	19.4138	2.60031	0.0116343	0.0817931	-3.17453	ns	ns	0.307948	19.4138	2.31861	0.0237357	0.335541	-3.47864	ns	ns	0.0442616	19.4138	0.338307	0.736278	0.865347	-6.29231	ns	ns	0.405983	19.4138	2.75984	0.00759833	0.444194	-2.46862	ns	ns	0.296138	19.4138	2.03653	0.0459832	0.998288	-3.779	ns	ns	0.109845	19.4138	0.702396	0.485067
Q9D855	Q9D855	QCR7_MOUSE	Uqcrb	Cytochrome b-c1 complex subunit 7	67530	-0.285092	25.5326	-2.61422	0.0112172	0.0804289	-3.17544	ns	ns	0.0562769	25.5326	0.522457	0.603218	0.90733	-5.80024	ns	ns	-0.341369	25.5326	-3.18196	0.00228864	0.0324257	-1.75503	ns	ns	-0.106754	25.5326	-0.915508	0.36348	0.887648	-5.23305	ns	ns	-0.039469	25.5326	-0.339961	0.735038	0.998288	-5.2116	ns	ns	-0.0672849	25.5326	-0.541123	0.590366
Q9Z1Y4	Q9Z1Y4	TRIP6_MOUSE	Trip6	Thyroid receptor-interacting protein 6	22051	0.447723	19.4904	2.61909	0.0110742	0.0796612	-3.17607	ns	ns	0.105623	19.4904	0.63255	0.529359	0.88436	-5.7644	ns	ns	0.3421	19.4904	2.02199	0.0475081	0.187747	-4.42827	ns	ns	0.0318413	19.4904	0.175863	0.860976	0.979108	-5.60672	ns	ns	0.111303	19.4904	0.620967	0.536903	0.998288	-5.13182	ns	ns	-0.0794616	19.4904	-0.411363	0.682228
P63082	P63082	VATL_MOUSE	Atp6v0c	V-type proton ATPase 16 kDa proteolipid subunit	11984	0.681937	20.5738	2.61291	0.0112675	0.0806118	-3.18127	up	*	-0.122976	20.5738	-0.477337	0.634813	0.918022	-5.82464	ns	ns	0.804912	20.5738	3.11223	0.00281507	0.0369574	-1.939	up	**	0.0947594	20.5738	0.337454	0.736923	0.959074	-5.54599	ns	ns	0.0971517	20.5738	0.35219	0.725899	0.998288	-5.21561	ns	ns	-0.00239223	20.5738	-0.00799418	0.993647
Q9QYY9	Q9QYY9	ADH4_MOUSE	Adh4	All-trans-retinol dehydrogenase [NAD(+)] ADH4	26876	-0.538726	23.6256	-2.61362	0.0112424	0.0805212	-3.18731	ns	ns	0.26111	23.6256	1.28007	0.205316	0.707716	-5.17414	ns	ns	-0.799836	23.6256	-3.88349	0.000253671	0.00870006	0.265885	down	***	-0.0276414	23.6256	-0.128084	0.898499	0.98906	-5.62118	ns	ns	-0.0349107	23.6256	-0.160992	0.872626	0.998288	-5.2631	ns	ns	0.00726924	23.6256	0.0314836	0.974986
Q9WUP4	Q9WUP4	PORED_MOUSE	Srd5a3	Polyprenol reductase	57357	0.356162	18.8353	2.60208	0.0115804	0.0817798	-3.18848	ns	ns	-0.0117231	18.8353	-0.0883929	0.92985	0.987145	-5.92515	ns	ns	0.367885	18.8353	2.75123	0.00777816	0.0666729	-2.8448	ns	ns	-0.240593	18.8353	-1.69023	0.0960172	0.767645	-4.37874	ns	ns	0.0859733	18.8353	0.603742	0.548223	0.998288	-5.12182	ns	ns	-0.326566	18.8353	-2.17318	0.0336044
P28230	P28230	CXB1_MOUSE	Gjb1	Gap junction beta-1 protein	14618	-0.397588	22.8511	-2.60948	0.0113579	0.0809397	-3.18997	ns	ns	-0.262307	22.8511	-1.77801	0.0803179	0.513219	-4.49162	ns	ns	-0.135282	22.8511	-0.890469	0.376664	0.602756	-5.97527	ns	ns	-0.376204	22.8511	-2.38927	0.0199445	0.557936	-3.22034	ns	ns	-0.201258	22.8511	-1.27577	0.206806	0.998288	-4.67235	ns	ns	-0.174946	22.8511	-1.03681	0.303859
Q922B9	Q922B9	ITPI2_MOUSE	Itprid2	Protein ITPRID2	70599	-0.304035	20.2093	-2.60614	0.0114578	0.0814244	-3.19066	ns	ns	0.00954721	20.2093	0.0838378	0.933456	0.987145	-5.93251	ns	ns	-0.313582	20.2093	-2.73429	0.00814346	0.0682751	-2.89207	ns	ns	0.0488966	20.2093	0.395151	0.694091	0.952249	-5.53335	ns	ns	0.134707	20.2093	1.10487	0.273493	0.998288	-4.81275	ns	ns	-0.0858101	20.2093	-0.6553	0.514704
P06683	P06683	CO9_MOUSE	C9	Complement component C9	12279	-0.603847	19.6565	-2.60931	0.0113632	0.0809397	-3.19655	down	*	-0.627048	19.6565	-2.78844	0.00702824	0.213988	-2.49337	ns	ns	0.0232006	19.6565	0.101127	0.919777	0.96234	-6.3721	ns	ns	-0.284604	19.6565	-1.17471	0.244616	0.857856	-5.02337	ns	ns	-0.415498	19.6565	-1.6983	0.094478	0.998288	-4.21515	ns	ns	0.130894	19.6565	0.499554	0.619161
Q8BVL3	Q8BVL3	SNX17_MOUSE	Snx17	Sorting nexin-17	266781	0.348455	19.9699	2.60468	0.0115017	0.0815675	-3.1992	ns	ns	0.161264	19.9699	1.24117	0.219229	0.714864	-5.22602	ns	ns	0.187191	19.9699	1.41447	0.162238	0.375717	-5.39806	ns	ns	0.251622	19.9699	1.81047	0.0750804	0.726347	-4.21432	ns	ns	0.194724	19.9699	1.3774	0.173351	0.998288	-4.56531	ns	ns	0.0568983	19.9699	0.378841	0.706103
Q9QZM0	Q9QZM0	UBQL2_MOUSE	Ubqln2	Ubiquilin-2	54609	0.371701	21.4267	2.59958	0.0116567	0.0818618	-3.20476	ns	ns	0.0726193	21.4267	0.524158	0.602042	0.907016	-5.81164	ns	ns	0.299081	21.4267	2.12015	0.0380117	0.16426	-4.22576	ns	ns	0.116179	21.4267	0.752016	0.454893	0.910864	-5.33851	ns	ns	0.256452	21.4267	1.68639	0.0967581	0.998288	-4.2251	ns	ns	-0.140273	21.4267	-0.840569	0.403827
A2A7S8	A2A7S8	K1522_MOUSE	Kiaa1522	Uncharacterized protein KIAA1522	97130	0.211196	19.5931	2.59144	0.0119078	0.0828783	-3.20559	ns	ns	0.113408	19.5931	1.42798	0.158326	0.648412	-4.96922	ns	ns	0.0977885	19.5931	1.20967	0.23101	0.459541	-5.62446	ns	ns	-0.0932004	19.5931	-1.10729	0.272454	0.86231	-5.06976	ns	ns	-0.0323789	19.5931	-0.383465	0.70269	0.998288	-5.19867	ns	ns	-0.0608215	19.5931	-0.680318	0.498842
O88696	O88696	CLPP_MOUSE	Clpp	ATP-dependent Clp protease proteolytic subunit, mitochondrial	53895	-0.208935	23.1605	-2.60079	0.0116198	0.0817798	-3.20799	ns	ns	-0.0344529	23.1605	-0.434869	0.665171	0.927489	-5.84292	ns	ns	-0.174482	23.1605	-2.16208	0.0344881	0.154767	-4.13484	ns	ns	-0.160022	23.1605	-1.91742	0.0598051	0.716095	-4.04801	ns	ns	-0.0334466	23.1605	-0.389433	0.698294	0.998288	-5.1966	ns	ns	-0.126575	23.1605	-1.38584	0.170771
Q9CY73	Q9CY73	RM44_MOUSE	Mrpl44	39S ribosomal protein L44, mitochondrial	69163	-0.234287	20.8566	-2.60364	0.0115332	0.081702	-3.2092	ns	ns	0.057786	20.8566	0.652114	0.516743	0.878851	-5.74213	ns	ns	-0.292073	20.8566	-3.25769	0.00182599	0.028871	-1.5493	ns	ns	-0.0328617	20.8566	-0.33742	0.736942	0.959074	-5.54866	ns	ns	-0.0917293	20.8566	-0.953411	0.344093	0.998288	-4.92355	ns	ns	0.0588676	20.8566	0.558874	0.578266
P13707	P13707	GPDA_MOUSE	Gpd1	Glycerol-3-phosphate dehydrogenase [NAD(+)], cytoplasmic	14555	-0.323107	26.2433	-2.60577	0.0114689	0.0814244	-3.2094	ns	ns	-0.12514	26.2433	-1.02199	0.310764	0.777989	-5.45567	ns	ns	-0.197967	26.2433	-1.59866	0.114993	0.307833	-5.14024	ns	ns	-0.0226988	26.2433	-0.174301	0.862198	0.979385	-5.61702	ns	ns	-0.279624	26.2433	-2.13366	0.0368435	0.998288	-3.63163	ns	ns	0.256925	26.2433	1.83501	0.0713132
Q922E6	Q922E6	FAKD2_MOUSE	Fastkd2	FAST kinase domain-containing protein 2, mitochondrial	75619	-0.444798	19.1734	-2.60676	0.0114391	0.0813904	-3.21048	ns	ns	0.0512091	19.1734	0.304139	0.762043	0.956566	-5.90723	ns	ns	-0.496007	19.1734	-2.95495	0.00441947	0.0486892	-2.36576	ns	ns	-0.135061	19.1734	-0.749977	0.456111	0.910864	-5.38154	ns	ns	-0.256771	19.1734	-1.40987	0.163587	0.998288	-4.53646	ns	ns	0.12171	19.1734	0.631013	0.530357
Q3TIR3	Q3TIR3	RIC8A_MOUSE	Ric8a	Synembryn-A	101489	0.223159	19.3356	2.59615	0.0117618	0.0823327	-3.211	ns	ns	0.177943	19.3356	2.08239	0.0414494	0.416476	-3.94289	ns	ns	0.0452165	19.3356	0.525334	0.601229	0.778407	-6.21196	ns	ns	0.249496	19.3356	2.79584	0.00688707	0.444194	-2.38738	ns	ns	0.212265	19.3356	2.3721	0.0208125	0.998288	-3.26863	ns	ns	0.0372312	19.3356	0.393999	0.694937
Q8C1E7	Q8C1E7	T120A_MOUSE	Tmem120a	Transmembrane protein 120A	215210	-0.298476	20.6676	-2.59065	0.0119324	0.0829005	-3.21363	ns	ns	-0.0652199	20.6676	-0.585157	0.560571	0.894182	-5.76752	ns	ns	-0.233256	20.6676	-2.05754	0.0438559	0.17966	-4.33552	ns	ns	0.0322713	20.6676	0.259458	0.796143	0.970077	-5.5433	ns	ns	0.00169724	20.6676	0.0136901	0.989121	0.99995	-5.23157	ns	ns	0.0305741	20.6676	0.225572	0.822278
P63028	P63028	TCTP_MOUSE	Tpt1	Translationally-controlled tumor protein	22070	-0.194128	23.8664	-2.60122	0.0116067	0.0817798	-3.21587	ns	ns	-0.0637976	23.8664	-0.862318	0.391843	0.822667	-5.58813	ns	ns	-0.13033	23.8664	-1.75272	0.0846057	0.257992	-4.89426	ns	ns	-0.140087	23.8664	-1.78694	0.0788477	0.726347	-4.24975	ns	ns	-0.134683	23.8664	-1.68443	0.0971379	0.998288	-4.22947	ns	ns	-0.00540439	23.8664	-0.0636517	0.949453
Q99JZ7	Q99JZ7	ERRFI_MOUSE	Errfi1	ERBB receptor feedback inhibitor 1	74155	-0.491485	21.2921	-2.6015	0.0115987	0.0817798	-3.21686	ns	ns	-0.327521	21.2921	-1.75846	0.0836162	0.513912	-4.51738	ns	ns	-0.163963	21.2921	-0.867346	0.389105	0.614697	-6.00195	ns	ns	-0.138226	21.2921	-0.679047	0.499641	0.920631	-5.40317	ns	ns	-0.265468	21.2921	-1.33949	0.185312	0.998288	-4.61046	ns	ns	0.127241	21.2921	0.585235	0.560519
Q5SW19	Q5SW19	CLU_MOUSE	Cluh	Clustered mitochondria protein homolog	74148	-0.212774	23.0666	-2.6012	0.0116073	0.0817798	-3.21882	ns	ns	0.00892751	23.0666	0.11107	0.91192	0.986162	-5.94377	ns	ns	-0.221701	23.0666	-2.7338	0.00815429	0.0682751	-2.90312	ns	ns	-0.138012	23.0666	-1.60624	0.113315	0.785578	-4.51016	ns	ns	-0.086441	23.0666	-1.0039	0.319336	0.998288	-4.89856	ns	ns	-0.0515708	23.0666	-0.561742	0.576322
Q9QXW9	Q9QXW9	LAT2_MOUSE	Slc7a8	Large neutral amino acids transporter small subunit 2	50934	1.246	17.5266	2.59435	0.0118293	0.0824834	-3.21932	up	*	0.352886	17.5266	0.758529	0.451029	0.851939	-5.67281	ns	ns	0.893119	17.5266	1.87752	0.0651862	0.223333	-4.67318	ns	ns	0.56878	17.5266	1.1385	0.259325	0.86231	-5.0529	ns	ns	0.16765	17.5266	0.328559	0.743604	0.998288	-5.21357	ns	ns	0.40113	17.5266	0.73746	0.463645
Q9QUM9	Q9QUM9	PSA6_MOUSE	Psma6	Proteasome subunit alpha type-6	26443	0.148186	24.9009	2.59874	0.0116823	0.0819527	-3.21936	ns	ns	0.0519061	24.9009	0.919574	0.361367	0.80703	-5.53929	ns	ns	0.0962801	24.9009	1.6917	0.0957351	0.277953	-4.98906	ns	ns	0.147213	24.9009	2.47516	0.0160713	0.539491	-3.05227	ns	ns	0.0230405	24.9009	0.383888	0.702378	0.998288	-5.21524	ns	ns	0.124172	24.9009	1.95205	0.0554624
Q60870	Q60870	REEP5_MOUSE	Reep5	Receptor expression-enhancing protein 5	13476	0.473639	21.3888	2.60087	0.0116174	0.0817798	-3.21961	ns	ns	0.165409	21.3888	0.92978	0.3561	0.805975	-5.54784	ns	ns	0.30823	21.3888	1.70342	0.0935097	0.273817	-4.98015	ns	ns	0.165863	21.3888	0.857577	0.394437	0.892846	-5.29618	ns	ns	-0.0312031	21.3888	-0.163468	0.870683	0.998288	-5.26849	ns	ns	0.197066	21.3888	0.952539	0.344531
P47199	P47199	QOR_MOUSE	Cryz	Quinone oxidoreductase	12972	-0.158912	25.0659	-2.59381	0.0118342	0.0824834	-3.22152	ns	ns	-0.0943321	25.0659	-1.58162	0.118837	0.589099	-4.78126	ns	ns	-0.0645794	25.0659	-1.06079	0.292911	0.524042	-5.81159	ns	ns	-0.0292288	25.0659	-0.459712	0.647335	0.944618	-5.53022	ns	ns	-0.0277761	25.0659	-0.42518	0.672181	0.998288	-5.18536	ns	ns	-0.00145275	25.0659	-0.0209253	0.983373
Q9DCT2	Q9DCT2	NDUS3_MOUSE	Ndufs3	NADH dehydrogenase [ubiquinone] iron-sulfur protein 3, mitochondrial	68349	-0.215173	24.8216	-2.59516	0.0117925	0.0824588	-3.22285	ns	ns	0.0565259	24.8216	0.699478	0.486875	0.867305	-5.71452	ns	ns	-0.271699	24.8216	-3.32255	0.00150123	0.0259774	-1.37267	ns	ns	-0.051978	24.8216	-0.600689	0.550242	0.934197	-5.46436	ns	ns	-0.0653923	24.8216	-0.742004	0.460893	0.998288	-5.05449	ns	ns	0.0134142	24.8216	0.143509	0.886355
Q9CQ88	Q9CQ88	TSN31_MOUSE	Tspan31	Tetraspanin-31	67125	-0.310525	21.1356	-2.58857	0.0119973	0.0830045	-3.22389	ns	ns	0.0610194	21.1356	0.523983	0.602163	0.907016	-5.80274	ns	ns	-0.371544	21.1356	-3.11353	0.00279922	0.036919	-1.92024	ns	ns	-0.1315	21.1356	-1.05918	0.293635	0.86856	-5.12437	ns	ns	-0.0660499	21.1356	-0.520959	0.604255	0.998288	-5.14943	ns	ns	-0.06545	21.1356	-0.485027	0.629371
Q8R316	Q8R316	HBP1_MOUSE	Hbp1	HMG box-containing protein 1	73389	-0.430592	16.927	-2.59407	0.011826	0.0824834	-3.22948	ns	ns	-0.131355	16.927	-0.810634	0.420684	0.837294	-5.63904	ns	ns	-0.299237	16.927	-1.80047	0.0766621	0.244934	-4.80719	ns	ns	-0.0438434	16.927	-0.248768	0.804364	0.970532	-5.58601	ns	ns	-0.231371	16.927	-1.34182	0.184558	0.998288	-4.60982	ns	ns	0.187527	16.927	0.995311	0.323463
Q91WC9	Q91WC9	DGLB_MOUSE	Daglb	Sn1-specific diacylglycerol lipase beta	231871	0.268857	19.0704	2.58069	0.0122468	0.0842596	-3.23181	ns	ns	-0.263674	19.0704	-2.6299	0.0107631	0.251129	-2.84039	ns	ns	0.532531	19.0704	5.08228	3.69672e-06	0.000470353	4.23193	ns	ns	0.0325614	19.0704	0.307886	0.759203	0.962211	-5.57873	ns	ns	0.0557673	19.0704	0.528781	0.59885	0.998288	-5.16681	ns	ns	-0.0232059	19.0704	-0.205805	0.837619
Q9D110	Q9D110	MTHFS_MOUSE	Mthfs	5-formyltetrahydrofolate cyclo-ligase	107885	-0.286043	21.777	-2.59678	0.0117424	0.0822857	-3.23434	ns	ns	0.0545136	21.777	0.504645	0.615601	0.909149	-5.83715	ns	ns	-0.340557	21.777	-3.10044	0.00290828	0.0375933	-1.97919	ns	ns	-0.077822	21.777	-0.674892	0.502259	0.920631	-5.43617	ns	ns	0.110243	21.777	0.954587	0.343502	0.998288	-4.94049	ns	ns	-0.188065	21.777	-1.52145	0.133242
Q9Z306	Q9Z306	S22A4_MOUSE	Slc22a4	Solute carrier family 22 member 4	30805	0.634771	17.7415	2.58854	0.0119985	0.0830045	-3.2356	up	*	0.731824	17.7415	3.07508	0.00313105	0.146168	-1.79599	ns	ns	-0.0970527	17.7415	-0.398732	0.691463	0.836686	-6.28667	ns	ns	0.055292	17.7415	0.214678	0.830724	0.975456	-5.59507	ns	ns	0.146843	17.7415	0.557724	0.579045	0.998288	-5.13426	ns	ns	-0.0915507	17.7415	-0.323823	0.747165
Q8BHB0	Q8BHB0	NOD1_MOUSE	Nod1	Nucleotide-binding oligomerization domain-containing protein 1	107607	0.423715	18.1767	2.58227	0.0121966	0.0840423	-3.23805	ns	ns	-0.00408519	18.1767	-0.0248073	0.980289	0.994765	-5.90076	ns	ns	0.4278	18.1767	2.57473	0.0124386	0.0872585	-3.23561	ns	ns	0.0630545	18.1767	0.362532	0.71819	0.957292	-5.53654	ns	ns	-0.0897348	18.1767	-0.506189	0.614523	0.998288	-5.13996	ns	ns	0.152789	18.1767	0.802593	0.425283
Q711T7	Q711T7	NADE_MOUSE	Nadsyn1	Glutamine-dependent NAD(+) synthetase	78914	-0.355226	20.7119	-2.58962	0.0119646	0.0829472	-3.23928	ns	ns	-0.0909788	20.7119	-0.681959	0.497811	0.870855	-5.7321	ns	ns	-0.264247	20.7119	-1.94402	0.0564453	0.206613	-4.56513	ns	ns	-0.117516	20.7119	-0.805431	0.423656	0.905352	-5.32655	ns	ns	0.040378	20.7119	0.281973	0.778905	0.998288	-5.2457	ns	ns	-0.157894	20.7119	-1.0145	0.314296
E9Q7D5	E9Q7D5	ARHG5_MOUSE	Arhgef5	Rho guanine nucleotide exchange factor 5	54324	0.289223	18.24	2.59116	0.0119164	0.0828783	-3.24224	ns	ns	-0.0156344	18.24	-0.1394	0.889587	0.980668	-5.91997	ns	ns	0.304857	18.24	2.71636	0.0085471	0.0697637	-2.93438	ns	ns	-0.129764	18.24	-1.10406	0.273844	0.86231	-5.09246	ns	ns	0.0633855	18.24	0.535275	0.594379	0.998288	-5.16238	ns	ns	-0.19315	18.24	-1.53488	0.129913
Q8R2Q8	Q8R2Q8	BST2_MOUSE	Bst2	Bone marrow stromal antigen 2	69550	0.671819	21.443	2.59039	0.0119525	0.0829472	-3.24528	up	*	-0.313807	21.443	-1.23066	0.223133	0.717491	-5.24118	ns	ns	0.985626	21.443	3.8122	0.000321046	0.00987332	0.0437974	up	***	0.201567	21.443	0.724757	0.471347	0.915035	-5.38131	ns	ns	-0.0625116	21.443	-0.224723	0.822939	0.998288	-5.24358	ns	ns	0.264079	21.443	0.873174	0.385962
P14824	P14824	ANXA6_MOUSE	Anxa6	Annexin A6	11749	0.162347	25.0388	2.56569	0.0127346	0.0862574	-3.24776	ns	ns	-0.0111501	25.0388	-0.189613	0.850233	0.973953	-5.92153	ns	ns	0.173497	25.0388	2.75365	0.00772725	0.0665898	-2.80167	ns	ns	-0.0143414	25.0388	-0.209771	0.834536	0.976039	-5.52744	ns	ns	0.044371	25.0388	0.707421	0.481961	0.998288	-5.08247	ns	ns	-0.0587123	25.0388	-0.812206	0.419788
Q9D8W7	Q9D8W7	OCAD2_MOUSE	Ociad2	OCIA domain-containing protein 2	433904	-0.332801	21.9561	-2.58215	0.0122003	0.0840423	-3.24923	ns	ns	-0.0667997	21.9561	-0.525683	0.600988	0.907016	-5.80016	ns	ns	-0.266001	21.9561	-2.08249	0.0414396	0.17315	-4.29943	ns	ns	0.0177977	21.9561	0.131684	0.895662	0.988725	-5.60798	ns	ns	-0.196684	21.9561	-1.42533	0.159087	0.998288	-4.51186	ns	ns	0.214482	21.9561	1.46651	0.147574
Q61144	Q61144	PSN2_MOUSE	Psen2	Presenilin-2	19165	-0.218133	20.0118	-2.58017	0.0122636	0.0842596	-3.24945	ns	ns	-0.285541	20.0118	-3.3889	0.00122592	0.0982102	-0.976455	ns	ns	0.0674083	20.0118	0.78926	0.432975	0.651487	-6.03595	ns	ns	-0.153246	20.0118	-1.72754	0.0890616	0.759144	-4.32789	ns	ns	-0.0975456	20.0118	-1.10817	0.272078	0.998288	-4.81134	ns	ns	-0.0557	20.0118	-0.589816	0.557462
P17809	P17809	GTR1_MOUSE	Slc2a1	Solute carrier family 2, facilitated glucose transporter member 1	20525	-0.6817	19.5384	-2.57945	0.0122899	0.0842596	-3.25446	down	*	-0.0710618	19.5384	-0.27134	0.787034	0.959632	-5.88973	ns	ns	-0.610638	19.5384	-2.33239	0.0229543	0.122401	-3.79542	ns	ns	-0.369379	19.5384	-1.26321	0.21126	0.846613	-4.88322	ns	ns	-0.169195	19.5384	-0.594189	0.554556	0.998288	-5.11468	ns	ns	-0.200184	19.5384	-0.63614	0.527035
Q9CXZ1	Q9CXZ1	NDUS4_MOUSE	Ndufs4	NADH dehydrogenase [ubiquinone] iron-sulfur protein 4, mitochondrial	17993	-0.297033	24.0915	-2.58682	0.0120523	0.0832882	-3.25468	ns	ns	0.0216474	24.0915	0.190859	0.849261	0.973953	-5.93073	ns	ns	-0.318681	24.0915	-2.78177	0.00715741	0.0640136	-2.78502	ns	ns	-0.135492	24.0915	-1.12174	0.266307	0.86231	-5.07842	ns	ns	-0.0637591	24.0915	-0.518881	0.605695	0.998288	-5.16503	ns	ns	-0.0717326	24.0915	-0.547005	0.586343
Q9CWW7	Q9CWW7	CXXC1_MOUSE	Cxxc1	CXXC-type zinc finger protein 1	74322	0.27904	17.777	2.57731	0.0123553	0.0845712	-3.25542	ns	ns	0.0217145	17.777	0.198463	0.843334	0.973953	-5.88325	ns	ns	0.257326	17.777	2.32002	0.0236541	0.124184	-3.79024	ns	ns	0.0412903	17.777	0.36805	0.714093	0.956542	-5.56069	ns	ns	0.0671689	17.777	0.594658	0.554241	0.998288	-5.13261	ns	ns	-0.0258786	17.777	-0.215577	0.830027
Q5U431	Q5U431	GPR39_MOUSE	Gpr39	G-protein coupled receptor 39	71111	0.519172	18.142	2.58217	0.0121997	0.0840423	-3.25593	ns	ns	-0.0188617	18.142	-0.0941812	0.92527	0.986985	-5.92483	ns	ns	0.538034	18.142	2.68188	0.00937531	0.0733853	-3.01534	ns	ns	-0.206524	18.142	-0.963329	0.339133	0.878108	-5.20268	ns	ns	-0.222213	18.142	-1.03717	0.303692	0.998288	-4.86245	ns	ns	0.0156889	18.142	0.0681801	0.945862
Q8BUY9	Q8BUY9	PGTB1_MOUSE	Pggt1b	Geranylgeranyl transferase type-1 subunit beta	225467	-0.253927	20.2341	-2.56269	0.0128343	0.0864815	-3.2601	ns	ns	-0.16091	20.2341	-1.65077	0.103855	0.563599	-4.64072	ns	ns	-0.0930169	20.2341	-0.961637	0.339976	0.568957	-5.88586	ns	ns	-0.00454159	20.2341	-0.0442406	0.964855	0.996492	-5.58774	ns	ns	-0.0985534	20.2341	-0.950679	0.345467	0.998288	-4.90702	ns	ns	0.0940119	20.2341	0.873475	0.385783
O35704	O35704	SPTC1_MOUSE	Sptlc1	Serine palmitoyltransferase 1	268656	0.358314	19.2737	2.5793	0.0122915	0.0842596	-3.26783	ns	ns	-0.00487962	19.2737	-0.0355682	0.971741	0.994092	-5.9427	ns	ns	0.363194	19.2737	2.63933	0.0104984	0.0786151	-3.12615	ns	ns	0.0794767	19.2737	0.542722	0.589271	0.935436	-5.49425	ns	ns	0.0362059	19.2737	0.245582	0.806819	0.998288	-5.24541	ns	ns	0.0432707	19.2737	0.275858	0.783577
Q8BWQ6	Q8BWQ6	VP35L_MOUSE	Vps35l	VPS35 endosomal protein sorting factor-like	71517	0.133335	20.691	2.56706	0.0126895	0.0862574	-3.26915	ns	ns	0.0636227	20.691	1.25099	0.215649	0.71419	-5.1905	ns	ns	0.069712	20.691	1.38442	0.171205	0.387466	-5.43746	ns	ns	0.10961	20.691	1.99026	0.0509864	0.696528	-3.91314	ns	ns	0.164041	20.691	2.92128	0.00486049	0.769261	-2.36359	ns	ns	-0.0544309	20.691	-0.918063	0.362152
[truncated: 5,539 more rows]
[truncated: 100 more columns]

## Sheet: ST3_DrugEffect_ORA
Supplementary table 3. Over-representation analysis of chronic drug effects/pharmacotherapy on the hepatic proteome
No	Cluster	Drug	Ontology	ID	Description	GeneRatio	BgRatio	pvalue	p.adjust	qvalue	geneID	Count
[truncated: 894 more rows]

## Sheet: ST4_DrugEffect_GSEA
Supplementary table 4. Gene set enrichment analysis of chronic drug effects/pharmacotherapy on the hepatic proteome
[truncated: 1,081 more rows]

[truncated: 11 more sheets: ST5_Synergism, ST6_PolyDriver_ORA, ST7_PolyDriverSyn_ORA, ST8_PDI, ST9_Deprescribing_Results, ST10_Deprescribing_ORA, ST11_RNA, ST12_2D_EnrichmentAnalysis, ST13_WGCNAModules, ST14_WGCNA_GO_ORA, ST15_WGCNA_KEGG_ORA]
